# Supplementary material for: Thyroid transcriptome analysis reveals different adaptive responses to cold environmental conditions between two chicken breeds
Source: PLoS One. 2018 Jan 10;13(1):e0191096. doi: 10.1371/journal.pone.0191096 (PMC5761956; doi:10.1371/journal.pone.0191096)
Supplement: S1 File — (XLSX) [file pone.0191096.s011.xlsx]

## Sheet: S1 file The thyroid gene expres
Gene expression levels (FPKM), and associated gene informations
	RIR_Cold	BS_Cold	RIR_Warm	BS_Warm	Gene name	Gene description	Gene % GC content	Gene type
ENSGALG00000039509	31235.6	23101.1	31228.4	19889.5	TG	thyroglobulin [Source:HGNC Symbol;Acc:HGNC:11764]	38.41	protein_coding
ENSGALG00000043598	8927.79	7025.37	9445.77	11246.6			46.33	Mt_rRNA
ENSGALG00000032142	10821.9	9941.36	10328.7	10815.1	MT-CO1	Cytochrome c oxidase subunit 1 [Source:UniProtKB/Swiss-Prot;Acc:P18943]	47.16	protein_coding
ENSGALG00000035334	9355.32	8491.94	8866.06	9029.37	COX3	Cytochrome c oxidase subunit 3 [Source:UniProtKB/Swiss-Prot;Acc:P18945]	49.36	protein_coding
ENSGALG00000032456	8526.42	7461.32	7324.18	7213.94	MT-CO2	Cytochrome c oxidase subunit 2 [Source:UniProtKB/Swiss-Prot;Acc:P18944]	47.81	protein_coding
ENSGALG00000044239	13549.3	10767.9	9663.67	6588.4			37.1	protein_coding
ENSGALG00000041091	10952.2	9734.23	860.188	6359.95	ATP6	ATP synthase subunit a [Source:UniProtKB/Swiss-Prot;Acc:P14092]	48.98	protein_coding
ENSGALG00000036956	4144.86	3483.1	4990.35	5713.49			47.13	Mt_rRNA
ENSGALG00000032465	7628	6793.58	4503.99	5254.89	MT-ATP8	ATP synthase protein 8 [Source:UniProtKB/Swiss-Prot;Acc:P14093]	41.21	protein_coding
ENSGALG00000021139	2862.03	21019.5	536.168	4851.48			52.66	protein_coding
ENSGALG00000042750	5905.68	5009.34	4893.33	4741.74	ND1	NADH-ubiquinone oxidoreductase chain 1 [Source:UniProtKB/Swiss-Prot;Acc:P18936]	47.49	protein_coding
ENSGALG00000015917	3316.07	3917.67	4138.78	4417.01	EEF1A1	Elongation factor 1-alpha 1 [Source:UniProtKB/Swiss-Prot;Acc:Q90835]	50.18	protein_coding
ENSGALG00000032079	5125.22	4688.01	4115.68	3949.54	MT-CYB	Cytochrome b [Source:UniProtKB/Swiss-Prot;Acc:P18946]	48.38	protein_coding
ENSGALG00000043234	752.486	595.833	595.692	3747.14	HBAA	Hemoglobin subunit alpha-A [Source:UniProtKB/Swiss-Prot;Acc:P01994]	61.74	protein_coding
ENSGALG00000007220	2655.72	3416.33	3085.49	3416.03			49.66	protein_coding
ENSGALG00000004594	1713.59	2917.77	1675.34	2972.55	CD74	CD74 molecule [Source:HGNC Symbol;Acc:HGNC:1697]	57.32	protein_coding
ENSGALG00000043768	3643.51	3192.5	2589.93	2968.27	MT-ND2	NADH-ubiquinone oxidoreductase chain 2 [Source:UniProtKB/Swiss-Prot;Acc:P18937]	44.48	protein_coding
ENSGALG00000036229	3226.16	2847.63	2694.17	2622.9	MT-ND4	NADH-ubiquinone oxidoreductase chain 4 [Source:UniProtKB/Swiss-Prot;Acc:P18939]	46.3	protein_coding
ENSGALG00000002160	2713.02	3748.08	1553.55	2471.06	B2M	beta-2-microglobulin [Source:HGNC Symbol;Acc:HGNC:914]	54.91	protein_coding
ENSGALG00000030016	2332.39	2449.27	2511.29	2270.08	CTSB	cathepsin B [Source:HGNC Symbol;Acc:HGNC:2527]	56.73	protein_coding
ENSGALG00000040832	1817.37	2367.61	1576.14	2253.91			55.01	protein_coding
ENSGALG00000009621	1775.14	2457.27	1418.45	2177.31	ACTB	actin beta [Source:HGNC Symbol;Acc:HGNC:132]	55.84	protein_coding
ENSGALG00000042478	2592.39	2375.32	1979.29	2070.56	MT-ND4L	NADH-ubiquinone oxidoreductase chain 4L [Source:UniProtKB/Swiss-Prot;Acc:P18942]	47.14	protein_coding
ENSGALG00000029500	2653.46	2334.72	2084.58	2064.31	ND5	NADH-ubiquinone oxidoreductase chain 5 [Source:UniProtKB/Swiss-Prot;Acc:P18940]	45.65	protein_coding
ENSGALG00000010124	1426.8	1764.98	2042.25	1859.24	RPS8	ribosomal protein S8 [Source:HGNC Symbol;Acc:HGNC:10441]	49.1	protein_coding
ENSGALG00000028749	1621.25	1915.64	1278.22	1805.92	ACTG1	Actin, cytoplasmic 2 Actin, cytoplasmic 2, N-terminally processed [Source:UniProtKB/Swiss-Prot;Acc:Q5ZMQ2]	66.34	protein_coding
ENSGALG00000030878	1400.09	1825.06	1831.67	1763.39	RPLP1	60S acidic ribosomal protein P1 [Source:UniProtKB/Swiss-Prot;Acc:P18660]	58.56	protein_coding
ENSGALG00000011290	967.377	1319.98	1399.04	1693.71	RPL15	ribosomal protein L15 [Source:HGNC Symbol;Acc:HGNC:10306]	46.28	protein_coding
ENSGALG00000001658	1199.08	1546.79	1561.74	1673.1			61.21	protein_coding
ENSGALG00000004521	1269.88	1691.32	1407.45	1663.11	GPX3	glutathione peroxidase 3 precursor [Source:RefSeq peptide;Acc:NP_001156704]	67.24	protein_coding
ENSGALG00000032052	1330.93	1700.06	1695.64	1662.99	RPS26	ribosomal protein S26 [Source:HGNC Symbol;Acc:HGNC:10414]	64.9	protein_coding
ENSGALG00000037805	1207.49	1549.57	1767.47	1661.96	RPS19	ribosomal protein S19 [Source:HGNC Symbol;Acc:HGNC:10402]	63.59	protein_coding
ENSGALG00000012229	1180.92	1496.06	1401.39	1620.22	RPS29	ribosomal protein S29 [Source:HGNC Symbol;Acc:HGNC:10419]	64.59	protein_coding
ENSGALG00000037441	1417.72	1828.76	1403.22	1589.07	RPS27	ribosomal protein S27 [Source:HGNC Symbol;Acc:HGNC:10416]	75.07	protein_coding
ENSGALG00000010077	802.45	1103.18	1283.78	1482.75	RPS3A	ribosomal protein S3A [Source:HGNC Symbol;Acc:HGNC:10421]	47.54	protein_coding
ENSGALG00000002813	1260.67	1465.86	1364.56	1441.79			47.37	protein_coding
ENSGALG00000041380	697.944	1427.27	628.764	1439.51	BFIV21		66.76	protein_coding
ENSGALG00000026970	1753.7	1139.62	1061.48	1439.35			61.18	protein_coding
ENSGALG00000030436	1312.42	1368.51	1198.01	1396.97	MT-ND3	NADH-ubiquinone oxidoreductase chain 3 [Source:UniProtKB/Swiss-Prot;Acc:P18938]	45.01	protein_coding
ENSGALG00000014432	1100.93	1345.86	1155.26	1393.67	RPS20	ribosomal protein S20 [Source:HGNC Symbol;Acc:HGNC:10405]	48.51	protein_coding
ENSGALG00000017299	1041.35	1343.56	1191.76	1376.5	cRPS11	ribosomal protein S11 [Source:HGNC Symbol;Acc:HGNC:10384]	56.1	protein_coding
ENSGALG00000028872	1126.49	1286.58	1336.4	1370.63	TPT1	tumor protein, translationally-controlled 1 [Source:HGNC Symbol;Acc:HGNC:12022]	49.35	protein_coding
ENSGALG00000035079	824.767	1119.33	1293.34	1339.26	RPSA	40S ribosomal protein SA [Source:UniProtKB/Swiss-Prot;Acc:P50890]	47.25	protein_coding
ENSGALG00000004952	1098.49	1379.44	1318.21	1324.9			55.87	protein_coding
ENSGALG00000028600	1257.24	1375.56	1324.8	1308.95			66.56	protein_coding
ENSGALG00000041621	1311.25	793.654	886.359	1287.41			49.32	protein_coding
ENSGALG00000002868	776.903	969.808	1053.08	1255.13			48.74	protein_coding
ENSGALG00000028273	213.288	169.987	189.247	1250.65		Hemoglobin subunit beta [Source:UniProtKB/Swiss-Prot;Acc:P02112]	55.55	protein_coding
ENSGALG00000002644	823.832	1181.99	1122.87	1230.25	RPL10A	ribosomal protein L10a [Source:HGNC Symbol;Acc:HGNC:10299]	54.88	protein_coding
ENSGALG00000004769	1346.19	1075.67	1328.48	1217.17			43.87	protein_coding
ENSGALG00000006179	876.402	1095.66	1135.38	1198.94	RPL13	ribosomal protein L13 [Source:HGNC Symbol;Acc:HGNC:10303]	55.98	protein_coding
ENSGALG00000035309	230.623	163.479	183.28	1196.22			54.91	protein_coding
ENSGALG00000028520	1184.01	1969.08	1335.74	1166.54		Cystatin [Source:UniProtKB/Swiss-Prot;Acc:P01038]	47.57	protein_coding
ENSGALG00000005849	1113.72	1096.2	1604.22	1162.13	PPDPF	pancreatic progenitor cell differentiation and proliferation factor [Source:HGNC Symbol;Acc:HGNC:16142]	57.32	protein_coding
ENSGALG00000013990	1061.34	1348.44	1033.34	1133.53	RPS12	ribosomal protein S12 [Source:HGNC Symbol;Acc:HGNC:10385]	42.09	protein_coding
ENSGALG00000012392	1584.16	1289.48	1723.03	1128.13	IYD	iodotyrosine deiodinase [Source:HGNC Symbol;Acc:HGNC:21071]	38.15	protein_coding
ENSGALG00000033884	811.926	918.515	1108.45	1125.14			56.65	protein_coding
ENSGALG00000006512	1210.26	1479.96	1199.67	1107.79	HSPA8	heat shock protein family A (Hsp70) member 8 [Source:HGNC Symbol;Acc:HGNC:5241]	46.69	protein_coding
ENSGALG00000004871	847.962	1077.69	997.88	1085.37	RPS24	40S ribosomal protein S24 isoform 1 [Source:RefSeq peptide;Acc:NP_001264271]	38.74	protein_coding
ENSGALG00000023294	946.562	1044.39	1063.36	1084.63	RPLP0	60S acidic ribosomal protein P0 [Source:UniProtKB/Swiss-Prot;Acc:P47826]	61.03	protein_coding
ENSGALG00000004184	1486.16	1327.69	1395.15	1072.9	SPARC	secreted protein acidic and cysteine rich [Source:HGNC Symbol;Acc:HGNC:11219]	55.96	protein_coding
ENSGALG00000012172	910.369	1040.27	1031.1	1066.11	RPL3	ribosomal protein L3 [Source:HGNC Symbol;Acc:HGNC:10332]	48.43	protein_coding
ENSGALG00000014442	707.958	941.801	711.899	1053.9	GAPDH	Glyceraldehyde-3-phosphate dehydrogenase [Source:UniProtKB/Swiss-Prot;Acc:P00356]	61.71	protein_coding
ENSGALG00000032002	932.732	949.861	984.303	1041.99	RPL34	ribosomal protein L34 [Source:HGNC Symbol;Acc:HGNC:10340]	46.77	protein_coding
ENSGALG00000033932	811.941	1009.08	520.314	1034.04	BF1		66.76	protein_coding
ENSGALG00000011472	1353.84	1773.18	919.813	1031.11	RPL37A	60S ribosomal protein L37a [Source:UniProtKB/Swiss-Prot;Acc:P32046]	45.13	protein_coding
ENSGALG00000005490	831.69	962.936	958.343	1024.61	RPS2	ribosomal protein S2 [Source:HGNC Symbol;Acc:HGNC:10404]	48.93	protein_coding
ENSGALG00000018557	998.037	1072.92	890.61	1024.5	SOD3	superoxide dismutase 3 [Source:HGNC Symbol;Acc:HGNC:11181]	52.05	protein_coding
ENSGALG00000004509	1010.45	864.864	134.119	1016.29		Polyubiquitin-B Ubiquitin [Source:UniProtKB/Swiss-Prot;Acc:P0CG62]	50.04	protein_coding
ENSGALG00000014833	825.885	1085.88	869.525	986.346	RPL37	ribosomal protein L37 [Source:HGNC Symbol;Acc:HGNC:10347]	43.27	protein_coding
ENSGALG00000001634	844.399	1067.77	897.264	979.98	RPL23	ribosomal protein L23 [Source:HGNC Symbol;Acc:HGNC:10316]	60.28	protein_coding
ENSGALG00000035506	617.216	719.037	967.112	979.176	FAU	FAU, ubiquitin like and ribosomal protein S30 fusion [Source:HGNC Symbol;Acc:HGNC:3597]	59.65	protein_coding
ENSGALG00000030378	728.285	947.625	819.973	954.566			50.34	protein_coding
ENSGALG00000003966	862.635	1030.23	859.752	929.297	RPL23A	ribosomal protein L23a [Source:HGNC Symbol;Acc:HGNC:10317]	54.34	protein_coding
ENSGALG00000030886	559.128	1005.37	690.317	912.284			63.33	protein_coding
ENSGALG00000033212	1267.64	1349.6	1189.63	900.255	HSP90AA1	heat shock protein 90 alpha family class A member 1 [Source:HGNC Symbol;Acc:HGNC:5253]	43.97	protein_coding
ENSGALG00000008620	655.094	819.115	778.701	870.29	RPL39L	60S ribosomal protein L39 [Source:UniProtKB/Swiss-Prot;Acc:Q98TF5]	46.96	protein_coding
ENSGALG00000004107	720.661	743.057	751.195	867.07	ITM2A	integral membrane protein 2A [Source:HGNC Symbol;Acc:HGNC:6173]	43.44	protein_coding
ENSGALG00000016691	790.975	774.68	741.086	863.753			44.3	protein_coding
ENSGALG00000017330	686.693	866.547	791.091	863.401	RPS3	ribosomal protein S3 [Source:HGNC Symbol;Acc:HGNC:10420]	48.49	protein_coding
ENSGALG00000039470	606.371	822.323	778.611	854.622			63.45	protein_coding
ENSGALG00000015617	631.998	823.534	686.244	849.299			50.62	protein_coding
ENSGALG00000035252	689.244	876.821	826.548	836.668	RPL7	60S ribosomal protein L7 [Source:UniProtKB/Swiss-Prot;Acc:Q5ZJ56]	40.28	protein_coding
ENSGALG00000005922	712.839	942.109	803.439	826.758	RPL5	60S ribosomal protein L5 [Source:UniProtKB/Swiss-Prot;Acc:P22451]	38.9	protein_coding
ENSGALG00000002837	804.975	929.058	809.247	821.21			47.87	protein_coding
ENSGALG00000043610	529.396	759.933	733.374	813.66			50.28	protein_coding
ENSGALG00000011551	528.634	3315.56	89.3013	798.04	JCHAIN	joining chain of multimeric IgA and IgM [Source:HGNC Symbol;Acc:HGNC:5713]	41.46	protein_coding
ENSGALG00000008806	569.516	772.643	794.792	797.71	RPL12	ribosomal protein L12 [Source:HGNC Symbol;Acc:HGNC:10302]	55.1	protein_coding
ENSGALG00000033139	791.254	581.714	667.697	789.663			42.47	Mt_tRNA
ENSGALG00000004831	513.358	682.44	722.935	765.448	RPS4	40S ribosomal protein S4 [Source:UniProtKB/Swiss-Prot;Acc:P47836]	57.55	protein_coding
ENSGALG00000001465	503.717	782.268	626.231	764.701	RPL38	ribosomal protein L38 [Source:HGNC Symbol;Acc:HGNC:10349]	55.31	protein_coding
ENSGALG00000036774	494.359	691.434	585.384	740.838			45.57	protein_coding
ENSGALG00000002210	886.79	893.236	1303.05	732.914	PPIB	peptidyl-prolyl cis-trans isomerase B precursor [Source:RefSeq peptide;Acc:NP_990792]	68.55	protein_coding
ENSGALG00000004818	641.421	963.651	691.763	731.765	RPL6	ribosomal protein L6 [Source:HGNC Symbol;Acc:HGNC:10362]	41.54	protein_coding
ENSGALG00000015339	579.177	692.594	652.034	728.191	RPL24	ribosomal protein L24 [Source:HGNC Symbol;Acc:HGNC:10325]	45.53	protein_coding
ENSGALG00000034813	749.902	539.52	605.507	719.834			43.94	Mt_tRNA
ENSGALG00000007711	542.23	652.563	670.329	702.965	RPL4	ribosomal protein L4 [Source:HGNC Symbol;Acc:HGNC:10353]	49.08	protein_coding
ENSGALG00000008684	661.813	835.226	626.094	702.688	EIF4A2	eukaryotic translation initiation factor 4A2 [Source:HGNC Symbol;Acc:HGNC:3284]	45.65	protein_coding
ENSGALG00000037332	675.83	642.275	715.166	699.914			47.92	protein_coding
ENSGALG00000027682	551.721	729.833	676.284	690.192	C12orf66	chromosome 12 open reading frame 66 [Source:HGNC Symbol;Acc:HGNC:26517]	44.51	protein_coding
ENSGALG00000016996	739.206	649.11	800.953	687.191	ITM2B	integral membrane protein 2B [Source:HGNC Symbol;Acc:HGNC:6174]	44.05	protein_coding
ENSGALG00000015770	865.906	679.612	809.113	687.189	APP	amyloid beta precursor protein [Source:HGNC Symbol;Acc:HGNC:620]	40.11	protein_coding
ENSGALG00000015082	485.247	544.11	566.335	687.105	RPS6	ribosomal protein S6 [Source:HGNC Symbol;Acc:HGNC:10429]	43.59	protein_coding
ENSGALG00000002157	434.404	586.298	676.648	681.532	RPS17	40S ribosomal protein S17 [Source:UniProtKB/Swiss-Prot;Acc:P08636]	64.79	protein_coding
ENSGALG00000037697	941.58	710.537	822.757	679.735	LAMP1	lysosomal associated membrane protein 1 [Source:HGNC Symbol;Acc:HGNC:6499]	44.51	protein_coding
ENSGALG00000026978	706.601	750.976	537.436	676.549			46.46	protein_coding
ENSGALG00000032247	1202.43	755.441	922.692	672.817	ATP1A1	ATPase Na+/K+ transporting subunit alpha 1 [Source:HGNC Symbol;Acc:HGNC:799]	46	protein_coding
ENSGALG00000040368	1174.23	1065.52	1126.27	663.974	CALR	calreticulin [Source:HGNC Symbol;Acc:HGNC:1455]	63.78	protein_coding
ENSGALG00000002377	623.145	705.734	727.769	659.863	ENO1	enolase 1 [Source:HGNC Symbol;Acc:HGNC:3350]	45.35	protein_coding
ENSGALG00000043379	518.025	641.407	600.731	659.28	RPL14	ribosomal protein L14 [Source:HGNC Symbol;Acc:HGNC:10305]	46.21	protein_coding
ENSGALG00000003197	475.846	704.062	564.212	652.748	RPL7A	60S ribosomal protein L7a [Source:UniProtKB/Swiss-Prot;Acc:P32429]	46.19	protein_coding
ENSGALG00000006771	397.615	543.05	533.312	651.833			42.1	protein_coding
ENSGALG00000003532	721.159	682.389	605.037	649.258	DDX5	DEAD-box helicase 5 [Source:HGNC Symbol;Acc:HGNC:2746]	44.9	protein_coding
ENSGALG00000000122	407.786	531.076	591.098	647.216	GNB2L1	Receptor of activated protein C kinase 1 [Source:UniProtKB/Swiss-Prot;Acc:P63247]	55.02	protein_coding
ENSGALG00000031597	175.342	78.3748	85.5135	645.482	HBAD	Hemoglobin subunit alpha-D [Source:UniProtKB/Swiss-Prot;Acc:P02001]	60.32	protein_coding
ENSGALG00000042870	85.8732	186.913	185.315	630.107			55.18	lincRNA
ENSGALG00000043051	455.974	775.674	334.943	630.065	CLU	clusterin [Source:HGNC Symbol;Acc:HGNC:2095]	62.06	protein_coding
ENSGALG00000026490	412.83	567.14	479.828	619.481	RPS16	ribosomal protein S16 [Source:HGNC Symbol;Acc:HGNC:10396]	45.5	protein_coding
ENSGALG00000035599	930.193	844.746	853.401	611.426			46.03	protein_coding
ENSGALG00000037716	507.073	596.721	618.829	609.285	UBA52	ubiquitin A-52 residue ribosomal protein fusion product 1 [Source:HGNC Symbol;Acc:HGNC:12458]	66.7	protein_coding
ENSGALG00000041611	62.5833	281.075	113.911	604.653			54.78	lincRNA
ENSGALG00000030940	297.999	656.811	348.585	603.113	BLB2		72.27	protein_coding
ENSGALG00000036790	452.137	650.329	531.552	596.945	RPS27A	Ubiquitin-40S ribosomal protein S27a Ubiquitin 40S ribosomal protein S27a [Source:UniProtKB/Swiss-Prot;Acc:P79781]	50.53	protein_coding
ENSGALG00000016370	1753.98	795.728	1391.97	591.866	TPO	thyroid peroxidase [Source:HGNC Symbol;Acc:HGNC:12015]	35.58	protein_coding
ENSGALG00000000141	267.624	618.262	351.445	579.479	BLB1		68.31	protein_coding
ENSGALG00000006613	820.674	424.02	632.253	573.361		Cathepsin D Cathepsin D light chain Cathepsin D heavy chain [Source:UniProtKB/Swiss-Prot;Acc:Q05744]	51.11	protein_coding
ENSGALG00000035086	390.352	506.843	521.599	566.689	MYL6	myosin light chain 6 [Source:HGNC Symbol;Acc:HGNC:7587]	67.65	protein_coding
ENSGALG00000004848	426.603	520.747	505.211	550.811	YBX1	nuclease-sensitive element-binding protein 1 [Source:RefSeq peptide;Acc:NP_989745]	51.88	protein_coding
ENSGALG00000016392	457.642	681.597	589.691	550.411	RPS7	ribosomal protein S7 [Source:HGNC Symbol;Acc:HGNC:10440]	41.52	protein_coding
ENSGALG00000015195	493.584	550.984	463.256	542.147	RPS15	40S ribosomal protein S15 [Source:UniProtKB/Swiss-Prot;Acc:P62846]	65.43	protein_coding
ENSGALG00000030280	334.785	443.85	429.83	539.177	PABPC1	polyadenylate-binding protein 1 [Source:RefSeq peptide;Acc:NP_001026768]	42.87	protein_coding
ENSGALG00000045917	273.135	250.656	205.986	535.137			66.56	lincRNA
ENSGALG00000002932	389.188	473.91	447.864	526.721		Nucleoside diphosphate kinase [Source:UniProtKB/Swiss-Prot;Acc:O57535]	59.39	protein_coding
ENSGALG00000000719	480.763	619.483	464.55	514.233	RPL22	60S ribosomal protein L22 [Source:UniProtKB/Swiss-Prot;Acc:Q98TF8]	60.52	protein_coding
ENSGALG00000033609	440.473	483.476	521.021	510.376			62.27	protein_coding
ENSGALG00000029837	331.963	423.798	488.128	504.034	OST4	oligosaccharyltransferase complex subunit 4, non-catalytic [Source:HGNC Symbol;Acc:HGNC:32483]	65.91	protein_coding
ENSGALG00000001250	564.869	485.766	583.436	494.793	APLP2	amyloid beta precursor like protein 2 [Source:HGNC Symbol;Acc:HGNC:598]	47.36	protein_coding
ENSGALG00000016232	379.156	455.785	498.244	488.388	RPL8	ribosomal protein L8 [Source:HGNC Symbol;Acc:HGNC:10368]	49.15	protein_coding
ENSGALG00000028627	607.695	622.255	472.742	478.844	TIMP3	Metalloproteinase inhibitor 3 [Source:UniProtKB/Swiss-Prot;Acc:P26652]	43.72	protein_coding
ENSGALG00000045199	671.465	473.795	454.707	475.373			59.18	lincRNA
ENSGALG00000016775	308.204	379.824	450.533	471.473	RPL31	ribosomal protein L31 [Source:HGNC Symbol;Acc:HGNC:10334]	48.53	protein_coding
ENSGALG00000037953	301.825	427.292	323	467.619	TUBA1A	tubulin alpha 1a [Source:HGNC Symbol;Acc:HGNC:20766]	62.92	protein_coding
ENSGALG00000035677	440.937	479.19	532.47	467.135	RPL35	60S ribosomal protein L35 [Source:UniProtKB/Swiss-Prot;Acc:Q98TF7]	50.74	protein_coding
ENSGALG00000001328	604.545	494.765	552.115	464.296	BSG	basigin (Ok blood group) [Source:HGNC Symbol;Acc:HGNC:1116]	53.75	protein_coding
ENSGALG00000007699	502.987	543.785	419.909	460.054	RPS25	ribosomal protein S25 [Source:HGNC Symbol;Acc:HGNC:10413]	52.43	protein_coding
ENSGALG00000031038	355.787	511.926	372.23	458.819	RPL28	ribosomal protein L28 [Source:HGNC Symbol;Acc:HGNC:10330]	65.63	protein_coding
ENSGALG00000027142	412.189	659.38	399.58	456.11	RPL32	ribosomal protein L32 [Source:HGNC Symbol;Acc:HGNC:10336]	61.54	protein_coding
ENSGALG00000038801	409.6	470.767	450.936	437.95	ATP5B	ATP synthase, H+ transporting, mitochondrial F1 complex, beta polypeptide [Source:HGNC Symbol;Acc:HGNC:830]	64.85	protein_coding
ENSGALG00000011276	419.832	461.468	324.973	435.978	BTG1	BTG anti-proliferation factor 1 [Source:HGNC Symbol;Acc:HGNC:1130]	49.1	protein_coding
ENSGALG00000000474	395.774	456.834	416.038	435.843	RPL36	60S ribosomal protein L36 [Source:UniProtKB/Swiss-Prot;Acc:Q98TF6]	55.79	protein_coding
ENSGALG00000002197	298.036	381.442	302.002	419.812	NPM1	nucleophosmin [Source:HGNC Symbol;Acc:HGNC:7910]	43.24	protein_coding
ENSGALG00000029897	335.121	440.98	341.368	410.829	RPL30	60S ribosomal protein L30 [Source:UniProtKB/Swiss-Prot;Acc:P67883]	42.78	protein_coding
ENSGALG00000009512	349.675	302.423	371.017	407.416	TFPI2	tissue factor pathway inhibitor 2 [Source:HGNC Symbol;Acc:HGNC:11761]	44.04	protein_coding
ENSGALG00000037838	772.08	536.356	394.078	407.333	ND6	NADH-ubiquinone oxidoreductase chain 6 [Source:UniProtKB/Swiss-Prot;Acc:P18941]	48.28	protein_coding
ENSGALG00000024398	192.88	304.438	322.602	405.723	RPS28	ribosomal protein S28 [Source:HGNC Symbol;Acc:HGNC:10418]	73.18	protein_coding
ENSGALG00000037325	501.289	499.5	552.132	402.952	SERP1	stress associated endoplasmic reticulum protein 1 [Source:HGNC Symbol;Acc:HGNC:10759]	71.8	protein_coding
ENSGALG00000000812	420.993	540.735	400.49	397.746	OAZ1	Gallus gallus ornithine decarboxylase antizyme 1 (OAZ1), mRNA. [Source:RefSeq mRNA;Acc:NM_204916]	46.85	protein_coding
ENSGALG00000007205	384.973	489.53	427.542	396.307	COX6A1	cytochrome c oxidase subunit 6A1 [Source:HGNC Symbol;Acc:HGNC:2277]	58.38	protein_coding
ENSGALG00000013537	344.675	399.692	370.121	391.506	TPM3	tropomyosin 3 [Source:HGNC Symbol;Acc:HGNC:12012]	58.95	protein_coding
ENSGALG00000029343	327.145	374.114	376.403	388.119	EIF3K	eukaryotic translation initiation factor 3 subunit K [Source:HGNC Symbol;Acc:HGNC:24656]	60.08	protein_coding
ENSGALG00000026858	318.369	365.765	374.861	384.492	BTG2	BTG anti-proliferation factor 2 [Source:HGNC Symbol;Acc:HGNC:1131]	62.59	protein_coding
ENSGALG00000031426	440.452	450.965	465.8	382.65			63.52	protein_coding
ENSGALG00000010746	513.307	460.264	454.322	380.722	TMEM59	transmembrane protein 59 [Source:HGNC Symbol;Acc:HGNC:1239]	41.24	protein_coding
ENSGALG00000008590	279.079	551.556	305.542	377.264	EEF1B2	eukaryotic translation elongation factor 1 beta 2 [Source:HGNC Symbol;Acc:HGNC:3208]	43.77	protein_coding
ENSGALG00000046192	42.887	290.761	87.9071	377.199			52.94	lincRNA
ENSGALG00000028174	353.184	339.011	363.852	375.957			47.17	protein_coding
ENSGALG00000044453	284.119	377.549	290.393	371.818	RPS5	ribosomal protein S5 [Source:HGNC Symbol;Acc:HGNC:10426]	56.03	protein_coding
ENSGALG00000008667	347.892	421.389	313.24	371.363	DSTN	destrin, actin depolymerizing factor [Source:HGNC Symbol;Acc:HGNC:15750]	48.54	protein_coding
ENSGALG00000000150	298.689	358.214	321.889	370.757	RPL9	ribosomal protein L9 [Source:HGNC Symbol;Acc:HGNC:10369]	41.19	protein_coding
ENSGALG00000012610	455.06	427.978	444.349	370.471			43.08	protein_coding
ENSGALG00000039288	285.697	289.48	354.236	366.226	RBM5	RNA binding motif protein 5 [Source:RefSeq peptide;Acc:NP_001012798]	47.74	protein_coding
ENSGALG00000013575	540.968	78.4983	68.7982	362.779			43.67	protein_coding
ENSGALG00000030969	225.205	262.963	181.446	359.632	CLEC3B	C-type lectin domain family 3 member B [Source:HGNC Symbol;Acc:HGNC:11891]	50.74	protein_coding
ENSGALG00000030075	168.18	294.468	259.393	358.713			55.25	protein_coding
ENSGALG00000014835	315.895	430.424	246.562	354.574	C7	complement C7 [Source:HGNC Symbol;Acc:HGNC:1346]	39.81	protein_coding
ENSGALG00000005948	294.581	430.312	304.989	352.06	RPL27A	ribosomal protein L27a [Source:HGNC Symbol;Acc:HGNC:10329]	46.71	protein_coding
ENSGALG00000017239	380.202	430.998	440.978	345.871	CTSC	cathepsin C [Source:HGNC Symbol;Acc:HGNC:2528]	40.38	protein_coding
ENSGALG00000034811	258.796	375.143	274.614	345.854	RPLP2	ribosomal protein lateral stalk subunit P2 [Source:HGNC Symbol;Acc:HGNC:10377]	43.07	protein_coding
ENSGALG00000008437	452.762	344.768	559.505	345.23			46.39	protein_coding
ENSGALG00000027035	282.715	341.624	377.166	335.705	RPL21	ribosomal protein L21 [Source:HGNC Symbol;Acc:HGNC:10313]	40.99	protein_coding
ENSGALG00000041471	230.396	286.792	262.602	333.501			64.53	protein_coding
ENSGALG00000016231	362.082	302.643	323.603	333.308			41.86	protein_coding
ENSGALG00000030120	167.067	310.435	167.947	331.478			48.61	protein_coding
ENSGALG00000028204	229.274	288.672	302.425	329.339			63.12	protein_coding
ENSGALG00000035836	535.924	479.488	510.179	323.83	LDHB	L-lactate dehydrogenase B chain [Source:RefSeq peptide;Acc:NP_989508]	42.65	protein_coding
ENSGALG00000038003	346.984	319.614	389.401	323.472	EDF1	Endothelial differentiation-related factor 1 homolog [Source:UniProtKB/Swiss-Prot;Acc:Q5ZMC0]	49.23	protein_coding
ENSGALG00000016433	328.044	339.652	305.133	321.403	YWHAQ	tyrosine 3-monooxygenase/tryptophan 5-monooxygenase activation protein theta [Source:HGNC Symbol;Acc:HGNC:12854]	45.99	protein_coding
ENSGALG00000012135	282.096	330.035	324.303	320.089	ATF4	activating transcription factor 4 [Source:HGNC Symbol;Acc:HGNC:786]	51.88	protein_coding
ENSGALG00000015436	380.612	341.177	371.274	316.393	SDCBP	syndecan binding protein [Source:HGNC Symbol;Acc:HGNC:10662]	42.83	protein_coding
ENSGALG00000001000	606.776	550.238	741.104	316.216	HSPA5	heat shock protein family A (Hsp70) member 5 [Source:HGNC Symbol;Acc:HGNC:5238]	47.88	protein_coding
ENSGALG00000001992	248.711	289.08	262.595	313.351	PKM	pyruvate kinase, muscle [Source:HGNC Symbol;Acc:HGNC:9021]	53.11	protein_coding
ENSGALG00000002495	306.264	350.061	371.161	312.536	CHCHD2	coiled-coil-helix-coiled-coil-helix domain containing 2 [Source:HGNC Symbol;Acc:HGNC:21645]	54.07	protein_coding
ENSGALG00000043742	171.938	1371.51	24.7064	305.378			61.94	lincRNA
ENSGALG00000000775	338.327	328.406	312.213	304.804	CTSS	cathepsin S [Source:HGNC Symbol;Acc:HGNC:2545]	57.85	protein_coding
ENSGALG00000004901	104.175	232.093	97.9317	304.341	CORO1C	coronin 1C [Source:HGNC Symbol;Acc:HGNC:2254]	51.3	protein_coding
ENSGALG00000041277	339.76	361.865	224.965	302.366	UBB	ubiquitin B [Source:HGNC Symbol;Acc:HGNC:12463]	57.03	protein_coding
ENSGALG00000036099	282.686	384.004	332.975	297.99			47.29	protein_coding
ENSGALG00000008319	304.981	291.256	327.288	297.287	PLBD2	phospholipase B domain containing 2 [Source:HGNC Symbol;Acc:HGNC:27283]	68.24	protein_coding
ENSGALG00000008348	548.236	472.722	433.758	297.237	PDIA3	protein disulfide isomerase family A member 3 [Source:HGNC Symbol;Acc:HGNC:4606]	45.42	protein_coding
ENSGALG00000033557	390.979	342.151	420.087	292.485	CTSH	cathepsin H [Source:HGNC Symbol;Acc:HGNC:2535]	55.5	protein_coding
ENSGALG00000008676	499.91	369.739	583.093	290.905	RRBP1	ribosome binding protein 1 [Source:HGNC Symbol;Acc:HGNC:10448]	53.34	protein_coding
ENSGALG00000033789	813.496	588.32	677.839	286.742	HSP90B1	heat shock protein 90 beta family member 1 [Source:HGNC Symbol;Acc:HGNC:12028]	40.65	protein_coding
ENSGALG00000042011	211.298	265.726	258.248	285.871			65.18	protein_coding
ENSGALG00000030372	17.6312	4.60204	0.846264	284.626	MPZ	myelin protein zero [Source:HGNC Symbol;Acc:HGNC:7225]	59.75	protein_coding
ENSGALG00000011715	222.408	352.216	200.843	283.789			50.53	protein_coding
ENSGALG00000005001	297.112	333.496	280.347	282.326	CNBP	cellular nucleic acid-binding protein [Source:RefSeq peptide;Acc:NP_990238]	43.96	protein_coding
ENSGALG00000042285	1067.92	8209	27.111	281.541			67.44	protein_coding
ENSGALG00000005907	330.268	331.862	329.979	280.659	RPN1	ribophorin I [Source:HGNC Symbol;Acc:HGNC:10381]	48.32	protein_coding
ENSGALG00000007611	208.814	233.321	195.212	279.154			51.04	protein_coding
ENSGALG00000031593	70.0177	134.181	73.3296	278.352			61.04	protein_coding
ENSGALG00000027070	209.466	308.96	209.397	278.11	TIMP2	TIMP metallopeptidase inhibitor 2 [Source:HGNC Symbol;Acc:HGNC:11821]	67	protein_coding
ENSGALG00000002774	385.55	331.165	351.736	277.018	TSPAN3	tetraspanin 3 [Source:HGNC Symbol;Acc:HGNC:17752]	39.25	protein_coding
ENSGALG00000007403	278.218	292.665	312.244	276.246	PEBP1	phosphatidylethanolamine binding protein 1 [Source:HGNC Symbol;Acc:HGNC:8630]	58.76	protein_coding
ENSGALG00000010023	248.795	350.772	220.461	275.956	CALM	Calmodulin [Source:UniProtKB/Swiss-Prot;Acc:P62149]	43.66	protein_coding
ENSGALG00000029731	183.163	259.242	253.264	275.29			76.09	protein_coding
ENSGALG00000015780	202.661	333.809	205.292	274.859	PNRC1	proline rich nuclear receptor coactivator 1 [Source:HGNC Symbol;Acc:HGNC:17278]	53.94	protein_coding
ENSGALG00000033694	76.1303	268.36	80.0035	274.779	GILT	IFI30, lysosomal thiol reductase [Source:HGNC Symbol;Acc:HGNC:5398]	67.67	protein_coding
ENSGALG00000008677	264.647	466.539	190.315	274.692	VIM	vimentin [Source:HGNC Symbol;Acc:HGNC:12692]	45.7	protein_coding
ENSGALG00000006326	191.769	224.47	266.614	274.267		Macrophage migration inhibitory factor [Source:UniProtKB/Swiss-Prot;Acc:Q02960]	58.07	protein_coding
ENSGALG00000039228	155.866	261.693	201.088	273.367	Zfp36l1	ZFP36 ring finger protein like 1 [Source:HGNC Symbol;Acc:HGNC:1107]	69.61	protein_coding
ENSGALG00000005689	331.324	245.929	413.099	271.8	Pax-2	paired box 2 [Source:HGNC Symbol;Acc:HGNC:8616]	47.7	protein_coding
ENSGALG00000010243	314.273	348.436	304.294	271.73	PRDX1	peroxiredoxin 1 [Source:HGNC Symbol;Acc:HGNC:9352]	44.08	protein_coding
ENSGALG00000039028	234.926	186.469	261.794	271.564			66.28	protein_coding
ENSGALG00000023199	231.216	254.713	278.11	268.987	HNRNPDL	heterogeneous nuclear ribonucleoprotein D like [Source:HGNC Symbol;Acc:HGNC:5037]	46.8	protein_coding
ENSGALG00000031120	227.311	266.433	225.609	268.148	HNRNPH1	heterogeneous nuclear ribonucleoprotein H [Source:RefSeq peptide;Acc:NP_989827]	48.31	protein_coding
ENSGALG00000005749	239.3	278.995	269.742	267.277	COX4I1	cytochrome c oxidase subunit 4I1 [Source:HGNC Symbol;Acc:HGNC:2265]	47.47	protein_coding
ENSGALG00000041812	273.458	260.308	336.481	266.847			48.42	protein_coding
ENSGALG00000013723	408.692	86.6138	77.7216	265.237	OASL	2'-5'-oligoadenylate synthetase like [Source:HGNC Symbol;Acc:HGNC:8090]	65.67	protein_coding
ENSGALG00000016348	151.07	199.825	162.62	263.266	SAT1	Diamine acetyltransferase 1 [Source:UniProtKB/Swiss-Prot;Acc:Q8AXL1]	47.65	protein_coding
ENSGALG00000033365	430.113	274.235	363.03	262.994	ALDH6	aldehyde dehydrogenase 1 family member A3 [Source:HGNC Symbol;Acc:HGNC:409]	42.56	protein_coding
ENSGALG00000036310	400.03	341.907	444.795	262.371	CYSTM1	cysteine rich transmembrane module containing 1 [Source:HGNC Symbol;Acc:HGNC:30239]	50.52	protein_coding
ENSGALG00000002286	65.9291	167.005	178.683	260.396			56.5	protein_coding
ENSGALG00000037203	288.387	257.961	303.658	255.941	CTNNB1	catenin beta 1 [Source:HGNC Symbol;Acc:HGNC:2514]	42.84	protein_coding
ENSGALG00000007863	244.998	244.769	243.074	255.819			41.69	protein_coding
ENSGALG00000004588	191.302	220.137	287.498	254.492	RPS14	ribosomal protein S14 [Source:HGNC Symbol;Acc:HGNC:10387]	49.07	protein_coding
ENSGALG00000041826	122.146	241.476	124.416	253.002	S100A6	Protein S100-A6 [Source:UniProtKB/Swiss-Prot;Acc:Q98953]	64.41	protein_coding
ENSGALG00000028567	240.236	279.967	244.357	252.189			61.37	protein_coding
ENSGALG00000005587	221.657	232.648	218.18	250.773	EIF4G2	eukaryotic translation initiation factor 4 gamma 2 [Source:HGNC Symbol;Acc:HGNC:3297]	42.78	protein_coding
ENSGALG00000011274	246.356	347.822	224.976	249.574	DCN	decorin [Source:HGNC Symbol;Acc:HGNC:2705]	37.5	protein_coding
ENSGALG00000033447	108.171	160.895	161.617	248.629	H2AFV	Histone H2A.V [Source:UniProtKB/Swiss-Prot;Acc:P02272]	61.52	protein_coding
ENSGALG00000012296	161.488	201.922	170.986	247.844	EIF3L	eukaryotic translation initiation factor 3 subunit L [Source:HGNC Symbol;Acc:HGNC:18138]	46.57	protein_coding
ENSGALG00000037690	144.619	161.34	183.702	246.739			53.56	protein_coding
ENSGALG00000017129	222.776	362.429	237.137	246.633	SAP18	Sin3A associated protein 18 [Source:HGNC Symbol;Acc:HGNC:10530]	52.55	protein_coding
ENSGALG00000040522	212.261	230.378	242.415	246.468	EIF3H	Eukaryotic translation initiation factor 3 subunit H [Source:UniProtKB/Swiss-Prot;Acc:Q5ZLE6]	39.19	protein_coding
ENSGALG00000032930	212.004	234.365	227.117	246.3	NCL	nucleolin [Source:HGNC Symbol;Acc:HGNC:7667]	47.05	protein_coding
ENSGALG00000007418	45.9984	166.047	49.8344	245.849			52.26	protein_coding
ENSGALG00000006546	253.987	254.819	267.935	245.004	CD81	CD81 molecule [Source:HGNC Symbol;Acc:HGNC:1701]	51.09	protein_coding
ENSGALG00000012420	401.702	291.478	359.032	241.073			50.09	protein_coding
ENSGALG00000008022	176.291	216.345	165.274	239.798			62.1	protein_coding
ENSGALG00000032595	212.588	294.728	260.855	238.343	NDUFB2	NADH:ubiquinone oxidoreductase subunit B2 [Source:HGNC Symbol;Acc:HGNC:7697]	67.81	protein_coding
ENSGALG00000027151	237.071	264.447	251.468	236.546	FKBP12		61.08	protein_coding
ENSGALG00000015704	378.885	242.171	350.314	235.417		Thioredoxin [Source:UniProtKB/Swiss-Prot;Acc:P08629]	46.05	protein_coding
ENSGALG00000006096	243.586	283.244	239.069	235.408	RPS13	ribosomal protein S13 [Source:HGNC Symbol;Acc:HGNC:10386]	45.25	protein_coding
ENSGALG00000007114	293.745	991.198	124.172	234.421	APOA1	apolipoprotein A1 [Source:HGNC Symbol;Acc:HGNC:600]	65.8	protein_coding
ENSGALG00000003053	249.709	203.054	269.108	233.991	PRDX6	peroxiredoxin 6 [Source:HGNC Symbol;Acc:HGNC:16753]	52.34	protein_coding
ENSGALG00000042459	227.424	322.595	246.173	233.096	SVBP	small vasohibin binding protein [Source:HGNC Symbol;Acc:HGNC:29204]	68.58	protein_coding
ENSGALG00000000608	297.474	249.042	319.312	232.682	CDH1	cadherin 1 [Source:HGNC Symbol;Acc:HGNC:1748]	64.9	protein_coding
ENSGALG00000026152	122.879	158.26	81.5192	231.935			58.9	protein_coding
ENSGALG00000014662	279.86	255.172	376.484	229.431	RBP5	retinol binding protein 5 [Source:HGNC Symbol;Acc:HGNC:15847]	59.8	protein_coding
ENSGALG00000035392	387.351	294.226	212.289	229.356			40.58	Mt_tRNA
ENSGALG00000012456	62.5576	140.225	69.0824	229.351	RAC2	ras-related C3 botulinum toxin substrate 2 (rho family, small GTP binding protein Rac2) [Source:HGNC Symbol;Acc:HGNC:9802]	49.64	protein_coding
ENSGALG00000046647	307.53	307.484	292.229	229.272			65.47	lincRNA
ENSGALG00000008443	191.458	217.572	198.875	228.432	ARHGDIA	Rho GDP dissociation inhibitor alpha [Source:HGNC Symbol;Acc:HGNC:678]	54.73	protein_coding
ENSGALG00000035308	159.462	191.528	227.201	228.102			72.27	protein_coding
ENSGALG00000035584	345.528	363.646	142.677	227.752	COL3A1	collagen type III alpha 1 chain [Source:HGNC Symbol;Acc:HGNC:2201]	37.88	protein_coding
ENSGALG00000002771	122.21	279.495	83.5275	226.21			59.76	protein_coding
ENSGALG00000029856	193.371	212.449	225.242	225.891			45.47	protein_coding
ENSGALG00000011457	167.279	202.13	214.105	224.778	CCNI	cyclin I [Source:HGNC Symbol;Acc:HGNC:1595]	48.64	protein_coding
ENSGALG00000017926	169.319	227.273	187.845	224.418	7SK	7SK RNA [Source:RFAM;Acc:RF00100]	58.05	misc_RNA
ENSGALG00000005465	217.114	243.701	227.848	221.949	NDUFB10	NADH:ubiquinone oxidoreductase subunit B10 [Source:HGNC Symbol;Acc:HGNC:7696]	56.45	protein_coding
ENSGALG00000038748	297.804	311.991	237.966	221.71			45.69	protein_coding
ENSGALG00000037438	235.396	280.297	245.968	221.61			59.95	protein_coding
ENSGALG00000014873	271.054	209.566	297.54	219.021	GJA1	gap junction protein alpha 1 [Source:HGNC Symbol;Acc:HGNC:4274]	43	protein_coding
ENSGALG00000025955	94.0286	234.884	130.297	217.888	gga-mir-3523	gga-mir-3523 [Source:miRBase;Acc:MI0015375]	72.89	miRNA
ENSGALG00000016324	277.005	237.19	265.442	217.416			44.36	protein_coding
ENSGALG00000002990	224.042	232.991	247.422	215.966	PRELID1	PRELI domain containing 1 [Source:HGNC Symbol;Acc:HGNC:30255]	60.32	protein_coding
ENSGALG00000042642	254.42	269.241	257.5	215.04			64.34	protein_coding
ENSGALG00000004357	203.571	213.29	203.13	214.941	ANXA6	annexin A6 [Source:HGNC Symbol;Acc:HGNC:544]	58.73	protein_coding
ENSGALG00000042242	161.833	185.681	185.942	211.831	NDUFB9	NADH:ubiquinone oxidoreductase subunit B9 [Source:HGNC Symbol;Acc:HGNC:7704]	49.92	protein_coding
ENSGALG00000032875	198.289	226.997	275.748	210.648	ATP5D	ATP synthase, H+ transporting, mitochondrial F1 complex, delta subunit [Source:HGNC Symbol;Acc:HGNC:837]	65.18	protein_coding
ENSGALG00000016479	330.82	325.239	267.667	209.101			43.53	protein_coding
ENSGALG00000032637	283.217	287.918	308.855	207.632			40.24	lincRNA
ENSGALG00000037632	228.673	188.797	315.003	207.181			61.36	protein_coding
ENSGALG00000032207	128.432	182.065	130.605	206.966	HMGN2	Non-histone chromosomal protein HMG-17 [Source:UniProtKB/Swiss-Prot;Acc:P02314]	51.26	protein_coding
ENSGALG00000007669	35.738	130.868	189.142	206.572	EGR1	early growth response 1 [Source:HGNC Symbol;Acc:HGNC:3238]	51.89	protein_coding
ENSGALG00000011190	25.3755	123.524	41.0999	203.847			66.26	protein_coding
ENSGALG00000035236	188.366	205.586	239.797	203.457			63.41	protein_coding
ENSGALG00000028774	253.587	345.837	234.484	203.249	S100A10	Protein S100-A10 [Source:UniProtKB/Swiss-Prot;Acc:P27003]	63.08	protein_coding
ENSGALG00000012529	149.551	183.226	196.951	202.514	EIF3D	eukaryotic translation initiation factor 3 subunit D [Source:HGNC Symbol;Acc:HGNC:3278]	49.42	protein_coding
ENSGALG00000043002	152.577	163.607	181.395	200.959	TOMM6	translocase of outer mitochondrial membrane 6 [Source:HGNC Symbol;Acc:HGNC:34528]	61.72	protein_coding
ENSGALG00000041453	244.757	245.018	226.622	200.072			65.53	protein_coding
ENSGALG00000032219	188.78	199.307	179.863	199.376	FUS	Gallus gallus fused in sarcoma (FUS), mRNA. [Source:RefSeq mRNA;Acc:NM_001001531]	51.51	protein_coding
ENSGALG00000042309	196.502	215.815	216.795	198.874	CHURC1	Protein Churchill [Source:UniProtKB/Swiss-Prot;Acc:Q9DFZ3]	65.69	protein_coding
ENSGALG00000039193	94.2375	63.8183	170.04	198.718	AGRN	agrin [Source:HGNC Symbol;Acc:HGNC:329]	55.63	protein_coding
ENSGALG00000002189	290.424	216.275	353.211	198.479	SNX1	sorting nexin 1 [Source:HGNC Symbol;Acc:HGNC:11172]	52.74	protein_coding
ENSGALG00000041926	161.679	212.062	186.536	197.643	HEXIM1	hexamethylene bisacetamide inducible 1 [Source:HGNC Symbol;Acc:HGNC:24953]	74.35	protein_coding
ENSGALG00000011036	192.691	214.355	172.305	196.855	HNRNPA2B1	heterogeneous nuclear ribonucleoprotein A2/B1 [Source:HGNC Symbol;Acc:HGNC:5033]	43.89	protein_coding
ENSGALG00000036086	162.206	279.011	137.665	196.291	TAGLN2	transgelin 2 [Source:HGNC Symbol;Acc:HGNC:11554]	60.36	protein_coding
ENSGALG00000006775	233.853	205.645	169.357	195.028	TGM2	protein-glutamine gamma-glutamyltransferase 2 [Source:RefSeq peptide;Acc:NP_990779]	60.99	protein_coding
ENSGALG00000010870	121.199	219.358	161.57	194.494	JUN	Jun proto-oncogene, AP-1 transcription factor subunit [Source:HGNC Symbol;Acc:HGNC:6204]	58.08	protein_coding
ENSGALG00000045424	153.3	179.238	203.027	194.231			61.71	lincRNA
ENSGALG00000039615	174.021	170.471	164.01	193.257	MSN	moesin [Source:HGNC Symbol;Acc:HGNC:7373]	41.94	protein_coding
ENSGALG00000038536	67.1276	151.094	72.0734	193.199	SH3BGRL3	SH3 domain binding glutamate rich protein like 3 [Source:HGNC Symbol;Acc:HGNC:15568]	57.52	protein_coding
ENSGALG00000009641	171.85	203.2	122.455	192.197	COL1A2	collagen alpha-2(I) chain precursor [Source:RefSeq peptide;Acc:NP_001073182]	40.33	protein_coding
ENSGALG00000038671	98.4596	143.277	74.0502	191.772			54.66	protein_coding
ENSGALG00000011214	266.462	234.433	227.861	191.351	SERPINH1	serpin family H member 1 [Source:HGNC Symbol;Acc:HGNC:1546]	50.83	protein_coding
ENSGALG00000030918	238.48	205.627	200.863	190.771	CIRBP		53.87	protein_coding
ENSGALG00000037641	302.981	219.091	165.157	190.748			43.66	Mt_tRNA
ENSGALG00000012112	227.619	256.679	261.644	190.677			46.36	protein_coding
ENSGALG00000020078	89.7006	122.575	118.397	189.998		Histone H3.3 [Source:UniProtKB/Swiss-Prot;Acc:P84247]	54.02	protein_coding
ENSGALG00000003806	221.743	239.041	203.517	189.781	RHOA	ras homolog family member A [Source:HGNC Symbol;Acc:HGNC:667]	50.65	protein_coding
ENSGALG00000035804	186.002	185.221	167.465	189.01	SQSTM1	sequestosome 1 [Source:HGNC Symbol;Acc:HGNC:11280]	51.33	protein_coding
ENSGALG00000032485	212.175	261.877	191.194	188.391			63.52	protein_coding
ENSGALG00000007462	338.123	308.373	295.835	188.149	CTSZ	cathepsin Z [Source:HGNC Symbol;Acc:HGNC:2547]	44.55	protein_coding
ENSGALG00000043329	160.856	192.62	172.936	187.54	PTMA	prothymosin, alpha [Source:HGNC Symbol;Acc:HGNC:9623]	55.25	protein_coding
ENSGALG00000006702	173.324	180.715	168.315	187.331	MFGE8	lactadherin isoform 2 precursor [Source:RefSeq peptide;Acc:NP_001264040]	58.08	protein_coding
ENSGALG00000037067	130.528	185.75	144.388	185.451	EIF3E	eukaryotic translation initiation factor 3 subunit E [Source:HGNC Symbol;Acc:HGNC:3277]	37.12	protein_coding
ENSGALG00000010318	196.112	180.447	196.889	184.718	TMED10	transmembrane p24 trafficking protein 10 [Source:HGNC Symbol;Acc:HGNC:16998]	46.74	protein_coding
ENSGALG00000002053	178.774	191.909	190.071	184.656			50.82	protein_coding
ENSGALG00000035144	171.565	171.89	182.209	183.836			44.56	protein_coding
ENSGALG00000043092	130.88	142.192	148.813	181.945	MYH9	myosin heavy chain 9 [Source:HGNC Symbol;Acc:HGNC:7579]	41.53	protein_coding
ENSGALG00000035793	210.169	178.47	214.597	181.707			45.76	protein_coding
ENSGALG00000010614	302.068	229.559	239.566	181.242	SLC25A4	solute carrier family 25 member 4 [Source:HGNC Symbol;Acc:HGNC:10990]	49.77	protein_coding
ENSGALG00000036496	176.457	185.969	164.115	180.739	ACTN4	alpha-actinin-4 [Source:RefSeq peptide;Acc:NP_990457]	65	protein_coding
ENSGALG00000032783	172.915	176.443	232.63	179.67	SUMO3	small ubiquitin-like modifier 3 [Source:HGNC Symbol;Acc:HGNC:11124]	56.59	protein_coding
ENSGALG00000001446	170.288	283.165	100.691	179.184	GSN	gelsolin [Source:HGNC Symbol;Acc:HGNC:4620]	43.57	protein_coding
ENSGALG00000031099	207.527	217.318	182.054	178.64	COX6B1	cytochrome c oxidase subunit 6B1 [Source:HGNC Symbol;Acc:HGNC:2280]	63.69	protein_coding
ENSGALG00000026252	249.751	174.159	320.138	178.417	FOXE3	forkhead box E3 [Source:HGNC Symbol;Acc:HGNC:3808]	78.47	protein_coding
ENSGALG00000033039	182.907	180.402	173.696	178.324			61.43	protein_coding
ENSGALG00000042875	122.044	163.685	149.878	177.492	HMGB1	High mobility group protein B1 [Source:UniProtKB/Swiss-Prot;Acc:Q9YH06]	53.05	protein_coding
ENSGALG00000000905	171.815	173.216	196.882	177.435	PSMB4	proteasome subunit beta 4 [Source:HGNC Symbol;Acc:HGNC:9541]	58.35	protein_coding
ENSGALG00000007606	128.296	169.329	162.233	176.874	PGAM1	Phosphoglycerate mutase 1 [Source:UniProtKB/Swiss-Prot;Acc:Q5ZLN1]	61.79	protein_coding
ENSGALG00000007582	201.336	199.972	248.686	176.662	DPYSL3	dihydropyrimidinase like 3 [Source:HGNC Symbol;Acc:HGNC:3015]	53.87	protein_coding
ENSGALG00000045122	184.74	184.937	230.462	176.533	AKR1B1	aldo-keto reductase family 1, member B10 (aldose reductase) [Source:RefSeq peptide;Acc:NP_001264828]	42.45	protein_coding
ENSGALG00000007416	30.3609	120.072	36.6131	176.181	CD3E	CD3e molecule [Source:HGNC Symbol;Acc:HGNC:1674]	47.78	protein_coding
ENSGALG00000004220	215.248	216.702	193.371	175.944	SERINC3	serine incorporator 3 [Source:HGNC Symbol;Acc:HGNC:11699]	42.05	protein_coding
ENSGALG00000039212	207.836	212.766	215.077	175.841			70.79	protein_coding
ENSGALG00000026862	241.642	204.677	229.648	174.737	CLDN1	claudin 1 [Source:HGNC Symbol;Acc:HGNC:2032]	49.1	protein_coding
ENSGALG00000011452	177.643	210.449	167.567	173.748	ARPC2	actin related protein 2/3 complex subunit 2 [Source:HGNC Symbol;Acc:HGNC:705]	49.81	protein_coding
ENSGALG00000013532	146.501	142.242	137.663	173.607	CAPRIN1	cell cycle associated protein 1 [Source:HGNC Symbol;Acc:HGNC:6743]	38.96	protein_coding
ENSGALG00000010073	261.312	211.38	241.098	173.598	DDOST	dolichyl-diphosphooligosaccharide--protein glycosyltransferase non-catalytic subunit [Source:HGNC Symbol;Acc:HGNC:2728]	45.98	protein_coding
ENSGALG00000028517	145.91	182.608	177.41	173.384	EIF1	eukaryotic translation initiation factor 1 [Source:HGNC Symbol;Acc:HGNC:3249]	57.53	protein_coding
ENSGALG00000011464	153.906	208.451	157.314	172.558	EIF5	eukaryotic translation initiation factor 5 [Source:HGNC Symbol;Acc:HGNC:3299]	45.17	protein_coding
ENSGALG00000031582	188.892	200.848	207.972	172.433	RAB1A	RAB1A, member RAS oncogene family [Source:HGNC Symbol;Acc:HGNC:9758]	47.13	protein_coding
ENSGALG00000003261	218.402	244.675	153.808	172.277	CAVIN1	caveolae associated protein 1 [Source:HGNC Symbol;Acc:HGNC:9688]	51.32	protein_coding
ENSGALG00000043105	176.61	170.967	191.42	172.02			50.65	protein_coding
ENSGALG00000023872	175.419	160.412	174.995	170.105	FAM129B	family with sequence similarity 129 member B [Source:HGNC Symbol;Acc:HGNC:25282]	61.48	protein_coding
ENSGALG00000038789	199.2	177.749	211.075	169.264	CLIC3	chloride intracellular channel 3 [Source:HGNC Symbol;Acc:HGNC:2064]	66.26	protein_coding
ENSGALG00000002661	196.685	189.898	183.9	168.948	YWHAE	14-3-3 protein epsilon [Source:UniProtKB/Swiss-Prot;Acc:Q5ZMT0]	44.17	protein_coding
ENSGALG00000009250	163.053	181.131	149.249	168.482	HNRNPA3	heterogeneous nuclear ribonucleoprotein A3 [Source:HGNC Symbol;Acc:HGNC:24941]	40.99	protein_coding
ENSGALG00000006691	114.314	151.022	132.671	168.045	ARPC4	actin related protein 2/3 complex subunit 4 [Source:HGNC Symbol;Acc:HGNC:707]	63.03	protein_coding
ENSGALG00000005668	183.397	167.291	177.61	167.875	WSB1	WD repeat and SOCS box containing 1 [Source:HGNC Symbol;Acc:HGNC:19221]	38.8	protein_coding
ENSGALG00000001452	158.536	203.348	149.148	167.837	ATP5F1	ATP synthase, H+ transporting, mitochondrial Fo complex subunit B1 [Source:HGNC Symbol;Acc:HGNC:840]	44.44	protein_coding
ENSGALG00000003815	249.879	265.433	267.661	166.995	RPN2	ribophorin II [Source:HGNC Symbol;Acc:HGNC:10382]	41.87	protein_coding
ENSGALG00000014555	111.488	180.041	185.303	166.928	C12orf57	chromosome 12 open reading frame 57 [Source:HGNC Symbol;Acc:HGNC:29521]	67.25	protein_coding
ENSGALG00000009856	197.225	162.94	182.681	166.881	GNS	glucosamine (N-acetyl)-6-sulfatase [Source:HGNC Symbol;Acc:HGNC:4422]	40.36	protein_coding
ENSGALG00000035397	142.734	133.893	196.039	166.568			41.74	protein_coding
ENSGALG00000010448	355.601	249.199	310.933	166.189	LTBP1	latent transforming growth factor beta binding protein 1 [Source:HGNC Symbol;Acc:HGNC:6714]	38.82	protein_coding
ENSGALG00000011331	217.038	173.696	190.862	166.022	CTH	cystathionine gamma-lyase [Source:HGNC Symbol;Acc:HGNC:2501]	44.51	protein_coding
ENSGALG00000003362	229.089	186.083	206.557	164.511	ACSS2	acyl-CoA synthetase short chain family member 2 [Source:HGNC Symbol;Acc:HGNC:15814]	50.72	protein_coding
ENSGALG00000011229	140.826	161.204	153.301	164.507	SERBP1	SERPINE1 mRNA binding protein 1 [Source:HGNC Symbol;Acc:HGNC:17860]	47.61	protein_coding
ENSGALG00000043662	156.942	135.668	222.694	164.263	NDRG4	NDRG family member 4 [Source:HGNC Symbol;Acc:HGNC:14466]	60.95	protein_coding
ENSGALG00000007153	162.152	186.948	156.12	164.206			51.14	protein_coding
ENSGALG00000003625	139.526	154.457	173.069	164.17	NDUFS5	NADH:ubiquinone oxidoreductase subunit S5 [Source:HGNC Symbol;Acc:HGNC:7712]	68.99	protein_coding
ENSGALG00000007981	133.021	135.658	205.569	164.066	CLN6	CLN6, transmembrane ER protein [Source:HGNC Symbol;Acc:HGNC:2077]	56.76	protein_coding
ENSGALG00000010237	133.861	191.96	178.773	163.81	NPC2	NPC intracellular cholesterol transporter 2 [Source:HGNC Symbol;Acc:HGNC:14537]	56.41	protein_coding
ENSGALG00000040676	227.477	228.741	193.951	163.746			65.72	protein_coding
ENSGALG00000001475	22.3069	41.1994	23.5415	163.353		Stathmin [Source:UniProtKB/Swiss-Prot;Acc:P31395]	50.74	protein_coding
ENSGALG00000010740	196.626	195.48	247.82	162.356	YIPF1	Yip1 domain family member 1 [Source:HGNC Symbol;Acc:HGNC:25231]	50.25	protein_coding
ENSGALG00000011740	174.715	397.475	123.025	162.12	MGP	matrix Gla protein [Source:HGNC Symbol;Acc:HGNC:7060]	49.48	protein_coding
ENSGALG00000035996	167.192	263.081	146.18	161.894			44.74	protein_coding
ENSGALG00000003973	140.995	191.783	176.355	161.284	TLCD1	TLC domain containing 1 [Source:HGNC Symbol;Acc:HGNC:25177]	66.39	protein_coding
ENSGALG00000015372	178.17	189.616	147.83	161.208	ATP5I	ATP synthase, H+ transporting, mitochondrial Fo complex subunit E [Source:HGNC Symbol;Acc:HGNC:846]	48.55	protein_coding
ENSGALG00000038290	320.168	285.036	259.588	160.805	P4HB	prolyl 4-hydroxylase subunit beta [Source:HGNC Symbol;Acc:HGNC:8548]	47.67	protein_coding
ENSGALG00000006583	118.503	196.018	111.799	160.683	LSP1	lymphocyte-specific protein 1 [Source:HGNC Symbol;Acc:HGNC:6707]	49.72	protein_coding
ENSGALG00000037991	108.618	118.481	126.506	160.451	H1FX	H1 histone family member X [Source:HGNC Symbol;Acc:HGNC:4722]	73.16	protein_coding
ENSGALG00000007128	153.823	188.589	151.839	160.057	SH3BGRL	SH3 domain binding glutamate rich protein like [Source:HGNC Symbol;Acc:HGNC:10823]	44.82	protein_coding
ENSGALG00000037880	134.687	152.826	155.647	160.023			45.05	protein_coding
ENSGALG00000003465	0.2971	0.518871	1.94165	159.952		Parvalbumin, thymic [Source:UniProtKB/Swiss-Prot;Acc:P19753]	42.64	protein_coding
ENSGALG00000028471	184.373	173.049	206.493	158.878	CNPY3	canopy FGF signaling regulator 3 [Source:HGNC Symbol;Acc:HGNC:11968]	64.56	protein_coding
ENSGALG00000040426	152.028	104.647	118.035	158.781	CREG1	Protein CREG1 [Source:UniProtKB/Swiss-Prot;Acc:Q5ZJ73]	39.41	protein_coding
ENSGALG00000041700	100.697	148.16	118.15	157.128	Galphai3	guanine nucleotide-binding protein G(k) subunit alpha [Source:RefSeq peptide;Acc:NP_989580]	57.84	protein_coding
ENSGALG00000005425	136.089	93.8121	196.704	157.125	OGT	O-linked N-acetylglucosamine (GlcNAc) transferase [Source:HGNC Symbol;Acc:HGNC:8127]	43.97	protein_coding
ENSGALG00000043064	35.1332	78.9504	53.4653	157.071			56.92	protein_coding
ENSGALG00000025842	186.406	195.561	198.816	157.048	TPM2	tropomyosin 2 [Source:HGNC Symbol;Acc:HGNC:12011]	59.86	protein_coding
ENSGALG00000011885	147.996	170.772	114.956	156.523	ANXA5	Annexin A5 [Source:UniProtKB/Swiss-Prot;Acc:P17153]	41.32	protein_coding
ENSGALG00000016340	123.814	162.299	138.458	156.326			39.11	protein_coding
ENSGALG00000015286	164.193	144.805	147.1	155.961	SESN1	sestrin 1 [Source:HGNC Symbol;Acc:HGNC:21595]	42.9	protein_coding
ENSGALG00000044181	200.492	193.401	229.554	155.907			62.53	lincRNA
ENSGALG00000014857	46.0763	157.884	131.278	155.905	SELENOP	selenoprotein P [Source:HGNC Symbol;Acc:HGNC:10751]	39.06	protein_coding
ENSGALG00000001024	143.421	155.13	157.971	155.847			48.4	protein_coding
ENSGALG00000043967	136.985	154.533	135.992	155.497			64.25	protein_coding
ENSGALG00000000542	166.763	215.274	153.839	155.197	ZNF593	zinc finger protein 593 [Source:HGNC Symbol;Acc:HGNC:30943]	62	protein_coding
ENSGALG00000005823	157.612	163.017	165.45	155.066	HDLBP	high density lipoprotein binding protein [Source:HGNC Symbol;Acc:HGNC:4857]	48.19	protein_coding
ENSGALG00000001103	149.066	153.586	157.228	154.976	cpsmb7	proteasome subunit beta 7 [Source:HGNC Symbol;Acc:HGNC:9544]	45.02	protein_coding
ENSGALG00000007926	146.406	160.641	158.887	153.665	ATP5H	ATP synthase, H+ transporting, mitochondrial Fo complex subunit D [Source:HGNC Symbol;Acc:HGNC:845]	46.32	protein_coding
ENSGALG00000023510	210.926	206.885	228.026	153.505	ERP29	endoplasmic reticulum protein 29 [Source:HGNC Symbol;Acc:HGNC:13799]	50.66	protein_coding
ENSGALG00000026077	117.724	138.992	154.183	152.779	ALDOC	aldolase, fructose-bisphosphate C [Source:HGNC Symbol;Acc:HGNC:418]	65.28	protein_coding
ENSGALG00000033001	159.821	158.302	157.522	152.508	ATP5J2	ATP synthase, H+ transporting, mitochondrial Fo complex subunit F2 [Source:HGNC Symbol;Acc:HGNC:848]	50.78	protein_coding
ENSGALG00000002447	164.586	151.132	159.76	152.433	CTNNA1	catenin alpha 1 [Source:HGNC Symbol;Acc:HGNC:2509]	45.35	protein_coding
ENSGALG00000001892	32.1735	149.433	82.826	152.031	CYGB	cytoglobin [Source:HGNC Symbol;Acc:HGNC:16505]	57.58	protein_coding
ENSGALG00000021627	114.22	66.975	43.0271	151.649			68.24	protein_coding
ENSGALG00000035138	137.36	159.887	154.365	151.149	UBL5	ubiquitin like 5 [Source:HGNC Symbol;Acc:HGNC:13736]	56.36	protein_coding
ENSGALG00000029502	77.7492	136.363	94.9917	151.07	CLIC2	chloride intracellular channel 2 [Source:HGNC Symbol;Acc:HGNC:2063]	58.9	protein_coding
ENSGALG00000006207	174.743	194.315	189.077	150.943	HM13	histocompatibility minor 13 [Source:HGNC Symbol;Acc:HGNC:16435]	56.24	protein_coding
ENSGALG00000038714	132.771	167.442	154.728	150.23	NDUFB7	NADH:ubiquinone oxidoreductase subunit B7 [Source:HGNC Symbol;Acc:HGNC:7702]	67.98	protein_coding
ENSGALG00000020927	129.229	173.307	116.749	150.009	ARPC5	actin related protein 2/3 complex subunit 5 [Source:HGNC Symbol;Acc:HGNC:708]	49.31	protein_coding
ENSGALG00000015450	170.947	169.286	152.272	149.93	RAB2A	RAB2A, member RAS oncogene family [Source:HGNC Symbol;Acc:HGNC:9763]	38.16	protein_coding
ENSGALG00000017380	134.109	147.555	168.203	149.655			55.16	protein_coding
ENSGALG00000008969	260.209	223.091	241.131	149.497	EPCAM	epithelial cell adhesion molecule [Source:HGNC Symbol;Acc:HGNC:11529]	42.17	protein_coding
ENSGALG00000002362	257.155	305.691	243.415	149.497	MANF	mesencephalic astrocyte derived neurotrophic factor [Source:HGNC Symbol;Acc:HGNC:15461]	59.37	protein_coding
ENSGALG00000000990	142.227	140.896	178.144	149.424	SRSF6	serine and arginine rich splicing factor 6 [Source:HGNC Symbol;Acc:HGNC:10788]	45.27	protein_coding
ENSGALG00000036711	121.741	198.12	120.325	148.471	S100A11	Protein S100-A11 [Source:UniProtKB/Swiss-Prot;Acc:P24479]	57.48	protein_coding
ENSGALG00000011950	137.251	143.704	174.008	148.445	ACO2	aconitase 2 [Source:HGNC Symbol;Acc:HGNC:118]	44.87	protein_coding
ENSGALG00000008169	141.481	148.078	142.159	147.618	GDI2	GDP dissociation inhibitor 2 [Source:HGNC Symbol;Acc:HGNC:4227]	49.8	protein_coding
ENSGALG00000029921	180.869	140.399	153.788	146.997	CSRP2	Cysteine and glycine-rich protein 2 [Source:UniProtKB/Swiss-Prot;Acc:P50460]	50.3	protein_coding
ENSGALG00000035626	176.159	201.427	176.811	146.728	DAD1	Dolichyl-diphosphooligosaccharide--protein glycosyltransferase subunit DAD1 [Source:UniProtKB/Swiss-Prot;Acc:O13113]	48.97	protein_coding
ENSGALG00000005902	136.783	135.987	144.162	146.705	RAB7A	RAB7A, member RAS oncogene family [Source:HGNC Symbol;Acc:HGNC:9788]	49.43	protein_coding
ENSGALG00000002139	138.418	130.354	143.754	146.342	CSDE1	cold shock domain-containing protein E1 [Source:RefSeq peptide;Acc:NP_001026089]	41.68	protein_coding
ENSGALG00000041924	104.942	130.433	157.393	145.856	PFDN5	prefoldin subunit 5 [Source:HGNC Symbol;Acc:HGNC:8869]	64.52	protein_coding
ENSGALG00000006856	181.954	143.882	178.076	145.58	CD151	CD151 molecule (Raph blood group) [Source:HGNC Symbol;Acc:HGNC:1630]	46.93	protein_coding
ENSGALG00000006876	107.297	143.552	125.191	145.489	CTSA	cathepsin A [Source:HGNC Symbol;Acc:HGNC:9251]	62.2	protein_coding
ENSGALG00000025999	166.4	163.429	156.723	145.468	NDUFA4	NDUFA4, mitochondrial complex associated [Source:HGNC Symbol;Acc:HGNC:7687]	39.28	protein_coding
ENSGALG00000014468	115.909	129.06	133.731	145.453	MLF2	myeloid leukemia factor 2 [Source:HGNC Symbol;Acc:HGNC:7126]	46.93	protein_coding
ENSGALG00000022557	175.829	169.132	242.809	145.088	CLDN3	claudin 3 [Source:HGNC Symbol;Acc:HGNC:2045]	67.37	protein_coding
ENSGALG00000028037	9.81342	46.8387	129.251	143.245	FOS	Proto-oncogene c-Fos [Source:UniProtKB/Swiss-Prot;Acc:P11939]	65.02	protein_coding
ENSGALG00000006409	145.404	98.6985	145.139	143.057			47.5	protein_coding
ENSGALG00000040016	114.153	128.46	143.297	142.92			66.07	protein_coding
ENSGALG00000031960	5.56679	8.49464	8.20548	142.787	Lef-1	lymphoid enhancer binding factor 1 [Source:HGNC Symbol;Acc:HGNC:6551]	46.69	protein_coding
ENSGALG00000003921	140.179	204.371	146.995	142.675			57.43	protein_coding
ENSGALG00000008432	135.811	148.962	126.466	142.416	AP2M1	adaptor related protein complex 2 mu 1 subunit [Source:HGNC Symbol;Acc:HGNC:564]	46.44	protein_coding
ENSGALG00000042633	134.019	149.354	157.09	142.244	AP2S1	adaptor related protein complex 2 sigma 1 subunit [Source:HGNC Symbol;Acc:HGNC:565]	57.18	protein_coding
ENSGALG00000033530	123.358	144.128	132.386	142.078			65.95	protein_coding
ENSGALG00000034004	152.128	169.553	147.552	141.995	TRIM3	tripartite motif containing 3 [Source:HGNC Symbol;Acc:HGNC:10064]	64.94	protein_coding
ENSGALG00000008586	161.363	135.937	157.994	141.24	TUBB	tubulin beta-7 chain [Source:RefSeq peptide;Acc:NP_990646]	60.2	protein_coding
ENSGALG00000038217	153.685	146.568	143.851	141.201	CD82	CD82 molecule [Source:HGNC Symbol;Acc:HGNC:6210]	47.93	protein_coding
ENSGALG00000041063	122.561	149.634	158.268	140.644	KRTCAP2	keratinocyte associated protein 2 [Source:HGNC Symbol;Acc:HGNC:28942]	65.61	protein_coding
ENSGALG00000024271	165.554	152.249	186.323	140.467	ECHS1	enoyl-CoA hydratase, short chain 1 [Source:HGNC Symbol;Acc:HGNC:3151]	65.7	protein_coding
ENSGALG00000046222	83.8874	181.047	59.3183	139.931			61.82	lincRNA
ENSGALG00000017644	95.7762	144.517	78.3057	139.511	COTL1	coactosin like F-actin binding protein 1 [Source:HGNC Symbol;Acc:HGNC:18304]	48.08	protein_coding
ENSGALG00000008530	136.559	119.304	118.044	139.347	EIF4A3	eukaryotic translation initiation factor 4A3 [Source:HGNC Symbol;Acc:HGNC:18683]	47.87	protein_coding
ENSGALG00000039216	136.158	167.673	93.9564	138.722	COL6A2	Collagen alpha-2(VI) chain [Source:UniProtKB/Swiss-Prot;Acc:P15988]	48.18	protein_coding
ENSGALG00000001949	122.18	143.037	140.599	138.475	MDH2	malate dehydrogenase 2 [Source:HGNC Symbol;Acc:HGNC:6971]	43.5	protein_coding
ENSGALG00000037483	101.504	121.845	105.594	138.325	ANP32B	Acidic leucine-rich nuclear phosphoprotein 32 family member B [Source:UniProtKB/Swiss-Prot;Acc:Q5ZMN0]	51.05	protein_coding
ENSGALG00000032148	265.55	207.462	212.711	138.291	CANX	calnexin [Source:HGNC Symbol;Acc:HGNC:1473]	42.7	protein_coding
ENSGALG00000010005	147.585	84.5266	142.799	137.88	EPAS1	endothelial PAS domain protein 1 [Source:HGNC Symbol;Acc:HGNC:3374]	40.39	protein_coding
ENSGALG00000005002	135.813	161.229	134.218	137.528	VDAC2	voltage dependent anion channel 2 [Source:HGNC Symbol;Acc:HGNC:12672]	39.88	protein_coding
ENSGALG00000011902	128.071	221.966	92.1098	137.373	TAGLN	transgelin [Source:HGNC Symbol;Acc:HGNC:11553]	65.02	protein_coding
ENSGALG00000040424	236.154	163.407	217.271	136.696	SCNN1A	sodium channel epithelial 1 alpha subunit [Source:HGNC Symbol;Acc:HGNC:10599]	48.71	protein_coding
ENSGALG00000000764	172.976	177.645	188.492	136.575	SSR2	signal sequence receptor subunit 2 [Source:HGNC Symbol;Acc:HGNC:11324]	58.91	protein_coding
ENSGALG00000015233	182.442	154.096	209.752	136.572	ATP1B1	ATPase Na+/K+ transporting subunit beta 1 [Source:HGNC Symbol;Acc:HGNC:804]	50.82	protein_coding
ENSGALG00000000907	138.541	135.062	130.811	136.37	KARS	lysyl-tRNA synthetase [Source:HGNC Symbol;Acc:HGNC:6215]	44.13	protein_coding
ENSGALG00000041230	117.137	224.785	79.4465	136.349			51	protein_coding
ENSGALG00000006899	129.932	144.788	128.466	136.259			50.42	protein_coding
ENSGALG00000013742	171.126	129.074	152.811	136.088	EZR	ezrin [Source:HGNC Symbol;Acc:HGNC:12691]	42.86	protein_coding
ENSGALG00000035975	183.575	260.933	130.144	135.934			41.67	Mt_tRNA
ENSGALG00000003337	108.415	118.664	124.064	135.482	EIF3I	eukaryotic translation initiation factor 3 subunit I [Source:HGNC Symbol;Acc:HGNC:3272]	50.77	protein_coding
ENSGALG00000014589	115.042	134.115	135.726	135.342			51.79	protein_coding
ENSGALG00000008367	88.3021	74.4971	120.634	135.285	MDK	midkine (neurite growth-promoting factor 2) [Source:HGNC Symbol;Acc:HGNC:6972]	69.99	protein_coding
ENSGALG00000027768	115.138	110.29	122.837	133.814	CTDSP1	CTD small phosphatase 1 [Source:HGNC Symbol;Acc:HGNC:21614]	67.92	protein_coding
ENSGALG00000014267	124.921	77.9731	198.056	133.642	RBM47	RNA binding motif protein 47 [Source:HGNC Symbol;Acc:HGNC:30358]	48.11	protein_coding
ENSGALG00000031387	157.718	175.854	133.202	133.62	YWHAZ	14-3-3 protein zeta [Source:UniProtKB/Swiss-Prot;Acc:Q5ZKC9]	42.35	protein_coding
ENSGALG00000033120	107.943	133.875	113.148	133.039	SRSF7		46.51	protein_coding
ENSGALG00000003770	90.8205	181.788	42.681	132.69	ANXA2	annexin A2 [Source:HGNC Symbol;Acc:HGNC:537]	41.72	protein_coding
ENSGALG00000015844	129.363	126.04	150.816	132.275	SOD1	superoxide dismutase 1 [Source:HGNC Symbol;Acc:HGNC:11179]	46.49	protein_coding
ENSGALG00000001334	134.557	139.865	122.599	132.006	GNB1	G protein subunit beta 1 [Source:HGNC Symbol;Acc:HGNC:4396]	38.92	protein_coding
ENSGALG00000034408	65.809	149.252	114.569	131.779	SEPP1	Gallus gallus selenoprotein P, plasma, 1 (SEPP1), mRNA. [Source:RefSeq mRNA;Acc:NM_001031609]	39.98	protein_coding
ENSGALG00000008302	97.5802	113.486	136.364	131.171	CIB1	calcium and integrin binding 1 [Source:HGNC Symbol;Acc:HGNC:16920]	63.33	protein_coding
ENSGALG00000012291	144.865	164.821	133.96	130.582	POLR2F	RNA polymerase II subunit F [Source:HGNC Symbol;Acc:HGNC:9193]	47.1	protein_coding
ENSGALG00000014585	63.2889	164.609	45.7058	130.236			57.97	protein_coding
ENSGALG00000011238	206.153	122.744	173.021	129.872	WLS	wntless Wnt ligand secretion mediator [Source:HGNC Symbol;Acc:HGNC:30238]	52.51	protein_coding
ENSGALG00000005597	184.153	201.599	163.437	129.766	CNN3	calponin 3 [Source:HGNC Symbol;Acc:HGNC:2157]	44.05	protein_coding
ENSGALG00000008405	140.994	140.122	156.771	129.465	RALBP1	ralA binding protein 1 [Source:HGNC Symbol;Acc:HGNC:9841]	44.95	protein_coding
ENSGALG00000030027	202.156	200.377	123.233	129.385	MCAM	melanoma cell adhesion molecule [Source:HGNC Symbol;Acc:HGNC:6934]	63.38	protein_coding
ENSGALG00000041037	161.043	147.727	160.738	128.753	YIPF3	Protein YIPF3 [Source:UniProtKB/Swiss-Prot;Acc:Q5F384]	51.35	protein_coding
ENSGALG00000000579	127.779	147.937	122.013	128.736	VAMP3	vesicle associated membrane protein 3 [Source:HGNC Symbol;Acc:HGNC:12644]	47.5	protein_coding
ENSGALG00000016855	119.424	124.646	120.17	128.677	ARGLU1	arginine and glutamate rich 1 [Source:HGNC Symbol;Acc:HGNC:25482]	38.63	protein_coding
ENSGALG00000013640	43.8298	53.7915	42.659	128.496		Myelin basic protein [Source:UniProtKB/Swiss-Prot;Acc:P15720]	41.08	protein_coding
ENSGALG00000014754	16.6402	71.9377	20.0046	128.487			45.25	protein_coding
ENSGALG00000041242	119.418	130.351	123.55	128.406			39.15	protein_coding
ENSGALG00000026572	117.255	114.55	79.1868	128.37	RGS5	regulator of G protein signaling 5 [Source:HGNC Symbol;Acc:HGNC:10001]	58.44	protein_coding
ENSGALG00000037360	99.09	80.0441	103.093	128.34	DDX17	DEAD-box helicase 17 [Source:HGNC Symbol;Acc:HGNC:2740]	44.13	protein_coding
ENSGALG00000004956	170.568	139.814	144.939	128.214	GPI	glucose-6-phosphate isomerase [Source:HGNC Symbol;Acc:HGNC:4458]	40.22	protein_coding
ENSGALG00000027688	112.639	124.221	138.263	127.991	NDUFB4	NADH:ubiquinone oxidoreductase subunit B4 [Source:HGNC Symbol;Acc:HGNC:7699]	45.25	protein_coding
ENSGALG00000011738	72.7958	113.697	76.1047	127.957	ARHGDIB	Rho GDP dissociation inhibitor beta [Source:HGNC Symbol;Acc:HGNC:679]	52.34	protein_coding
ENSGALG00000031723	69.1947	94.8188	103.428	127.779	BANF1	barrier to autointegration factor 1 [Source:HGNC Symbol;Acc:HGNC:17397]	65.49	protein_coding
ENSGALG00000041164	170.898	199.522	158.011	127.48	EIF5A	eukaryotic translation initiation factor 5A [Source:HGNC Symbol;Acc:HGNC:3300]	59.83	protein_coding
ENSGALG00000036395	22.5381	95.0547	20.2397	127.368			43.59	protein_coding
ENSGALG00000027864	97.7461	147.22	111.945	127.132	NFKBIA	NFKB inhibitor alpha [Source:HGNC Symbol;Acc:HGNC:7797]	52.88	protein_coding
ENSGALG00000041030	121.542	146.974	108.925	126.724			60.26	protein_coding
ENSGALG00000024083	50.1487	50.5665	96.0154	126.589	C8orf4	chromosome 8 open reading frame 4 [Source:HGNC Symbol;Acc:HGNC:1357]	52.39	protein_coding
ENSGALG00000035717	150.439	135.218	125.545	126.233			63.2	protein_coding
ENSGALG00000041401	115.299	124.981	134.02	126.133	SDHB	succinate dehydrogenase complex iron sulfur subunit B [Source:HGNC Symbol;Acc:HGNC:10681]	46.62	protein_coding
ENSGALG00000002595	98.5342	146.42	130.18	125.385			66.33	protein_coding
ENSGALG00000000456	123.62	134.348	140.906	125.344	MRPS21	mitochondrial ribosomal protein S21 [Source:HGNC Symbol;Acc:HGNC:14046]	59.9	protein_coding
ENSGALG00000029304	89.1763	105.958	97.0217	124.922	SMARCD2	SWI/SNF related, matrix associated, actin dependent regulator of chromatin, subfamily d, member 2 [Source:HGNC Symbol;Acc:HGNC:11107]	58.81	protein_coding
ENSGALG00000005135	142.253	157.577	123.678	124.915	SERPINE2	serpin family E member 2 [Source:HGNC Symbol;Acc:HGNC:8951]	43.46	protein_coding
ENSGALG00000008291	121.528	114.707	135.535	124.867	AP3S2	adaptor-related protein complex 3, sigma 2 subunit isoform 2 [Source:RefSeq peptide;Acc:NP_001278663]	64.7	protein_coding
ENSGALG00000010186	118.126	120.206	112.235	124.768		Calpain-1 catalytic subunit [Source:UniProtKB/Swiss-Prot;Acc:P00789]	55.28	protein_coding
ENSGALG00000009470	199.721	186.165	148.431	124.734	SERPINI1	serpin family I member 1 [Source:HGNC Symbol;Acc:HGNC:8943]	38.04	protein_coding
ENSGALG00000027561	127.639	157.793	120.978	124.678	GNG5	G protein subunit gamma 5 [Source:HGNC Symbol;Acc:HGNC:4408]	49.46	protein_coding
ENSGALG00000037784	124.7	136.179	123.852	124.602	DAG1	dystroglycan precursor [Source:RefSeq peptide;Acc:NP_001091009]	57.79	protein_coding
ENSGALG00000005209	161.121	154.537	110.667	124.578			40.41	protein_coding
ENSGALG00000028451	104.508	129.571	50.8941	124.256		Metallothionein [Source:UniProtKB/Swiss-Prot;Acc:P68497]	59.78	protein_coding
ENSGALG00000033259	106.902	124.939	114.697	124.212			41.83	protein_coding
ENSGALG00000042317	136.588	91.6856	165.813	124.113	P2RY2	purinergic receptor P2Y2 [Source:HGNC Symbol;Acc:HGNC:8541]	54.87	protein_coding
ENSGALG00000004796	99.5544	128.549	136.73	123.676	CDC42	cell division cycle 42 [Source:HGNC Symbol;Acc:HGNC:1736]	44.26	protein_coding
ENSGALG00000001048	136.722	103.412	142.013	123.262	OLFML2A	olfactomedin like 2A [Source:HGNC Symbol;Acc:HGNC:27270]	66	protein_coding
ENSGALG00000003947	135.851	151.611	107.833	123.197	HNRNPH3	heterogeneous nuclear ribonucleoprotein H3 [Source:HGNC Symbol;Acc:HGNC:5043]	42.61	protein_coding
ENSGALG00000026300	93.6278	116.697	96.734	123.125			59.57	protein_coding
ENSGALG00000005326	94.5933	112.267	99.1194	122.766	EIF3F	eukaryotic translation initiation factor 3 subunit F [Source:HGNC Symbol;Acc:HGNC:3275]	49.12	protein_coding
ENSGALG00000030759	144.363	139.868	138.062	122.764	SRPRA	SRP receptor alpha subunit [Source:HGNC Symbol;Acc:HGNC:11307]	51.76	protein_coding
ENSGALG00000021262	113.84	86.4114	102.879	122.336	GHITM	growth hormone inducible transmembrane protein [Source:HGNC Symbol;Acc:HGNC:17281]	41.69	protein_coding
ENSGALG00000001143	26.5552	25.5215	47.3599	122.28	ETS1	ETS proto-oncogene 1, transcription factor [Source:HGNC Symbol;Acc:HGNC:3488]	50	protein_coding
ENSGALG00000002363	120.684	133.191	120.153	122.227	HSPA9	heat shock protein family A (Hsp70) member 9 [Source:HGNC Symbol;Acc:HGNC:5244]	44.39	protein_coding
ENSGALG00000010411	152.99	142.671	140.917	122.096	RNF13	ring finger protein 13 [Source:HGNC Symbol;Acc:HGNC:10057]	40.43	protein_coding
ENSGALG00000041140	119.994	137.934	104.166	122.025	HTRA1	HtrA serine peptidase 1 [Source:HGNC Symbol;Acc:HGNC:9476]	47.53	protein_coding
ENSGALG00000008700	113.482	136.602	121.053	121.953	PDCD4	programmed cell death 4 [Source:HGNC Symbol;Acc:HGNC:8763]	40	protein_coding
ENSGALG00000009286	102.432	119.116	108.887	121.7	ATP5G3	ATP synthase, H+ transporting, mitochondrial Fo complex subunit C3 (subunit 9) [Source:HGNC Symbol;Acc:HGNC:843]	48.52	protein_coding
ENSGALG00000003521	144.291	187.293	98.9379	121.475	TPM1	tropomyosin 1 [Source:HGNC Symbol;Acc:HGNC:12010]	44.36	protein_coding
ENSGALG00000016447	233.551	221.493	204.38	121.473	PDIA6	protein disulfide isomerase family A member 6 [Source:HGNC Symbol;Acc:HGNC:30168]	44.97	protein_coding
ENSGALG00000041643	124.894	134.864	127.878	121.299	cNFI-C	Nuclear factor 1 C-type [Source:UniProtKB/Swiss-Prot;Acc:P17926]	63.22	protein_coding
ENSGALG00000015664	108.74	90.002	107.598	121.186	ADD1	adducin 1 [Source:HGNC Symbol;Acc:HGNC:243]	40.55	protein_coding
ENSGALG00000002548	50.7939	64.9079	84.1311	120.897	TLN1	talin 1 [Source:HGNC Symbol;Acc:HGNC:11845]	58.59	protein_coding
ENSGALG00000026445	141.796	152.976	128.312	120.177	CALM	Calmodulin [Source:UniProtKB/Swiss-Prot;Acc:P62149]	44.89	protein_coding
ENSGALG00000036043	137.522	119.525	210.314	120.028	TBX3	T-box 3 [Source:HGNC Symbol;Acc:HGNC:11602]	55.62	protein_coding
ENSGALG00000031642	99.9888	119.787	108.937	119.865	ILK	integrin linked kinase [Source:HGNC Symbol;Acc:HGNC:6040]	65.99	protein_coding
ENSGALG00000000318	91.4656	141.372	80.1138	119.727	CSRP1	cysteine and glycine rich protein 1 [Source:HGNC Symbol;Acc:HGNC:2469]	55.34	protein_coding
ENSGALG00000009703	104.468	120.226	127.244	119.717	NDUFS7	NADH:ubiquinone oxidoreductase core subunit S7 [Source:HGNC Symbol;Acc:HGNC:7714]	60.01	protein_coding
ENSGALG00000033232	125.355	138.85	126.848	119.434	LMAN2	lectin, mannose binding 2 [Source:HGNC Symbol;Acc:HGNC:16986]	55.7	protein_coding
ENSGALG00000004167	41.8198	188.448	34.0368	119.348	SRGN	serglycin [Source:HGNC Symbol;Acc:HGNC:9361]	54.74	protein_coding
ENSGALG00000001096	132.24	128.935	134.148	119.24			50.03	protein_coding
ENSGALG00000042809	104.03	115.279	136.895	118.993	NDUFV1	NADH:ubiquinone oxidoreductase core subunit V1 [Source:HGNC Symbol;Acc:HGNC:7716]	66.16	protein_coding
ENSGALG00000007878	111.655	126.295	125.279	118.655			49.19	protein_coding
ENSGALG00000033471	134.578	139.823	120.478	118.562	CALD1	caldesmon [Source:RefSeq peptide;Acc:NP_989489]	40.82	protein_coding
ENSGALG00000013569	165.082	169.398	147.566	117.931	SEC61B	Sec61 translocon beta subunit [Source:HGNC Symbol;Acc:HGNC:16993]	43.86	protein_coding
ENSGALG00000001885	131.075	100.005	178.963	117.814			65.16	lincRNA
ENSGALG00000007130	121.187	141.33	115.508	117.173	cRac1A	ras-related C3 botulinum toxin substrate 1 (rho family, small GTP binding protein Rac1) [Source:HGNC Symbol;Acc:HGNC:9801]	44.69	protein_coding
ENSGALG00000003933	131.877	124.414	161.893	116.988	QSOX1	Sulfhydryl oxidase 1 [Source:UniProtKB/Swiss-Prot;Acc:Q8JGM4]	64.13	protein_coding
ENSGALG00000021021	169.115	103.841	199.485	116.912	ARL4C	ADP ribosylation factor like GTPase 4C [Source:HGNC Symbol;Acc:HGNC:698]	62.18	protein_coding
ENSGALG00000004176	145.121	138.279	138.85	116.462	ATOX1	antioxidant 1 copper chaperone [Source:HGNC Symbol;Acc:HGNC:798]	50.65	protein_coding
ENSGALG00000014467	115.427	117.236	117.015	116.335	COPS7A	COP9 signalosome subunit 7A [Source:HGNC Symbol;Acc:HGNC:16758]	53.21	protein_coding
ENSGALG00000003522	100.156	110.299	106.47	116.325	RBBP4	RB binding protein 4, chromatin remodeling factor [Source:HGNC Symbol;Acc:HGNC:9887]	44.81	protein_coding
ENSGALG00000036474	134.64	162.604	122.545	116.193	FAM32A	family with sequence similarity 32 member A [Source:HGNC Symbol;Acc:HGNC:24563]	56.58	protein_coding
ENSGALG00000009229	118.87	132.841	118.039	116.154	ATP6V0C	ATPase H+ transporting V0 subunit c [Source:HGNC Symbol;Acc:HGNC:855]	51.35	protein_coding
ENSGALG00000016971	90.9904	121.056	79.8286	116.012	TSC22D1	TSC22 domain family protein 1 isoform 1 [Source:RefSeq peptide;Acc:NP_001012778]	43.17	protein_coding
ENSGALG00000007511	25.6043	65.5348	24.3957	115.816	ITGB2	integrin subunit beta 2 [Source:HGNC Symbol;Acc:HGNC:6155]	51.32	protein_coding
ENSGALG00000008038	91.1829	90.3587	93.0037	115.669	SF3B1	splicing factor 3b subunit 1 [Source:HGNC Symbol;Acc:HGNC:10768]	37.75	protein_coding
ENSGALG00000039141	97.1205	108.282	113.789	115.66	CERS2	ceramide synthase 2 [Source:HGNC Symbol;Acc:HGNC:14076]	67.53	protein_coding
ENSGALG00000014688	98.6247	126.022	56.7374	115.601	ZYX	zyxin [Source:HGNC Symbol;Acc:HGNC:13200]	48.25	protein_coding
ENSGALG00000039205	106.039	112.187	112.913	115.488	CCT3	chaperonin containing TCP1 subunit 3 [Source:HGNC Symbol;Acc:HGNC:1616]	63.46	protein_coding
ENSGALG00000032344	61.4229	135.075	126.493	115.364			48.77	protein_coding
ENSGALG00000040371	151.727	145.692	161.211	115.266	CD59	CD59 molecule (CD59 blood group) [Source:HGNC Symbol;Acc:HGNC:1689]	40.87	protein_coding
ENSGALG00000032847	79.0948	104.566	104.434	115.248			59.15	protein_coding
ENSGALG00000014526	108.701	134.704	99.1424	115.248		Triosephosphate isomerase [Source:UniProtKB/Swiss-Prot;Acc:P00940]	56.05	protein_coding
ENSGALG00000005789	91.5621	97.6515	93.8648	115.187	UQCRC1	ubiquinol-cytochrome c reductase core protein I [Source:HGNC Symbol;Acc:HGNC:12585]	47.26	protein_coding
ENSGALG00000007936	88.051	136.915	120.235	115.107			45.06	protein_coding
ENSGALG00000038636	54.2706	125.858	31.1959	115.07	LAPTM5	lysosomal protein transmembrane 5 [Source:HGNC Symbol;Acc:HGNC:29612]	45.81	protein_coding
ENSGALG00000026944	62.7089	91.2612	81.5274	115.052	ARF6	ADP-ribosylation factor 6 [Source:UniProtKB/Swiss-Prot;Acc:P26990]	57.95	protein_coding
ENSGALG00000023689	115.718	124.727	110.465	115.02	ASS1	argininosuccinate synthase 1 [Source:HGNC Symbol;Acc:HGNC:758]	54.13	protein_coding
ENSGALG00000006453	117.587	121.607	75.591	114.962			49.49	protein_coding
ENSGALG00000015751	106.373	120.054	112.273	114.734	ATP5J	ATP synthase, H+ transporting, mitochondrial Fo complex subunit F6 [Source:HGNC Symbol;Acc:HGNC:847]	44.12	protein_coding
ENSGALG00000004143	125.109	124.277	117.987	114.553	YWHAB	tyrosine 3-monooxygenase/tryptophan 5-monooxygenase activation protein beta [Source:HGNC Symbol;Acc:HGNC:12849]	43.13	protein_coding
ENSGALG00000008675	117.517	142.559	137.547	114.352	SLC25A5	solute carrier family 25 member 5 [Source:HGNC Symbol;Acc:HGNC:10991]	60.52	protein_coding
ENSGALG00000003267	97.9599	93.2146	98.1112	113.857	STAT3	signal transducer and activator of transcription 3 [Source:HGNC Symbol;Acc:HGNC:11364]	55.61	protein_coding
ENSGALG00000034434	95.8333	113.749	102.672	113.723	IDH2	isocitrate dehydrogenase [Source:RefSeq peptide;Acc:NP_001026770]	68.55	protein_coding
ENSGALG00000016124	192.606	182.099	173.804	113.684	HADH	hydroxyacyl-CoA dehydrogenase [Source:HGNC Symbol;Acc:HGNC:4799]	39.15	protein_coding
ENSGALG00000035317	48.5411	69.9608	122.035	113.64	Id3	inhibitor of DNA binding 3, HLH protein [Source:HGNC Symbol;Acc:HGNC:5362]	62.83	protein_coding
ENSGALG00000013916	133.533	156.064	140.352	113.628	HYPK	huntingtin interacting protein K [Source:HGNC Symbol;Acc:HGNC:18418]	62.76	protein_coding
ENSGALG00000001476	80.8726	116.722	75.9632	113.443	RAP1A	RAP1A, member of RAS oncogene family [Source:HGNC Symbol;Acc:HGNC:9855]	50.62	protein_coding
ENSGALG00000028551	117.371	124.824	95.499	113.418			46.12	protein_coding
ENSGALG00000003570	57.3818	110.69	65.1688	113.319	ATIC	5-aminoimidazole-4-carboxamide ribonucleotide formyltransferase/IMP cyclohydrolase [Source:HGNC Symbol;Acc:HGNC:794]	45.36	protein_coding
ENSGALG00000043006	285.766	238.295	213.474	113.035	PDIA4	protein disulfide-isomerase A4 [Source:RefSeq peptide;Acc:NP_001006370]	41.68	protein_coding
ENSGALG00000035645	75.1324	104.712	89.2805	112.941	GNAI2	G protein subunit alpha i2 [Source:HGNC Symbol;Acc:HGNC:4385]	62.03	protein_coding
ENSGALG00000035760	115.647	126.143	113.025	112.938			64.37	protein_coding
ENSGALG00000009421	152.181	141.338	145.47	112.903	SRSF5	serine and arginine rich splicing factor 5 [Source:HGNC Symbol;Acc:HGNC:10787]	49.14	protein_coding
ENSGALG00000009738	165.642	95.0267	184.472	112.485			54.19	protein_coding
ENSGALG00000024449	121.155	113.782	112.941	112.414	RAMP2	receptor activity modifying protein 2 [Source:HGNC Symbol;Acc:HGNC:9844]	63.47	protein_coding
ENSGALG00000016088	88.4139	105.645	97.3345	112.009	CCT7	chaperonin containing TCP1 subunit 7 [Source:HGNC Symbol;Acc:HGNC:1622]	49.92	protein_coding
ENSGALG00000023120	100.437	86.4388	125.369	111.992		Sulfotransferase family cytosolic 1B member 1 [Source:UniProtKB/Swiss-Prot;Acc:Q8JG30]	58.39	protein_coding
ENSGALG00000046125	112.523	91.1714	105.346	111.95			39.12	lincRNA
ENSGALG00000007381	104.034	132.168	106.257	111.942	SERPING1	serpin family G member 1 [Source:HGNC Symbol;Acc:HGNC:1228]	64.65	protein_coding
ENSGALG00000043744	125.639	129.576	129.863	111.551	NDFIP1	Nedd4 family interacting protein 1 [Source:HGNC Symbol;Acc:HGNC:17592]	44.99	protein_coding
ENSGALG00000010026	103.898	103.002	92.1254	111.521	PPP1CB	Serine/threonine-protein phosphatase PP1-beta catalytic subunit [Source:UniProtKB/Swiss-Prot;Acc:P62207]	40.24	protein_coding
ENSGALG00000035870	157.458	71.1529	143.539	111.364			66.06	protein_coding
ENSGALG00000030866	173.19	119.961	183.757	111.335	CPQ	carboxypeptidase Q [Source:HGNC Symbol;Acc:HGNC:16910]	40.83	protein_coding
ENSGALG00000035016	62.3423	81.274	103.908	111.325	ID2	inhibitor of DNA binding 2, HLH protein [Source:HGNC Symbol;Acc:HGNC:5361]	52.02	protein_coding
ENSGALG00000013098	153.967	148.432	141.553	111.284	MGST1	microsomal glutathione S-transferase 1 [Source:HGNC Symbol;Acc:HGNC:7061]	40.71	protein_coding
ENSGALG00000038635	95.0866	107.741	81.5925	111.211			41.51	protein_coding
ENSGALG00000014970	110.502	114.228	96.8116	110.675	FSTL1	follistatin like 1 [Source:HGNC Symbol;Acc:HGNC:3972]	49.33	protein_coding
ENSGALG00000027069	96.6289	164.187	104.637	110.534			62.45	protein_coding
ENSGALG00000007651	134.607	85.504	64.0216	110.529	STAT1	signal transducer and activator of transcription 1 [Source:HGNC Symbol;Acc:HGNC:11362]	41	protein_coding
ENSGALG00000012488	125.308	111.774	166.215	110.523	TST	thiosulfate sulfurtransferase [Source:HGNC Symbol;Acc:HGNC:12388]	44.72	protein_coding
ENSGALG00000029381	79.2248	94.6094	47.2869	110.355	TAP2		64.18	protein_coding
ENSGALG00000030086	91.3836	100.903	114.346	110.26			64.87	protein_coding
ENSGALG00000013072	140.649	121.83	146.893	110.148			42.13	protein_coding
ENSGALG00000011209	126.135	123.199	116.101	109.996	EVL	Enah/Vasp-like [Source:HGNC Symbol;Acc:HGNC:20234]	42.78	protein_coding
ENSGALG00000003307	155.418	164.273	128.528	109.662	TMED2	transmembrane p24 trafficking protein 2 [Source:HGNC Symbol;Acc:HGNC:16996]	40.87	protein_coding
ENSGALG00000027416	111.349	166.812	147.584	109.525	ROMO1	reactive oxygen species modulator 1 [Source:HGNC Symbol;Acc:HGNC:16185]	61.56	protein_coding
ENSGALG00000042730	133.923	129.726	136.522	109.496	STT3A	STT3A, catalytic subunit of the oligosaccharyltransferase complex [Source:HGNC Symbol;Acc:HGNC:6172]	54.12	protein_coding
ENSGALG00000031681	115.954	114.163	111.467	109.22	M6PR	mannose-6-phosphate receptor, cation dependent [Source:HGNC Symbol;Acc:HGNC:6752]	44.21	protein_coding
ENSGALG00000008613	84.9989	111.513	94.7919	108.995	NDUFA1	NADH:ubiquinone oxidoreductase subunit A1 [Source:HGNC Symbol;Acc:HGNC:7683]	52.97	protein_coding
ENSGALG00000040471	90.0865	106.504	103.511	108.926	MVP	major vault protein [Source:HGNC Symbol;Acc:HGNC:7531]	55.52	protein_coding
ENSGALG00000021692	104.315	128.51	105.816	108.91			53.31	protein_coding
ENSGALG00000008066	117.76	128.992	120.337	108.503	UQCR10	ubiquinol-cytochrome c reductase, complex III subunit X [Source:HGNC Symbol;Acc:HGNC:30863]	57.29	protein_coding
ENSGALG00000008812	88.1107	96.1163	108.442	108.502	CCT4	chaperonin containing TCP1 subunit 4 [Source:HGNC Symbol;Acc:HGNC:1617]	43.33	protein_coding
ENSGALG00000031216	112.524	110.178	109.441	108.335	FLOT2	flotillin 2 [Source:HGNC Symbol;Acc:HGNC:3758]	57.47	protein_coding
ENSGALG00000005757	82.2671	118.211	74.9194	108.089	IRF8	Interferon regulatory factor 8 [Source:UniProtKB/Swiss-Prot;Acc:Q90871]	53.94	protein_coding
ENSGALG00000042814	92.8066	116.739	113.357	107.942	FAM195B	Protein FAM195B [Source:UniProtKB/Swiss-Prot;Acc:Q5ZIU1]	60.19	protein_coding
ENSGALG00000003205	113.958	142.652	130.469	107.87	EIF4EBP1	eukaryotic translation initiation factor 4E binding protein 1 [Source:HGNC Symbol;Acc:HGNC:3288]	48.82	protein_coding
ENSGALG00000016357	185.551	172.106	162.119	107.841	PRDX4	peroxiredoxin 4 [Source:HGNC Symbol;Acc:HGNC:17169]	43.9	protein_coding
ENSGALG00000043654	16.3389	37.2097	11.5007	107.819			50.32	protein_coding
ENSGALG00000008651	137.515	136.823	118.239	107.616	APMAP	adipocyte plasma membrane associated protein [Source:HGNC Symbol;Acc:HGNC:13238]	42.66	protein_coding
ENSGALG00000011514	106.242	122.622	98.2527	107.325	SLC25A3	solute carrier family 25 member 3 [Source:HGNC Symbol;Acc:HGNC:10989]	42.02	protein_coding
ENSGALG00000001652	133.598	149.848	114.165	107.277		Septin-2 [Source:UniProtKB/Swiss-Prot;Acc:Q5ZMH1]	40.89	protein_coding
ENSGALG00000016067	117.612	121.144	115.52	107.118	HMG14	Non-histone chromosomal protein HMG-14B [Source:UniProtKB/Swiss-Prot;Acc:P12274]	40.66	protein_coding
ENSGALG00000035206	135.766	143.794	147.776	107.015			67.82	protein_coding
ENSGALG00000007145	121.952	134.407	102.969	106.754	ITGB1	integrin subunit beta 1 [Source:HGNC Symbol;Acc:HGNC:6153]	40.87	protein_coding
ENSGALG00000039299	104.161	140.398	69.6379	106.75	LASP1	LIM and SH3 protein 1 [Source:HGNC Symbol;Acc:HGNC:6513]	59.76	protein_coding
ENSGALG00000009594	123.459	162.683	119.794	106.598	RARRES1	retinoic acid receptor responder 1 [Source:HGNC Symbol;Acc:HGNC:9867]	42.66	protein_coding
ENSGALG00000006474	116.641	117.288	105.432	106.124		S-phase kinase-associated protein 1 [Source:UniProtKB/Swiss-Prot;Acc:Q5ZKF5]	43.37	protein_coding
ENSGALG00000029503	92.8022	113.158	113.505	105.526			59.63	protein_coding
ENSGALG00000001364	114.537	110.94	105.856	105.524	CSNK1A1	Casein kinase I isoform alpha [Source:UniProtKB/Swiss-Prot;Acc:P67962]	39.82	protein_coding
ENSGALG00000028302	98.4039	102.966	121.189	105.472	UQCRQ	ubiquinol-cytochrome c reductase complex III subunit VII [Source:HGNC Symbol;Acc:HGNC:29594]	52.32	protein_coding
ENSGALG00000010671	96.2639	103.766	95.5006	105.227	HNRNPU	heterogeneous nuclear ribonucleoprotein U [Source:HGNC Symbol;Acc:HGNC:5048]	43.37	protein_coding
ENSGALG00000016986	41.094	98.187	37.1523	105.226	LCP1	lymphocyte cytosolic protein 1 [Source:HGNC Symbol;Acc:HGNC:6528]	42.14	protein_coding
ENSGALG00000038941	74.8272	149.042	87.0636	105.101	BRK1	BRICK1, SCAR/WAVE actin nucleating complex subunit [Source:HGNC Symbol;Acc:HGNC:23057]	71.13	protein_coding
ENSGALG00000001313	103.054	114.171	91.7998	105.048	EIF4H	eukaryotic translation initiation factor 4H [Source:HGNC Symbol;Acc:HGNC:12741]	44.04	protein_coding
ENSGALG00000010973	89.0588	105.584	85.509	104.799	TRA2A	transformer 2 alpha homolog [Source:HGNC Symbol;Acc:HGNC:16645]	40.38	protein_coding
ENSGALG00000042941	81.7163	102.205	110.688	104.686	MRPL9	mitochondrial ribosomal protein L9 [Source:HGNC Symbol;Acc:HGNC:14277]	62.55	protein_coding
ENSGALG00000041619	131.17	121.875	109.575	104.63	MTPN	Myotrophin [Source:UniProtKB/Swiss-Prot;Acc:Q91955]	38.22	protein_coding
ENSGALG00000001655	104.413	104.101	103.568	104.201	SPCS1	signal peptidase complex subunit 1 [Source:HGNC Symbol;Acc:HGNC:23401]	47.6	protein_coding
ENSGALG00000029761	91.3559	93.4978	105.131	104.083	SIRT2	sirtuin 2 [Source:HGNC Symbol;Acc:HGNC:10886]	63.62	protein_coding
ENSGALG00000000708	76.155	96.5869	96.0346	104.082	NUCKS1	nuclear casein kinase and cyclin dependent kinase substrate 1 [Source:HGNC Symbol;Acc:HGNC:29923]	42.72	protein_coding
ENSGALG00000017384	95.9268	112.211	91.8214	104.035	ERH	ERH, mRNA splicing and mitosis factor [Source:HGNC Symbol;Acc:HGNC:3447]	41.22	protein_coding
ENSGALG00000028483	61.8983	76.2764	100.257	103.957	NKX2-8	NK2 homeobox 8 [Source:HGNC Symbol;Acc:HGNC:16364]	65.58	protein_coding
ENSGALG00000004725	106.327	129.207	90.8693	103.903			47.83	protein_coding
ENSGALG00000016600	19.0247	3.95914	14.3118	103.757	POMC	proopiomelanocortin [Source:HGNC Symbol;Acc:HGNC:9201]	54.46	protein_coding
ENSGALG00000029583	160.601	138.339	130.355	103.735	PLBD1	phospholipase B domain containing 1 [Source:HGNC Symbol;Acc:HGNC:26215]	41.77	protein_coding
ENSGALG00000035856	27.3618	84.6613	23.0976	103.541			58.32	protein_coding
ENSGALG00000019768	138.569	105.956	131.77	103.52	ACSF2	acyl-CoA synthetase family member 2 [Source:HGNC Symbol;Acc:HGNC:26101]	50.06	protein_coding
ENSGALG00000006480	1.76582	9.00067	6.64891	103.18	TCF7	transcription factor 7 [Source:HGNC Symbol;Acc:HGNC:11639]	50.8	protein_coding
ENSGALG00000032830	90.3891	110.131	82.2747	103.027	2017-09-07	septin-7 [Source:RefSeq peptide;Acc:NP_001012577]	39.07	protein_coding
ENSGALG00000004845	87.0595	81.9854	118.391	103.018	TIMM10	translocase of inner mitochondrial membrane 10 [Source:HGNC Symbol;Acc:HGNC:11814]	70.93	protein_coding
ENSGALG00000003059	122.629	97.1704	134.997	102.756	HLF	HLF, PAR bZIP transcription factor [Source:HGNC Symbol;Acc:HGNC:4977]	44.72	protein_coding
ENSGALG00000003015	116.766	162.74	78.7803	102.203	SERPINF1	serpin family F member 1 [Source:HGNC Symbol;Acc:HGNC:8824]	45.66	protein_coding
ENSGALG00000005659	101.976	104.932	111.951	101.946	SNX12	sorting nexin 12 [Source:HGNC Symbol;Acc:HGNC:14976]	55.98	protein_coding
ENSGALG00000001054	102.509	124.28	104.067	101.785			47.85	protein_coding
ENSGALG00000011306	105.029	116.078	60.914	101.598	DES	desmin [Source:HGNC Symbol;Acc:HGNC:2770]	65.41	protein_coding
ENSGALG00000014121	90.4297	115.606	104.273	101.566	COX5A	cytochrome c oxidase subunit 5A [Source:HGNC Symbol;Acc:HGNC:2267]	51.11	protein_coding
ENSGALG00000011796	88.1722	122.091	90.2451	101.537			46.48	protein_coding
ENSGALG00000037402	136.051	192.827	99.9752	101.424	CTGF	connective tissue growth factor [Source:HGNC Symbol;Acc:HGNC:2500]	54.4	protein_coding
ENSGALG00000040244	52.2003	70.9575	50.0761	101.337	2017-09-09	septin 9 [Source:HGNC Symbol;Acc:HGNC:7323]	54.73	protein_coding
ENSGALG00000038393	58.7627	87.5573	62.8003	101.307	DMB2		57.29	protein_coding
ENSGALG00000005688	104.828	73.1596	115.163	101.281	DNASE1L3	deoxyribonuclease 1 like 3 [Source:HGNC Symbol;Acc:HGNC:2959]	56.2	protein_coding
ENSGALG00000032910	123.812	175.293	166.534	101.194			69.64	protein_coding
ENSGALG00000000419	80.0245	94.8983	92.5166	100.951			59.19	protein_coding
ENSGALG00000001718	176.477	107.241	110.464	100.869	CCNG1	cyclin G1 [Source:HGNC Symbol;Acc:HGNC:1592]	44.25	protein_coding
ENSGALG00000012109	68.8463	94.3833	71.6857	100.779		Eukaryotic translation initiation factor 3 subunit M [Source:UniProtKB/Swiss-Prot;Acc:Q5ZJ64]	37.93	protein_coding
ENSGALG00000009828	141.835	100.509	119.886	100.698	PPP2R5A	protein phosphatase 2 regulatory subunit B'alpha [Source:HGNC Symbol;Acc:HGNC:9309]	40.67	protein_coding
ENSGALG00000005974	94.5379	125.12	61.4123	100.642	COL6A1	collagen alpha-1(VI) chain precursor [Source:RefSeq peptide;Acc:NP_990438]	51.72	protein_coding
ENSGALG00000041687	119.559	129.525	159.992	100.554	SREBF2	sterol regulatory element binding transcription factor 2 [Source:HGNC Symbol;Acc:HGNC:11290]	53.6	protein_coding
ENSGALG00000035223	103.547	99.3824	119.027	100.369	NDUFA6	NADH:ubiquinone oxidoreductase subunit A6 [Source:HGNC Symbol;Acc:HGNC:7690]	54.11	protein_coding
ENSGALG00000011465	120.097	112.572	110.669	100.237	STT3B	STT3B, catalytic subunit of the oligosaccharyltransferase complex [Source:HGNC Symbol;Acc:HGNC:30611]	39.23	protein_coding
ENSGALG00000027165	111.349	144.925	65.1999	100.218		Ribonuclease homolog [Source:UniProtKB/Swiss-Prot;Acc:P30374]	49.83	protein_coding
ENSGALG00000008661	43.7853	91.389	85.3117	100.095	CYR61	Protein CYR61 [Source:UniProtKB/Swiss-Prot;Acc:P19336]	53.14	protein_coding
ENSGALG00000042129	77.2525	101.776	88.3504	99.8961	CHTOP	chromatin target of PRMT1 [Source:HGNC Symbol;Acc:HGNC:24511]	52.91	protein_coding
ENSGALG00000016878	137.585	132.327	119.096	99.6134	TM9SF2	transmembrane 9 superfamily member 2 [Source:HGNC Symbol;Acc:HGNC:11865]	38.92	protein_coding
ENSGALG00000008997	111.859	82.9922	142.935	99.4764	STEAP4	STEAP4 metalloreductase [Source:HGNC Symbol;Acc:HGNC:21923]	37.54	protein_coding
ENSGALG00000001561	90.9359	95.2715	91.8938	99.1361	MXRA8	Matrix-remodeling-associated protein 8 [Source:UniProtKB/Swiss-Prot;Acc:Q90WI4]	45.82	protein_coding
ENSGALG00000017715	133.849	126.375	142.818	99.0033	TINAGL1	tubulointerstitial nephritis antigen like 1 [Source:HGNC Symbol;Acc:HGNC:19168]	65.66	protein_coding
ENSGALG00000032588	42.9884	103.815	39.582	98.852	ARPC1B	actin related protein 2/3 complex subunit 1B [Source:HGNC Symbol;Acc:HGNC:704]	63.94	protein_coding
ENSGALG00000029806	113.062	122.747	87.4845	98.7233			42.29	lincRNA
ENSGALG00000036294	72.3096	99.1665	66.8921	98.681	CAP1	cyclase associated actin cytoskeleton regulatory protein 1 [Source:HGNC Symbol;Acc:HGNC:20040]	51.86	protein_coding
ENSGALG00000003189	97.8684	90.8621	103.803	98.6353	NFYC	nuclear transcription factor Y subunit gamma [Source:HGNC Symbol;Acc:HGNC:7806]	49.82	protein_coding
ENSGALG00000013512	87.248	106.303	94.894	98.5659			41.85	protein_coding
ENSGALG00000016485	104.895	99.2467	106.707	98.4068	RHOB	ras homolog family member B [Source:HGNC Symbol;Acc:HGNC:668]	56.53	protein_coding
ENSGALG00000005638	24.6408	81.458	25.7228	98.3642	IL2RG	interleukin 2 receptor, gamma (severe combined immunodeficiency) Isoform 2 precursor [Source:RefSeq peptide;Acc:NP_001290361]	63.93	protein_coding
ENSGALG00000007971	86.8686	100.559	87.5795	98.1749		Small ubiquitin-related modifier 2 [Source:UniProtKB/Swiss-Prot;Acc:Q5ZJM9]	39.98	protein_coding
ENSGALG00000004034	91.1442	111.675	82.189	98.1617	CAPZB	capping actin protein of muscle Z-line beta subunit [Source:HGNC Symbol;Acc:HGNC:1491]	43.82	protein_coding
ENSGALG00000007000	73.251	72.4458	91.9899	98.0252	NR2F2	nuclear receptor subfamily 2 group F member 2 [Source:HGNC Symbol;Acc:HGNC:7976]	52.96	protein_coding
ENSGALG00000014567	92.1751	108.94	98.268	97.9531	PHB2	prohibitin-2 [Source:RefSeq peptide;Acc:NP_001074354]	46.58	protein_coding
ENSGALG00000016446	118.157	118.455	189.469	97.9091	ATP6V1C2	ATPase H+ transporting V1 subunit C2 [Source:HGNC Symbol;Acc:HGNC:18264]	45.28	protein_coding
ENSGALG00000023157	87.0524	92.9326	112.408	97.7983	REEP5	receptor accessory protein 5 [Source:HGNC Symbol;Acc:HGNC:30077]	43.62	protein_coding
ENSGALG00000016991	65.6328	87.9864	65.8737	97.7094	ESD	esterase D [Source:HGNC Symbol;Acc:HGNC:3465]	44.62	protein_coding
ENSGALG00000002144	83.7995	78.348	84.303	97.5854	THRAP3	thyroid hormone receptor associated protein 3 [Source:HGNC Symbol;Acc:HGNC:22964]	46.06	protein_coding
ENSGALG00000014381	85.4332	91.6238	79.4372	97.3422	HNRNPAB	heterogeneous nuclear ribonucleoprotein A/B [Source:HGNC Symbol;Acc:HGNC:5034]	43	protein_coding
ENSGALG00000039249	168.38	142.642	101.576	97.2946			48.53	Mt_tRNA
ENSGALG00000011395	141.005	117.092	113.726	96.937	SARAF	store-operated calcium entry associated regulatory factor [Source:HGNC Symbol;Acc:HGNC:28789]	40.44	protein_coding
ENSGALG00000003932	157.988	124.339	117.438	96.6666	SDC4	syndecan 4 [Source:HGNC Symbol;Acc:HGNC:10661]	52.58	protein_coding
ENSGALG00000003344	91.3731	94.3699	95.2976	96.6241	CLTB	clathrin light chain B [Source:HGNC Symbol;Acc:HGNC:2091]	56.48	protein_coding
ENSGALG00000001330	124.723	110.097	91.332	96.5908	ATP5G1	ATP synthase, H+ transporting, mitochondrial Fo complex subunit C1 (subunit 9) [Source:HGNC Symbol;Acc:HGNC:841]	48.03	protein_coding
ENSGALG00000010774	50.5114	57.2227	57.629	96.5819	SSBP3	Single-stranded DNA-binding protein 3 [Source:UniProtKB/Swiss-Prot;Acc:Q98948]	54.77	protein_coding
ENSGALG00000002832	102.484	92.2708	92.4279	96.3999	IFI35	interferon induced protein 35 [Source:HGNC Symbol;Acc:HGNC:5399]	56.23	protein_coding
ENSGALG00000033462	136.925	114.364	126.959	96.1873			46.67	Mt_tRNA
ENSGALG00000000349	106.634	118.186	107.577	96.171	PSMC5	proteasome 26S subunit, ATPase 5 [Source:HGNC Symbol;Acc:HGNC:9552]	58.6	protein_coding
ENSGALG00000015880	105.752	111.728	120.556	96.046	HMGN3	high mobility group nucleosomal binding domain 3 [Source:HGNC Symbol;Acc:HGNC:12312]	43.77	protein_coding
ENSGALG00000026374	93.559	106.603	92.9156	95.6526	PFDN2	prefoldin subunit 2 [Source:HGNC Symbol;Acc:HGNC:8867]	62.93	protein_coding
ENSGALG00000000533	90.0516	104.73	84.3488	95.615	SRSF3	serine and arginine rich splicing factor 3 [Source:HGNC Symbol;Acc:HGNC:10785]	45.95	protein_coding
ENSGALG00000037172	85.5782	90.669	92.1466	95.5903	IK	IK cytokine, down-regulator of HLA II [Source:HGNC Symbol;Acc:HGNC:5958]	52.63	protein_coding
ENSGALG00000000866	126.431	106.238	125.346	95.5829			47.09	protein_coding
ENSGALG00000008779	84.7281	91.9487	74.0308	95.5715	ACTR2	Actin-related protein 2 [Source:UniProtKB/Swiss-Prot;Acc:P53488]	43.14	protein_coding
ENSGALG00000036837	84.9931	92.6171	95.7712	95.4765	PTGES3	prostaglandin E synthase 3 [Source:HGNC Symbol;Acc:HGNC:16049]	52.83	protein_coding
ENSGALG00000026449	43.05	74.0841	71.2134	95.442			70.6	protein_coding
ENSGALG00000002448	72.7449	88.7123	73.5687	95.4354	CCT6	T-complex protein 1 subunit zeta [Source:UniProtKB/Swiss-Prot;Acc:Q5ZJ54]	43.71	protein_coding
ENSGALG00000010652	142.795	140.96	124.132	95.3632	SCP2	sterol carrier protein 2 [Source:HGNC Symbol;Acc:HGNC:10606]	42.59	protein_coding
ENSGALG00000028683	117.896	124.866	103.192	95.1137	SSR3	signal sequence receptor subunit 3 [Source:HGNC Symbol;Acc:HGNC:11325]	45.89	protein_coding
ENSGALG00000041528	92.0206	96.2007	107.985	95.0994	LMF2	lipase maturation factor 2 [Source:HGNC Symbol;Acc:HGNC:25096]	64.58	protein_coding
ENSGALG00000032777	67.9886	77.0135	66.631	95.0472	MAF1	MAF1 homolog, negative regulator of RNA polymerase III [Source:HGNC Symbol;Acc:HGNC:24966]	56.16	protein_coding
ENSGALG00000008208	149.853	123.098	128.464	94.9705	CASC4	cancer susceptibility 4 [Source:HGNC Symbol;Acc:HGNC:24892]	46.62	protein_coding
ENSGALG00000011436	95.588	100.741	103.535	94.6286	TMBIM1	transmembrane BAX inhibitor motif containing 1 [Source:HGNC Symbol;Acc:HGNC:23410]	63.12	protein_coding
ENSGALG00000000707	91.7137	107.995	101.216	94.5545	PSMD7	proteasome 26S subunit, non-ATPase 7 [Source:HGNC Symbol;Acc:HGNC:9565]	47.55	protein_coding
ENSGALG00000003939	30.559	79.8619	67.4803	94.5182	KLF2	Kruppel like factor 2 [Source:HGNC Symbol;Acc:HGNC:6347]	60.8	protein_coding
ENSGALG00000029881	75.8395	94.5479	87.1278	94.2168	LAMTOR2	late endosomal/lysosomal adaptor, MAPK and MTOR activator 2 [Source:HGNC Symbol;Acc:HGNC:29796]	67.51	protein_coding
ENSGALG00000010410	102.947	114.74	114.828	93.7254	PFN2	profilin 2 [Source:HGNC Symbol;Acc:HGNC:8882]	50.72	protein_coding
ENSGALG00000015473	92.5136	91.01	89.6584	93.7024	ADPRH	ADP-ribosylarginine hydrolase [Source:HGNC Symbol;Acc:HGNC:269]	48.2	protein_coding
ENSGALG00000041346	61.9105	81.5857	84.3661	93.6618	SDF1	C-X-C motif chemokine ligand 12 [Source:HGNC Symbol;Acc:HGNC:10672]	47.5	protein_coding
ENSGALG00000003046	84.2783	95.6586	87.7496	93.419	PSMA4	proteasome subunit alpha 4 [Source:HGNC Symbol;Acc:HGNC:9533]	43.67	protein_coding
ENSGALG00000015355	83.6706	104.484	85.2964	93.4184	CD47	CD47 molecule [Source:HGNC Symbol;Acc:HGNC:1682]	39.91	protein_coding
ENSGALG00000016918	67.5999	94.4309	62.7218	93.3859			43.98	protein_coding
ENSGALG00000013041	83.1712	99.2263	83.1655	93.3743	CCT5	chaperonin containing TCP1 subunit 5 [Source:HGNC Symbol;Acc:HGNC:1618]	39.87	protein_coding
ENSGALG00000019761	48.1392	127.246	57.2183	93.2968	CHAD	chondroadherin [Source:HGNC Symbol;Acc:HGNC:1909]	50.37	protein_coding
ENSGALG00000010238	60.1296	78.3026	58.1456	93.1797	NAP1L1	nucleosome assembly protein 1 like 1 [Source:HGNC Symbol;Acc:HGNC:7637]	39.58	protein_coding
ENSGALG00000015441	10.9633	31.2646	11.5612	93.1167	CD247	CD247 molecule [Source:HGNC Symbol;Acc:HGNC:1677]	41.43	protein_coding
ENSGALG00000035299	76.7123	86.8965	77.7892	93.0553	TOMM20	translocase of outer mitochondrial membrane 20 [Source:HGNC Symbol;Acc:HGNC:20947]	43.88	protein_coding
ENSGALG00000014981	78.1789	100.871	72.0371	92.8827	COX17	COX17, cytochrome c oxidase copper chaperone [Source:HGNC Symbol;Acc:HGNC:2264]	48.65	protein_coding
ENSGALG00000003578	84.1386	91.715	53.7059	92.693	FN1	fibronectin 1 [Source:HGNC Symbol;Acc:HGNC:3778]	44.75	protein_coding
ENSGALG00000042589	99.9893	97.1238	126.214	92.5802	TMEM167B	transmembrane protein 167B [Source:HGNC Symbol;Acc:HGNC:30187]	68.03	protein_coding
ENSGALG00000031197	212.871	172.166	129.01	92.5526			40.58	Mt_tRNA
ENSGALG00000011570	82.3761	91.8977	95.388	92.4621	ILF2	interleukin enhancer binding factor 2 [Source:HGNC Symbol;Acc:HGNC:6037]	60.18	protein_coding
ENSGALG00000009328	72.2716	61.4478	87.9675	92.4123	EIF3A	eukaryotic translation initiation factor 3 subunit A [Source:HGNC Symbol;Acc:HGNC:3271]	39.51	protein_coding
ENSGALG00000003878	65.4651	83.8935	92.334	92.3094	PIN4	peptidylprolyl cis/trans isomerase, NIMA-interacting 4 [Source:HGNC Symbol;Acc:HGNC:8992]	65.99	protein_coding
ENSGALG00000039284	98.4259	104.707	89.2548	92.0923	RCN2	reticulocalbin-2 isoform 2 precursor [Source:RefSeq peptide;Acc:NP_001280159]	42.4	protein_coding
ENSGALG00000040793	158.908	146.083	136.462	92.069	KDELR2	KDEL endoplasmic reticulum protein retention receptor 2 [Source:HGNC Symbol;Acc:HGNC:6305]	44.28	protein_coding
ENSGALG00000019316	85.3243	91.8904	92.4165	92.0568	TOMM22	translocase of outer mitochondrial membrane 22 [Source:HGNC Symbol;Acc:HGNC:18002]	57.99	protein_coding
ENSGALG00000008939	70.5348	71.8686	80.8114	92.0188	FUBP1	far upstream element binding protein 1 [Source:HGNC Symbol;Acc:HGNC:4004]	37.05	protein_coding
ENSGALG00000016651	163.908	113.64	146.023	91.9562			44.22	protein_coding
ENSGALG00000001654	89.1516	102.84	83.4324	91.7659	C1QBP	complement C1q binding protein [Source:HGNC Symbol;Acc:HGNC:1243]	53.26	protein_coding
ENSGALG00000031270	43.7636	88.2411	44.5364	91.7402	CSK	C-terminal Src kinase [Source:HGNC Symbol;Acc:HGNC:2444]	62.12	protein_coding
ENSGALG00000005622	103	113.248	107.035	91.7308	ARF5	ADP-ribosylation factor 5 [Source:RefSeq peptide;Acc:NP_990656]	45.48	protein_coding
ENSGALG00000005869	87.1034	92.6823	96.875	91.5799	COPG1	coatomer protein complex subunit gamma 1 [Source:HGNC Symbol;Acc:HGNC:2236]	47.9	protein_coding
ENSGALG00000002219	109.634	108.852	107.94	91.5552	WBP2	WW domain binding protein 2 [Source:HGNC Symbol;Acc:HGNC:12738]	45.77	protein_coding
ENSGALG00000043175	103.119	105.673	111.587	91.4981			42.11	protein_coding
ENSGALG00000010244	94.1513	74.3924	89.1715	91.4697	AKR1A1	aldo-keto reductase family 1 member A1 [Source:HGNC Symbol;Acc:HGNC:380]	45	protein_coding
ENSGALG00000007350	86.9392	88.0935	111.355	91.0972			61.73	protein_coding
ENSGALG00000006942	68.5371	77.6172	64.9868	90.9986			45.74	protein_coding
ENSGALG00000015483	90.2331	86.0112	91.5656	90.9397	PNISR	PNN interacting serine and arginine rich protein [Source:HGNC Symbol;Acc:HGNC:21222]	41.53	protein_coding
ENSGALG00000042458	47.0564	67.7626	44.882	90.7298	ACTN1	Alpha-actinin-1 [Source:UniProtKB/Swiss-Prot;Acc:P05094]	44.88	protein_coding
ENSGALG00000040263	75.638	69.5951	87.665	90.6427			41.56	protein_coding
ENSGALG00000005924	101.302	84.4874	124.916	90.6001	MGAT4B	mannosyl (alpha-1,3-)-glycoprotein beta-1,4-N-acetylglucosaminyltransferase, isozyme B [Source:HGNC Symbol;Acc:HGNC:7048]	51.34	protein_coding
ENSGALG00000003348	81.1994	88.9801	99.1866	90.5195			71.21	protein_coding
ENSGALG00000009179	60.7339	65.7071	61.1476	90.1258	TNFSF10	TNF superfamily member 10 [Source:HGNC Symbol;Acc:HGNC:11925]	49.56	protein_coding
ENSGALG00000006343	94.4873	101.626	62.6619	90.0471			41.6	protein_coding
ENSGALG00000005930	90.9956	84.0416	66.5083	90.0272	PLS3	plastin 3 [Source:HGNC Symbol;Acc:HGNC:9091]	48.03	protein_coding
ENSGALG00000009379	113.608	105.508	110.336	89.8595	SEC62	SEC62 homolog, preprotein translocation factor [Source:HGNC Symbol;Acc:HGNC:11846]	42.86	protein_coding
ENSGALG00000005204	38.6543	69.4368	29.9245	89.8116			53.66	protein_coding
ENSGALG00000008229	98.3943	83.308	109.337	89.2508	ALDH7A1	aldehyde dehydrogenase 7 family member A1 [Source:HGNC Symbol;Acc:HGNC:877]	40.29	protein_coding
ENSGALG00000006785	54.9081	89.9786	43.8716	89.1125	IRF1	Interferon regulatory factor 1 [Source:UniProtKB/Swiss-Prot;Acc:Q90876]	51.93	protein_coding
ENSGALG00000030739	89.398	92.6033	84.6213	89.0567			60.2	protein_coding
ENSGALG00000030411	77.64	90.5668	90.9264	89.0351	PSMA7	proteasome subunit alpha 7 [Source:HGNC Symbol;Acc:HGNC:9536]	49.83	protein_coding
ENSGALG00000032394	70.7527	93.1459	86.3668	88.9389	SEPW1	selenoprotein W [Source:RefSeq peptide;Acc:NP_001159799]	64.84	protein_coding
ENSGALG00000013879	77.5977	73.1276	83.681	88.8904	TIA1	TIA1 cytotoxic granule associated RNA binding protein [Source:HGNC Symbol;Acc:HGNC:11802]	48.82	protein_coding
ENSGALG00000008858	94.8464	123.631	107.046	88.8435	MDH1	Malate dehydrogenase, cytoplasmic [Source:UniProtKB/Swiss-Prot;Acc:Q5ZME2]	42.54	protein_coding
ENSGALG00000028505	85.1763	82.833	86.8331	88.8164	PSMD4	proteasome 26S subunit, non-ATPase 4 [Source:HGNC Symbol;Acc:HGNC:9561]	61.85	protein_coding
ENSGALG00000003429	72.0757	62.4484	93.8336	88.7596	PBX1	PBX homeobox 1 [Source:HGNC Symbol;Acc:HGNC:8632]	53.45	protein_coding
ENSGALG00000028230	54.7647	69.5958	58.5101	88.7074	SUN2	Sad1 and UNC84 domain containing 2 [Source:HGNC Symbol;Acc:HGNC:14210]	63.05	protein_coding
ENSGALG00000014023	56.2684	78.1111	64.6797	88.6303		Histone H2A.Z [Source:UniProtKB/Swiss-Prot;Acc:Q5ZMD6]	51.87	protein_coding
ENSGALG00000008290	0.0904797	0.0186967	1.44925	88.5887	VSIG1	V-set and immunoglobulin domain containing 1 [Source:HGNC Symbol;Acc:HGNC:28675]	40.18	protein_coding
ENSGALG00000004705	90.3295	92.7827	93.6346	88.5172	BUD31	BUD31 homolog [Source:HGNC Symbol;Acc:HGNC:29629]	51.65	protein_coding
ENSGALG00000003359	87.263	98.3335	92.6872	88.3355	RAB5C	RAB5C, member RAS oncogene family [Source:HGNC Symbol;Acc:HGNC:9785]	52.63	protein_coding
ENSGALG00000036214	95.1354	101.999	88.9868	88.0862	DJ-1	Parkinsonism associated deglycase [Source:HGNC Symbol;Acc:HGNC:16369]	45.93	protein_coding
ENSGALG00000009153	92.6098	79.9932	88.6384	88.0457	COPA	coatomer protein complex subunit alpha [Source:HGNC Symbol;Acc:HGNC:2230]	48.29	protein_coding
ENSGALG00000000613	93.7418	87.5271	95.4014	87.9113	RAB11B	RAB11B, member RAS oncogene family [Source:HGNC Symbol;Acc:HGNC:9761]	47.16	protein_coding
ENSGALG00000029585	90.2218	88.3496	83.7105	87.5205	FUNDC2	FUN14 domain containing 2 [Source:HGNC Symbol;Acc:HGNC:24925]	54.57	protein_coding
ENSGALG00000019284	117.932	86.1799	113.724	87.3838			43.21	protein_coding
ENSGALG00000013628	96.0889	85.3257	84.5523	86.8686	C6orf62	chromosome 6 open reading frame 62 [Source:HGNC Symbol;Acc:HGNC:20998]	38.83	protein_coding
ENSGALG00000034345	70.344	90.2778	84.5423	86.7462	COA3	cytochrome c oxidase assembly factor 3 [Source:HGNC Symbol;Acc:HGNC:24990]	68.83	protein_coding
ENSGALG00000040776	49.6542	93.0742	81.0324	86.5945			63.31	protein_coding
ENSGALG00000035203	69.5476	81.1667	80.5612	86.5421	MCRS1	microspherule protein 1 [Source:HGNC Symbol;Acc:HGNC:6960]	61.95	protein_coding
ENSGALG00000037593	87.66	82.8965	85.957	86.5231	PINK1	PTEN induced putative kinase 1 [Source:HGNC Symbol;Acc:HGNC:14581]	50.17	protein_coding
ENSGALG00000005796	101.756	153.866	99.3489	86.5058	XBP1	X-box binding protein 1 [Source:HGNC Symbol;Acc:HGNC:12801]	52.05	protein_coding
ENSGALG00000043411	68.1219	79.4847	73.9887	86.4552			57.2	protein_coding
ENSGALG00000008016	82.9135	87.6075	75.4051	86.3015	GRB2	growth factor receptor bound protein 2 [Source:HGNC Symbol;Acc:HGNC:4566]	39.72	protein_coding
ENSGALG00000006022	69.0032	83.0436	80.2705	86.2942		proteasome subunit alpha type-1 [Source:RefSeq peptide;Acc:NP_990351]	43.51	protein_coding
ENSGALG00000037939	89.4081	87.6033	103.611	86.2773	ADGRG1	adhesion G protein-coupled receptor G1 [Source:HGNC Symbol;Acc:HGNC:4512]	58.43	protein_coding
ENSGALG00000028958	65.367	80.399	64.7291	86.2425			49.57	protein_coding
ENSGALG00000007190	96.5909	113.414	88.4457	86.1722	ATP6V1G1	ATPase H+ transporting V1 subunit G1 [Source:HGNC Symbol;Acc:HGNC:864]	48.51	protein_coding
ENSGALG00000030008	94.9553	75.1869	125.951	85.9939	HHEX	hematopoietically expressed homeobox [Source:HGNC Symbol;Acc:HGNC:4901]	61.93	protein_coding
ENSGALG00000008146	110.516	119.253	101.509	85.958	MORF4L1	mortality factor 4 like 1 isoform 1 [Source:RefSeq peptide;Acc:NP_001032250]	41.03	protein_coding
ENSGALG00000005393	105.342	114.99	92.7433	85.8343			45.84	protein_coding
ENSGALG00000029330	79.8457	100.102	110.227	85.7826			70.42	protein_coding
ENSGALG00000038145	52.3658	78.2352	72.1668	85.5849	DPP7	dipeptidyl peptidase 7 [Source:HGNC Symbol;Acc:HGNC:14892]	52.48	protein_coding
ENSGALG00000016241	105.362	103.471	99.141	85.5671	ATP6AP2	ATPase H+ transporting accessory protein 2 [Source:HGNC Symbol;Acc:HGNC:18305]	42.76	protein_coding
ENSGALG00000002500	109.31	103.123	122.513	85.5366	GMPPB	GDP-mannose pyrophosphorylase B [Source:HGNC Symbol;Acc:HGNC:22932]	69.7	protein_coding
ENSGALG00000009076	94.1914	127.419	90.6849	85.4581	NDUFB5	NADH:ubiquinone oxidoreductase subunit B5 [Source:HGNC Symbol;Acc:HGNC:7700]	43.1	protein_coding
ENSGALG00000028998	69.406	54.7881	65.1772	84.9281	XPA	XPA, DNA damage recognition and repair factor [Source:HGNC Symbol;Acc:HGNC:12814]	58.23	protein_coding
ENSGALG00000046130	115.223	141.978	88.7123	84.8714			44.59	protein_coding
ENSGALG00000032736	70.2403	69.1667	57.9317	84.6165	MGLL	monoglyceride lipase [Source:HGNC Symbol;Acc:HGNC:17038]	45.9	protein_coding
ENSGALG00000034932	74.1592	65.0436	89.9053	84.6098	BACE2	beta-site APP-cleaving enzyme 2 [Source:HGNC Symbol;Acc:HGNC:934]	41.83	protein_coding
ENSGALG00000026364	83.7627	100.913	78.6469	84.5257	ASAH1	N-acylsphingosine amidohydrolase 1 [Source:HGNC Symbol;Acc:HGNC:735]	41.63	protein_coding
ENSGALG00000013708	71.8941	82.1805	80.4454	84.4626	CYB5A	cytochrome b5 type A [Source:HGNC Symbol;Acc:HGNC:2570]	39.99	protein_coding
ENSGALG00000041013	64.7005	49.4328	106.101	84.375	TNS1	tensin 1 [Source:HGNC Symbol;Acc:HGNC:11973]	59.86	protein_coding
ENSGALG00000041200	88.1784	99.8264	84.1628	84.3164	ZNF706	Zinc finger protein 706 [Source:UniProtKB/Swiss-Prot;Acc:Q5ZMM5]	44.32	protein_coding
ENSGALG00000017153	81.8141	63.4565	82.3904	84.2803	RDX	radixin [Source:HGNC Symbol;Acc:HGNC:9944]	39.73	protein_coding
ENSGALG00000033498	167.442	101.956	158.08	84.1929			46.43	protein_coding
ENSGALG00000011325	106.583	90.6131	95.3326	84.1604	NDUFA12	NADH:ubiquinone oxidoreductase subunit A12 [Source:HGNC Symbol;Acc:HGNC:23987]	44.72	protein_coding
ENSGALG00000014155	89.778	93.9652	85.6568	84.1364	OGDH	oxoglutarate dehydrogenase [Source:HGNC Symbol;Acc:HGNC:8124]	60.11	protein_coding
ENSGALG00000010331	21.0342	58.9371	44.153	84.1232	MME	membrane metalloendopeptidase [Source:HGNC Symbol;Acc:HGNC:7154]	41.77	protein_coding
ENSGALG00000006077	78.3439	89.2214	85.9394	84.1207	C11orf58	chromosome 11 open reading frame 58 [Source:HGNC Symbol;Acc:HGNC:16990]	43.39	protein_coding
ENSGALG00000043939	59.6565	81.1882	76.8078	83.876			63.65	protein_coding
ENSGALG00000002478	83.8638	81.9196	87.2674	83.8389			41.56	protein_coding
ENSGALG00000012039	82.0921	94.1154	80.4136	83.7411	PSMA3	proteasome subunit alpha 3 [Source:HGNC Symbol;Acc:HGNC:9532]	43.74	protein_coding
ENSGALG00000022980	72.2133	78.6046	77.6617	83.5855	CDKN1B	cyclin dependent kinase inhibitor 1B [Source:HGNC Symbol;Acc:HGNC:1785]	60.58	protein_coding
ENSGALG00000005551	55.9747	72.2557	52.6812	83.5695	DKK3	dickkopf WNT signaling pathway inhibitor 3 [Source:HGNC Symbol;Acc:HGNC:2893]	40.61	protein_coding
ENSGALG00000021972	63.1862	195.2	47.2424	83.4951			66.56	protein_coding
ENSGALG00000040526	81.5315	88.2019	90.0412	83.4822			63.89	protein_coding
ENSGALG00000033661	112.511	92.5002	121.346	83.3709			41.42	protein_coding
ENSGALG00000036288	93.5958	86.8755	108.2	83.3215	OAZ2	Gallus gallus ornithine decarboxylase antizyme 2 (OAZ2), mRNA. [Source:RefSeq mRNA;Acc:NM_001142862]	51.49	protein_coding
ENSGALG00000001597	72.3887	77.0456	89.9265	83.2878	PSMB3	proteasome subunit beta 3 [Source:HGNC Symbol;Acc:HGNC:9540]	52.67	protein_coding
ENSGALG00000029834	124.378	116.801	122.566	83.2432			52.94	protein_coding
ENSGALG00000012591	76.3605	83.0157	71.7645	83.2173	HNRNPK	heterogeneous nuclear ribonucleoprotein K [Source:HGNC Symbol;Acc:HGNC:5044]	39.69	protein_coding
ENSGALG00000000461	54.8053	47.8926	58.9497	82.922	MRC2	mannose receptor C type 2 [Source:HGNC Symbol;Acc:HGNC:16875]	57.44	protein_coding
ENSGALG00000002569	67.5215	90.633	75.1373	82.9167	RAN	RAN, member RAS oncogene family [Source:HGNC Symbol;Acc:HGNC:9846]	45.44	protein_coding
ENSGALG00000009369	78.0734	85.1719	79.1168	82.8861	PRDX3	peroxiredoxin 3 [Source:HGNC Symbol;Acc:HGNC:9354]	43.28	protein_coding
ENSGALG00000005525	102.599	92.2562	73.4548	82.7004	SRSF1	serine and arginine rich splicing factor 1 [Source:HGNC Symbol;Acc:HGNC:10780]	50.51	protein_coding
ENSGALG00000010818	71.1369	81.6642	73.6863	82.624			46.53	protein_coding
ENSGALG00000031797	86.8288	92.1944	93.1758	82.5268			68.5	protein_coding
ENSGALG00000006841	93.6649	98.7874	100.447	82.5225	POLR2L	RNA polymerase II subunit L [Source:HGNC Symbol;Acc:HGNC:9199]	50.64	protein_coding
ENSGALG00000038528	61.2048	79.7381	64.8293	82.4769			45.51	protein_coding
ENSGALG00000015612	124.103	109.355	115.731	82.4292	LRPAP1	LDL receptor related protein associated protein 1 [Source:HGNC Symbol;Acc:HGNC:6701]	40.62	protein_coding
ENSGALG00000019036	180.056	193.262	115.241	82.3084	SPCS2	signal peptidase complex subunit 2 [Source:HGNC Symbol;Acc:HGNC:28962]	51.43	protein_coding
ENSGALG00000031222	68.3683	75.5744	85.0544	82.3005	SPRYD3	SPRY domain containing 3 [Source:HGNC Symbol;Acc:HGNC:25920]	67.07	protein_coding
ENSGALG00000014868	75.4509	88.6437	69.6955	82.2803	SERINC1	serine incorporator 1 [Source:HGNC Symbol;Acc:HGNC:13464]	39.66	protein_coding
ENSGALG00000004028	246.572	169.499	307.841	82.1866	MATN4	matrilin 4 [Source:HGNC Symbol;Acc:HGNC:6910]	59.07	protein_coding
ENSGALG00000005608	89.6472	79.1403	75.7452	81.9778	SLC9A3R2	SLC9A3 regulator 2 [Source:HGNC Symbol;Acc:HGNC:11076]	55.83	protein_coding
ENSGALG00000011921	102.096	94.5483	76.2709	81.9602	DHRS7	dehydrogenase/reductase 7 [Source:HGNC Symbol;Acc:HGNC:21524]	43.65	protein_coding
ENSGALG00000029172	74.4668	94.617	75.8858	81.9322			56.87	protein_coding
ENSGALG00000003681	80.4102	83.1546	81.7401	81.9047	TOP1	DNA topoisomerase 1 [Source:RefSeq peptide;Acc:NP_990441]	46.03	protein_coding
ENSGALG00000028537	105.892	103.009	110.725	81.8915			45.41	protein_coding
ENSGALG00000003107	78.442	74.3074	87.5663	81.8577	AMFR	autocrine motility factor receptor [Source:HGNC Symbol;Acc:HGNC:463]	46.21	protein_coding
ENSGALG00000015791	73.3949	76.6149	79.2826	81.8225	AKIRIN2	akirin 2 [Source:HGNC Symbol;Acc:HGNC:21407]	44.55	protein_coding
ENSGALG00000040167	109.127	90.7842	112.518	81.4928	RP11-26J3.4	tumor protein D52 [Source:HGNC Symbol;Acc:HGNC:12005]	44.72	protein_coding
ENSGALG00000003548	100.582	75.3942	108.576	81.3538	BAIAP2L1	BAI1 associated protein 2 like 1 [Source:HGNC Symbol;Acc:HGNC:21649]	42.9	protein_coding
ENSGALG00000002591	70.0117	72.1111	74.8695	81.1778	POLR2E	RNA polymerase II subunit E [Source:HGNC Symbol;Acc:HGNC:9192]	59.71	protein_coding
ENSGALG00000037733	91.3519	102.046	77.9382	81.1237	DAPK3	death associated protein kinase 3 [Source:HGNC Symbol;Acc:HGNC:2676]	63.36	protein_coding
ENSGALG00000006802	83.4702	86.7596	84.0805	80.988	LAMB2	laminin subunit beta 2 [Source:HGNC Symbol;Acc:HGNC:6487]	66.66	protein_coding
ENSGALG00000038721	79.2985	75.8739	94.3231	80.9701	MAP1LC3A	microtubule associated protein 1 light chain 3 alpha [Source:HGNC Symbol;Acc:HGNC:6838]	53.49	protein_coding
ENSGALG00000004496	63.9373	80.886	69.1075	80.8552	TNIP1	TNFAIP3 interacting protein 1 [Source:HGNC Symbol;Acc:HGNC:16903]	60.69	protein_coding
ENSGALG00000010167	66.18	70.0709	67.179	80.7713	PNN	pinin, desmosome associated protein [Source:HGNC Symbol;Acc:HGNC:9162]	39.97	protein_coding
ENSGALG00000036004	77.7103	86.4759	82.4322	80.7658	MRPL34	mitochondrial ribosomal protein L34 [Source:HGNC Symbol;Acc:HGNC:14488]	56.32	protein_coding
ENSGALG00000041630	105.32	123.279	98.7593	80.7403	NFIX	Gallus gallus nuclear factor I/X (CCAAT-binding transcription factor) (NFIX), mRNA. [Source:RefSeq mRNA;Acc:NM_205270]	69.68	protein_coding
ENSGALG00000010346	87.1725	72.8882	118.056	80.73	TGFB3	transforming growth factor beta 3 [Source:HGNC Symbol;Acc:HGNC:11769]	51.12	protein_coding
ENSGALG00000005507	60.1887	76.0635	61.2699	80.6722	NONO	non-POU domain containing octamer binding [Source:HGNC Symbol;Acc:HGNC:7871]	46.07	protein_coding
ENSGALG00000034955	68.0192	79.4576	83.318	80.5575	DCTN2	dynactin subunit 2 [Source:RefSeq peptide;Acc:NP_990133]	64.79	protein_coding
ENSGALG00000007430	74.1717	73.511	82.2184	80.4539	ARCN1	Coatomer subunit delta [Source:UniProtKB/Swiss-Prot;Acc:Q5ZL57]	48.77	protein_coding
ENSGALG00000028009	74.7354	87.906	78.1468	80.4445			61.83	protein_coding
ENSGALG00000003454	70.1854	107.22	75.7826	80.2582	ZNF207	zinc finger protein 207 [Source:HGNC Symbol;Acc:HGNC:12998]	39.35	protein_coding
ENSGALG00000012798	126.696	125.822	101.765	80.1809	SSR1	signal sequence receptor subunit 1 [Source:HGNC Symbol;Acc:HGNC:11323]	42.07	protein_coding
ENSGALG00000034964	36.2385	45.2829	60.6156	79.9742	SYTL1	synaptotagmin like 1 [Source:HGNC Symbol;Acc:HGNC:15584]	66.54	protein_coding
ENSGALG00000011305	79.843	81.6349	84.7693	79.9129	SRSF11	serine and arginine rich splicing factor 11 [Source:HGNC Symbol;Acc:HGNC:10782]	42.29	protein_coding
ENSGALG00000004431	72.5335	89.9254	82.5798	79.8944	SAR1A	secretion associated Ras related GTPase 1A [Source:HGNC Symbol;Acc:HGNC:10534]	53.76	protein_coding
ENSGALG00000008542	84.2349	87.7971	83.2423	79.8787	ADD3	adducin 3 [Source:HGNC Symbol;Acc:HGNC:245]	42.01	protein_coding
ENSGALG00000004571	55.2791	71.6059	53.515	79.7881	PPP1CC	protein phosphatase 1 catalytic subunit gamma [Source:HGNC Symbol;Acc:HGNC:9283]	41.47	protein_coding
ENSGALG00000029429	113.722	82.6767	107.202	79.7663	TGFBI	transforming growth factor beta induced [Source:HGNC Symbol;Acc:HGNC:11771]	48.07	protein_coding
ENSGALG00000034352	53.3108	68.9244	68.97	79.6631			74.3	protein_coding
ENSGALG00000040672	41.7284	92.0955	53.1532	79.3302	IGFBP4	insulin-like growth factor-binding protein 4 precursor [Source:RefSeq peptide;Acc:NP_989684]	66.99	protein_coding
ENSGALG00000009699	53.2536	65.3064	57.4752	79.2691	CCNL1	cyclin L1 [Source:HGNC Symbol;Acc:HGNC:20569]	45.63	protein_coding
ENSGALG00000036552	82.037	84.5362	80.098	79.2648	PDAP1	PDGFA associated protein 1 [Source:HGNC Symbol;Acc:HGNC:14634]	43.47	protein_coding
ENSGALG00000002891	84.7554	97.7857	82.1722	79.2333	ACADL	acyl-CoA dehydrogenase, long chain [Source:HGNC Symbol;Acc:HGNC:88]	42.76	protein_coding
ENSGALG00000005626	46.3776	81.0787	54.8385	79.0839	TPST2	tyrosylprotein sulfotransferase 2 [Source:HGNC Symbol;Acc:HGNC:12021]	54.85	protein_coding
ENSGALG00000002321	91.8829	88.1589	93.017	79.0414	GOT2	glutamic-oxaloacetic transaminase 2 [Source:HGNC Symbol;Acc:HGNC:4433]	55.21	protein_coding
ENSGALG00000011993	76.6158	83.5412	76.9873	78.9862	RBX1	ring-box 1 [Source:HGNC Symbol;Acc:HGNC:9928]	41.71	protein_coding
ENSGALG00000010273	77.6256	79.9751	79.5725	78.7857			45.76	protein_coding
ENSGALG00000002913	87.1346	68.6445	86.9127	78.7811	BNAS1	BRI3 binding protein [Source:HGNC Symbol;Acc:HGNC:14251]	53.92	protein_coding
ENSGALG00000011812	94.6482	81.6665	102.163	78.7517			57.49	protein_coding
ENSGALG00000021569	37.3961	81.43	30.4382	78.6891	C1QA	complement C1q A chain [Source:HGNC Symbol;Acc:HGNC:1241]	56.63	protein_coding
ENSGALG00000002485	68.5078	74.4173	84.9459	78.6885	PHKG1	phosphorylase kinase catalytic subunit gamma 1 [Source:HGNC Symbol;Acc:HGNC:8930]	57.04	protein_coding
ENSGALG00000006531	78.6442	76.8674	76.8143	78.4802	TRA2B	transformer 2 beta homolog [Source:HGNC Symbol;Acc:HGNC:10781]	41.25	protein_coding
ENSGALG00000014957	110.282	108.795	67.2078	78.4606	WDR1	WD repeat domain 1 [Source:HGNC Symbol;Acc:HGNC:12754]	39.15	protein_coding
ENSGALG00000011442	63.0641	52.4242	66.8532	78.3821	TGFBR2	transforming growth factor beta receptor 2 [Source:HGNC Symbol;Acc:HGNC:11773]	41.86	protein_coding
ENSGALG00000002797	71.0303	75.3832	86.8164	78.3583	PGD	phosphogluconate dehydrogenase [Source:HGNC Symbol;Acc:HGNC:8891]	43.38	protein_coding
ENSGALG00000039779	57.0472	80.7017	68.558	78.3024	SDOS	Protein syndesmos [Source:UniProtKB/Swiss-Prot;Acc:Q9IAY5]	67.61	protein_coding
ENSGALG00000029190	34.0833	50.2831	55.2024	78.2335	MBNL1	muscleblind-like protein 1 isoform 2 [Source:RefSeq peptide;Acc:NP_001156797]	52.7	protein_coding
ENSGALG00000011394	79.8901	76.2666	75.2709	78.1795			50.29	protein_coding
ENSGALG00000029367	54.9514	71.252	49.9049	78.1523	CYBA	cytochrome b-245 alpha chain [Source:HGNC Symbol;Acc:HGNC:2577]	68.11	protein_coding
ENSGALG00000002033	65.6153	95.2007	79.4496	78.1288	NDUFB6	NADH:ubiquinone oxidoreductase subunit B6 [Source:HGNC Symbol;Acc:HGNC:7701]	55.16	protein_coding
ENSGALG00000030384	75.5224	66.3015	76.1248	77.9681			51.03	protein_coding
ENSGALG00000027902	63.9586	77.4361	85.4644	77.8486	SYNGR2	synaptogyrin 2 [Source:HGNC Symbol;Acc:HGNC:11499]	67.07	protein_coding
ENSGALG00000001283	64.2328	65.7243	69.2507	77.8167	SRRM1	serine and arginine repetitive matrix 1 [Source:HGNC Symbol;Acc:HGNC:16638]	42.08	protein_coding
ENSGALG00000005694	131.203	101.003	103.504	77.7131	GARS	glycyl-tRNA synthetase [Source:HGNC Symbol;Acc:HGNC:4162]	43.85	protein_coding
ENSGALG00000036196	56.6654	73.3909	76.5564	77.6669	Mtch2	mitochondrial carrier 2 [Source:HGNC Symbol;Acc:HGNC:17587]	61.38	protein_coding
ENSGALG00000016555	66.5514	61.959	67.7765	77.6277	HADHB	hydroxyacyl-CoA dehydrogenase/3-ketoacyl-CoA thiolase/enoyl-CoA hydratase (trifunctional protein), beta subunit [Source:HGNC Symbol;Acc:HGNC:4803]	45.81	protein_coding
ENSGALG00000030781	54.0894	34.5627	40.4711	77.5692	CA2	Carbonic anhydrase 2 [Source:UniProtKB/Swiss-Prot;Acc:P07630]	42.23	protein_coding
ENSGALG00000043831	124.307	112.785	145.828	77.5537	LRRC73	leucine rich repeat containing 73 [Source:HGNC Symbol;Acc:HGNC:21375]	54.71	protein_coding
ENSGALG00000011651	94.6659	101.486	95.3928	77.5523	ARL1	ADP ribosylation factor like GTPase 1 [Source:HGNC Symbol;Acc:HGNC:692]	43.46	protein_coding
ENSGALG00000010811	95.2621	202.194	85.7266	77.4905	LGMN	legumain [Source:HGNC Symbol;Acc:HGNC:9472]	39.93	protein_coding
ENSGALG00000011409	61.3854	91.7597	75.2612	77.3725	SNRPF	small nuclear ribonucleoprotein polypeptide F [Source:HGNC Symbol;Acc:HGNC:11162]	50.13	protein_coding
ENSGALG00000014167	65.6163	61.6158	71.3344	77.3285	TTLL12	tubulin tyrosine ligase like 12 [Source:HGNC Symbol;Acc:HGNC:28974]	42.4	protein_coding
ENSGALG00000044296	35.543	44.5296	46.1192	77.3063			63.37	protein_coding
ENSGALG00000043641	78.1907	123.423	69.5256	77.2526	JUND	JunD proto-oncogene, AP-1 transcription factor subunit [Source:HGNC Symbol;Acc:HGNC:6206]	71.91	protein_coding
ENSGALG00000009052	51.462	68.7546	31.0332	77.2145	LBH	limb bud and heart development [Source:HGNC Symbol;Acc:HGNC:29532]	49.93	protein_coding
ENSGALG00000004304	86.5827	75.753	78.3339	77.1468	TCF12	transcription factor 12 [Source:HGNC Symbol;Acc:HGNC:11623]	38.87	protein_coding
ENSGALG00000010298	73.0982	72.8247	74.273	77.0954	DCTN6	dynactin subunit 6 [Source:HGNC Symbol;Acc:HGNC:16964]	61.75	protein_coding
ENSGALG00000008149	68.2407	62.9982	81.9393	77.05	EWSR1	EWS RNA binding protein 1 [Source:HGNC Symbol;Acc:HGNC:3508]	52.72	protein_coding
ENSGALG00000010060	73.677	99.7814	71.9265	76.9063	PSMA6	proteasome subunit alpha 6 [Source:HGNC Symbol;Acc:HGNC:9535]	40.42	protein_coding
ENSGALG00000008172	110.365	117.744	93.1403	76.877	ERLEC1	endoplasmic reticulum lectin 1 [Source:HGNC Symbol;Acc:HGNC:25222]	42.51	protein_coding
ENSGALG00000040713	68.6425	79.1648	75.2138	76.8552			66.36	protein_coding
ENSGALG00000026834	95.2884	83.8855	87.9834	76.8267			64.01	protein_coding
ENSGALG00000008236	65.7089	67.7872	68.9789	76.7945	PSMC2	proteasome 26S subunit, ATPase 2 [Source:HGNC Symbol;Acc:HGNC:9548]	43.25	protein_coding
ENSGALG00000017357	71.6144	81.1848	71.4243	76.7334		Serine/arginine-rich splicing factor 2 [Source:UniProtKB/Swiss-Prot;Acc:P30352]	45.91	protein_coding
ENSGALG00000005820	53.287	71.8586	53.9316	76.7286	RNF130	ring finger protein 130 [Source:HGNC Symbol;Acc:HGNC:18280]	46.57	protein_coding
ENSGALG00000005200	55.6096	71.879	72.9579	76.5719	ADRM1	adhesion regulating molecule 1 [Source:HGNC Symbol;Acc:HGNC:15759]	47.11	protein_coding
ENSGALG00000030351	60.0154	73.3892	64.3143	76.5623	ILF3	interleukin enhancer binding factor 3 [Source:HGNC Symbol;Acc:HGNC:6038]	59.52	protein_coding
ENSGALG00000014942	59.6492	87.4245	72.247	76.5315	NSA2	NSA2, ribosome biogenesis homolog [Source:HGNC Symbol;Acc:HGNC:30728]	41.84	protein_coding
ENSGALG00000002389	37.7732	31.7647	56.7367	76.4914	ITGB4	integrin subunit beta 4 [Source:HGNC Symbol;Acc:HGNC:6158]	55.41	protein_coding
ENSGALG00000027126	73.0243	88.5394	75.6934	76.4658	BLCAP	bladder cancer associated protein [Source:HGNC Symbol;Acc:HGNC:1055]	50.67	protein_coding
ENSGALG00000007965	52.7891	72.0559	50.9954	76.4579	JPT1	Jupiter microtubule associated homolog 1 [Source:HGNC Symbol;Acc:HGNC:14569]	45.23	protein_coding
ENSGALG00000003820	69.9587	105.278	65.3188	76.4349	ARPC3	actin related protein 2/3 complex subunit 3 [Source:HGNC Symbol;Acc:HGNC:706]	43.01	protein_coding
ENSGALG00000039786	76.573	83.8322	74.4486	76.4126	FGFR1	fibroblast growth factor receptor 1 [Source:HGNC Symbol;Acc:HGNC:3688]	61.87	protein_coding
ENSGALG00000005299	88.2656	94.1105	90.4273	76.3958	ANXA7	annexin A7 [Source:HGNC Symbol;Acc:HGNC:545]	43.16	protein_coding
ENSGALG00000011805	110.057	67.8652	107.326	76.2021			41.68	protein_coding
ENSGALG00000012408	68.5659	74.7599	69.3932	76.0464	PSMC6	proteasome 26S subunit, ATPase 6 [Source:HGNC Symbol;Acc:HGNC:9553]	48.68	protein_coding
ENSGALG00000036396	64.8432	84.573	110.646	76.0245	DPM3	dolichyl-phosphate mannosyltransferase subunit 3 [Source:HGNC Symbol;Acc:HGNC:3007]	71.32	protein_coding
ENSGALG00000017414	50.2587	55.4574	58.1184	75.9737	JUP	junction plakoglobin [Source:HGNC Symbol;Acc:HGNC:6207]	62.74	protein_coding
ENSGALG00000011031	43.1352	49.1962	44.7478	75.8051	JAK1	Janus kinase 1 [Source:HGNC Symbol;Acc:HGNC:6190]	45.19	protein_coding
ENSGALG00000007131	61.1452	72.6673	77.4002	75.6567		Non-histone chromosomal protein HMG-14A [Source:UniProtKB/Swiss-Prot;Acc:P12902]	46.61	protein_coding
ENSGALG00000009448	70.0546	85.2868	68.9721	75.6029	IFRD1	interferon related developmental regulator 1 [Source:HGNC Symbol;Acc:HGNC:5456]	40.65	protein_coding
ENSGALG00000005704	70.125	83.996	75.6618	75.4472			46.93	protein_coding
ENSGALG00000000944	52.3066	63.9095	63.2254	75.3539	SUPT4H1	SPT4 homolog, DSIF elongation factor subunit [Source:HGNC Symbol;Acc:HGNC:11467]	56.23	protein_coding
ENSGALG00000042599	57.0959	70.4561	66.7224	75.2459	TMEM64	transmembrane protein 64 [Source:HGNC Symbol;Acc:HGNC:25441]	42.73	protein_coding
ENSGALG00000012259	87.975	77.2621	81.4965	75.2377	UBXN4	UBX domain protein 4 [Source:HGNC Symbol;Acc:HGNC:14860]	42.19	protein_coding
ENSGALG00000035563	95.8188	59.7432	98.9809	75.0327	USP6NL	USP6 N-terminal like [Source:HGNC Symbol;Acc:HGNC:16858]	38.82	protein_coding
ENSGALG00000008572	88.8435	65.2652	87.0547	74.9987	LAMP2	lysosomal associated membrane protein 2 [Source:HGNC Symbol;Acc:HGNC:6501]	41.91	protein_coding
ENSGALG00000027716	12.798	28.862	12.9675	74.9936			55.03	protein_coding
ENSGALG00000006211	46.8448	56.1366	45.4519	74.8305	BCL2L1	BCL2 like 1 [Source:HGNC Symbol;Acc:HGNC:992]	58.42	protein_coding
ENSGALG00000014854	87.7214	72.7911	67.7382	74.7855		Myosin regulatory light chain 2, smooth muscle minor isoform [Source:UniProtKB/Swiss-Prot;Acc:P24032]	43.4	protein_coding
ENSGALG00000037281	67.2916	58.0082	64.7943	74.7415			53.12	protein_coding
ENSGALG00000016535	63.6475	75.7599	67.1071	74.7283	RAB10	RAB10, member RAS oncogene family [Source:HGNC Symbol;Acc:HGNC:9759]	45.76	protein_coding
ENSGALG00000017272	88.9497	62.5687	82.981	74.6176	VWF	von Willebrand factor [Source:HGNC Symbol;Acc:HGNC:12726]	38.05	protein_coding
ENSGALG00000040573	110.085	137.31	81.8552	74.6132	FMO3	flavin containing monooxygenase 3 [Source:HGNC Symbol;Acc:HGNC:3771]	50.99	protein_coding
ENSGALG00000011637	79.6797	95.9623	78.1612	74.6098	TCP1	t-complex 1 [Source:HGNC Symbol;Acc:HGNC:11655]	40.7	protein_coding
ENSGALG00000029450	63.7105	73.5706	64.8907	74.5974	UBE2Q1	ubiquitin conjugating enzyme E2 Q1 [Source:HGNC Symbol;Acc:HGNC:15698]	57.63	protein_coding
ENSGALG00000027757	114.655	101.659	82.6165	74.5709	ARL4A	ADP ribosylation factor like GTPase 4A [Source:HGNC Symbol;Acc:HGNC:695]	48.76	protein_coding
ENSGALG00000003512	6.11897	39.3919	12.5366	74.4639	SPINK7	Ovomucoid [Source:UniProtKB/Swiss-Prot;Acc:P01005]	45.97	protein_coding
ENSGALG00000035297	56.4733	87.6864	58.034	74.4191	GABARAP	GABA type A receptor-associated protein [Source:HGNC Symbol;Acc:HGNC:4067]	63.44	protein_coding
ENSGALG00000029512	76.4303	69.3359	84.4245	74.4044	SPTBN1	spectrin beta, non-erythrocytic 1 [Source:HGNC Symbol;Acc:HGNC:11275]	41.85	protein_coding
ENSGALG00000026965	58.947	79.4943	71.2556	74.3695			65.33	protein_coding
ENSGALG00000002847	63.985	72.1618	81.2154	74.3681			64.91	protein_coding
ENSGALG00000003495	78.3407	80.5783	76.9718	74.3483			53.16	protein_coding
ENSGALG00000006229	9.02551	26.0986	10.8618	74.3246			55.01	protein_coding
ENSGALG00000008220	67.3691	75.5324	63.1053	74.2648	BZW1	basic leucine zipper and W2 domains 1 [Source:HGNC Symbol;Acc:HGNC:18380]	46.77	protein_coding
ENSGALG00000002488	85.8638	124.735	79.4362	74.26	PAIP2	poly(A) binding protein interacting protein 2 [Source:HGNC Symbol;Acc:HGNC:17970]	48.82	protein_coding
ENSGALG00000007386	76.4313	83.2867	80.6357	74.2343	LUC7L3	LUC7 like 3 pre-mRNA splicing factor [Source:HGNC Symbol;Acc:HGNC:24309]	42.98	protein_coding
ENSGALG00000029261	90.1408	97.8429	83.0526	74.1209	RTN4	reticulon 4 [Source:HGNC Symbol;Acc:HGNC:14085]	44.15	protein_coding
ENSGALG00000012159	59.1537	85.4822	49.3582	73.9831	ACTR3	ARP3 actin related protein 3 homolog [Source:HGNC Symbol;Acc:HGNC:170]	40.37	protein_coding
ENSGALG00000009240	83.4937	68.9445	77.2545	73.9807	NFE2L2	nuclear factor, erythroid 2 like 2 [Source:HGNC Symbol;Acc:HGNC:7782]	40.77	protein_coding
ENSGALG00000006294	63.5702	69.1777	72.5273	73.9458	PSMD2	proteasome 26S subunit, non-ATPase 2 [Source:HGNC Symbol;Acc:HGNC:9559]	60.56	protein_coding
ENSGALG00000034218	52.5988	62.6481	57.3904	73.8965			53.29	protein_coding
ENSGALG00000036106	67.1296	82.1265	84.9436	73.8814	SMPD1	sphingomyelin phosphodiesterase 1 [Source:HGNC Symbol;Acc:HGNC:11120]	67.55	protein_coding
ENSGALG00000003845	53.2661	59.5476	59.5279	73.8498	MKNK2	MAP kinase interacting serine/threonine kinase 2 [Source:HGNC Symbol;Acc:HGNC:7111]	63.98	protein_coding
ENSGALG00000002490	69.6183	78.3401	80.0625	73.8132	UQCRC2	ubiquinol-cytochrome c reductase core protein II [Source:HGNC Symbol;Acc:HGNC:12586]	52.22	protein_coding
ENSGALG00000041760	82.9357	75.5405	85.4326	73.8011	CLTCL1	clathrin heavy chain like 1 [Source:HGNC Symbol;Acc:HGNC:2093]	42.96	protein_coding
ENSGALG00000008419	72.8521	82.3867	76.1702	73.7643			43.11	protein_coding
ENSGALG00000012311	86.2903	99.54	82.2231	73.7145			41.61	protein_coding
ENSGALG00000012466	69.1532	73.3616	72.0843	73.5771	FKBP3	FK506 binding protein 3 [Source:HGNC Symbol;Acc:HGNC:3719]	53.13	protein_coding
ENSGALG00000007357	41.5601	53.7806	54.1104	73.4691	BCL6	B-cell CLL/lymphoma 6 [Source:HGNC Symbol;Acc:HGNC:1001]	53.34	protein_coding
ENSGALG00000034475	55.2154	67.2572	64.2432	73.378	EIF3G	eukaryotic translation initiation factor 3 subunit G [Source:HGNC Symbol;Acc:HGNC:3274]	61.22	protein_coding
ENSGALG00000044155	76.6382	70.7887	72.5192	73.3706			51.74	lincRNA
ENSGALG00000012034	35.284	46.5486	49.9281	73.3694	ADSL	adenylosuccinate lyase [Source:RefSeq peptide;Acc:NP_990860]	44.92	protein_coding
ENSGALG00000001258	51.1829	62.7924	64.1999	73.3482	NUMA1	nuclear mitotic apparatus protein 1 [Source:HGNC Symbol;Acc:HGNC:8059]	63.19	protein_coding
ENSGALG00000039891	66.8872	72.8743	64.8515	73.2634	ANP32E	Acidic leucine-rich nuclear phosphoprotein 32 family member E [Source:UniProtKB/Swiss-Prot;Acc:Q5F4A3]	41.58	protein_coding
ENSGALG00000008108	66.8369	69.74	66.5109	73.2629	PSMC3	proteasome 26S subunit, ATPase 3 [Source:HGNC Symbol;Acc:HGNC:9549]	46.48	protein_coding
ENSGALG00000035635	66.3383	64.9652	73.8091	73.2028	ACVRL1	activin A receptor like type 1 [Source:HGNC Symbol;Acc:HGNC:175]	61.51	protein_coding
ENSGALG00000036283	59.7655	66.9321	68.2743	73.1735	RBM8A	RNA binding motif protein 8A [Source:HGNC Symbol;Acc:HGNC:9905]	68.62	protein_coding
ENSGALG00000028971	57.5321	67.4034	67.9293	73.1123	NKIRAS2	NF-kappa-B inhibitor-interacting Ras-like protein 2 [Source:UniProtKB/Swiss-Prot;Acc:Q5ZJW6]	63.37	protein_coding
ENSGALG00000001550	64.7459	74.2745	66.2234	73.0693	RBM39	RNA binding motif protein 39 [Source:HGNC Symbol;Acc:HGNC:15923]	41.26	protein_coding
ENSGALG00000017036	51.4261	59.3186	54.9206	73.0564	LHFPL6	LHFPL tetraspan subfamily member 6 [Source:HGNC Symbol;Acc:HGNC:6586]	42.77	protein_coding
ENSGALG00000001621	106.058	87.0364	79.3273	73.0076	CLDN5	claudin 5 [Source:HGNC Symbol;Acc:HGNC:2047]	62.68	protein_coding
ENSGALG00000021340	132.974	82.0709	140.259	72.9739	CA9	carbonic anhydrase 9 [Source:HGNC Symbol;Acc:HGNC:1383]	57.51	protein_coding
ENSGALG00000043956	28.7665	42.4329	33.2207	72.9724			50.32	protein_coding
ENSGALG00000009583	85.753	80.3634	74.3001	72.9538	GORASP2	golgi reassembly stacking protein 2 [Source:HGNC Symbol;Acc:HGNC:17500]	45.19	protein_coding
ENSGALG00000035421	51.0939	56.8409	61.4217	72.8501	SNRPB	Small nuclear ribonucleoprotein-associated protein B' [Source:UniProtKB/Swiss-Prot;Acc:Q9PV94]	50.45	protein_coding
ENSGALG00000006312	75.5441	72.5754	77.8935	72.8479	TSG101	tumor susceptibility 101 [Source:HGNC Symbol;Acc:HGNC:15971]	39.44	protein_coding
ENSGALG00000035489	40.2913	60.0414	54.4625	72.6772	Wpkci-8	Gallus gallus histidine triad nucleotide binding protein W (HINTW), mRNA. [Source:RefSeq mRNA;Acc:NM_204688]	54.05	protein_coding
ENSGALG00000006753	78.2258	84.1794	77.1432	72.6712	ATP5C1	ATP synthase, H+ transporting, mitochondrial F1 complex, gamma polypeptide 1 [Source:HGNC Symbol;Acc:HGNC:833]	39.49	protein_coding
ENSGALG00000007364	74.2528	86.04	83.9875	72.6641	TOB1	transducer of ERBB2, 1 [Source:HGNC Symbol;Acc:HGNC:11979]	36.86	protein_coding
ENSGALG00000031890	75.9841	94.0043	74.6939	72.5617	YBX3	Y-box binding protein 3 [Source:HGNC Symbol;Acc:HGNC:2428]	42.67	protein_coding
ENSGALG00000043573	132.61	105.145	94.3871	72.4816	CHMP4C	charged multivesicular body protein 4C [Source:HGNC Symbol;Acc:HGNC:30599]	41.6	protein_coding
ENSGALG00000028119	55.6019	71.6405	74.0162	72.3396	CDC42SE1	CDC42 small effector 1 [Source:HGNC Symbol;Acc:HGNC:17719]	68.36	protein_coding
ENSGALG00000041500	31.4725	56.4855	62.9345	72.3254			40.37	protein_coding
ENSGALG00000002095	77.5026	99.229	80.8459	72.2799	CHMP4B	charged multivesicular body protein 4B [Source:HGNC Symbol;Acc:HGNC:16171]	47.09	protein_coding
ENSGALG00000008086	64.4027	69.0369	67.4936	72.262	ACTR1A	ARP1 actin related protein 1 homolog A [Source:HGNC Symbol;Acc:HGNC:167]	47.49	protein_coding
ENSGALG00000015540	87.7813	62.1208	82.9453	72.2592	RAD23B	RAD23 homolog B, nucleotide excision repair protein [Source:HGNC Symbol;Acc:HGNC:9813]	39.34	protein_coding
ENSGALG00000044285	68.4707	68.8893	58.2378	72.2162			69.69	protein_coding
ENSGALG00000004661	69.9524	71.2686	47.838	72.1201			48.46	protein_coding
ENSGALG00000038722	77.3308	60.3652	73.4028	72.0699			43.36	protein_coding
ENSGALG00000043625	40.315	44.5376	48.9599	72.0672			36.37	lincRNA
ENSGALG00000027788	36.1549	65.9236	48.023	72.0332	CPE	carboxypeptidase E [Source:HGNC Symbol;Acc:HGNC:2303]	39.98	protein_coding
ENSGALG00000037704	67.1023	77.5572	76.2845	72.0201			63.99	protein_coding
ENSGALG00000008187	80.5155	90.9797	76.4318	71.9494	EIF3J	eukaryotic translation initiation factor 3 subunit J [Source:HGNC Symbol;Acc:HGNC:3270]	53.71	protein_coding
ENSGALG00000005398	81.6625	70.521	70.2092	71.9319	HAGH	hydroxyacylglutathione hydrolase [Source:HGNC Symbol;Acc:HGNC:4805]	50.09	protein_coding
ENSGALG00000042008	76.4007	79.7722	87.8192	71.8538			65.82	protein_coding
ENSGALG00000001986	68.5205	71.3562	68.3076	71.7887			43.73	protein_coding
ENSGALG00000037167	2.72691	15.6198	11.7318	71.7215		Histone H1.03 [Source:UniProtKB/Swiss-Prot;Acc:P08285]	64.94	protein_coding
ENSGALG00000005338	78.4639	75.8845	58.4627	71.686	RPS21	ribosomal protein S21 [Source:HGNC Symbol;Acc:HGNC:10409]	38.27	protein_coding
ENSGALG00000004263	94.2032	99.2264	86.6136	71.6404	MYDGF	myeloid derived growth factor [Source:HGNC Symbol;Acc:HGNC:16948]	49.17	protein_coding
ENSGALG00000041334	51.6521	76.1006	60.3325	71.606	SNRPD1	small nuclear ribonucleoprotein D1 polypeptide [Source:HGNC Symbol;Acc:HGNC:11158]	46.39	protein_coding
ENSGALG00000036417	74.7556	56.7475	74.4589	71.3787	RNF10	ring finger protein 10 [Source:HGNC Symbol;Acc:HGNC:10055]	42.09	protein_coding
ENSGALG00000012365	50.6344	59.6079	77.1522	71.3638	PYGL	glycogen phosphorylase L [Source:HGNC Symbol;Acc:HGNC:9725]	60.82	protein_coding
ENSGALG00000004237	77.7798	73.38	80.4617	71.2774	PRKAR1A	protein kinase cAMP-dependent type I regulatory subunit alpha [Source:HGNC Symbol;Acc:HGNC:9388]	41.25	protein_coding
ENSGALG00000038292	86.6421	83.6454	84.5971	71.2343	TMEM258	Transmembrane protein 258 [Source:UniProtKB/Swiss-Prot;Acc:Q76LT9]	58.28	protein_coding
ENSGALG00000043684	73.5123	71.1273	69.582	71.2046	PSMD13	26S proteasome non-ATPase regulatory subunit 13 [Source:UniProtKB/Swiss-Prot;Acc:P84169]	45.65	protein_coding
ENSGALG00000004869	69.5731	78.312	66.6151	71.2028			48	protein_coding
ENSGALG00000041422	80.2861	72.1738	84.3828	71.1997			43.22	protein_coding
ENSGALG00000007520	50.9979	57.2138	57.7836	71.1787	SSRP1	structure specific recognition protein 1 [Source:HGNC Symbol;Acc:HGNC:11327]	55.57	protein_coding
ENSGALG00000039316	63.4659	43.2237	68.1411	71.0565	FAM120A	family with sequence similarity 120A [Source:HGNC Symbol;Acc:HGNC:13247]	41.77	protein_coding
ENSGALG00000043352	84.706	80.3402	78.276	71.0496			43.78	protein_coding
ENSGALG00000032642	91.2283	67.5538	88.9202	71.0473	SMARCC1	SWI/SNF related, matrix associated, actin dependent regulator of chromatin subfamily c member 1 [Source:HGNC Symbol;Acc:HGNC:11104]	50.82	protein_coding
ENSGALG00000041454	47.5081	51.7718	61.2776	71.0018	DNMT3A	DNA methyltransferase 3 alpha [Source:HGNC Symbol;Acc:HGNC:2978]	61.35	protein_coding
ENSGALG00000005534	98.5648	88.9263	83.5984	70.9668			39.81	protein_coding
ENSGALG00000003153	80.634	83.3908	73.4109	70.9307	COPE	coatomer protein complex subunit epsilon [Source:HGNC Symbol;Acc:HGNC:2234]	43.35	protein_coding
ENSGALG00000035096	59.2984	59.7103	62.0036	70.8659			36.59	protein_coding
ENSGALG00000003282	51.1508	62.1479	47.4247	70.7675	STAT5B	signal transducer and activator of transcription 5B [Source:RefSeq peptide;Acc:NP_990110]	63.85	protein_coding
ENSGALG00000028937	77.3829	81.1574	73.4359	70.742	TIMM13	translocase of inner mitochondrial membrane 13 [Source:HGNC Symbol;Acc:HGNC:11816]	71.85	protein_coding
ENSGALG00000000156	60.472	86.657	57.6672	70.6211	BRD2	bromodomain-containing protein 2 [Source:RefSeq peptide;Acc:NP_001025845]	61.06	protein_coding
ENSGALG00000031980	49.3362	72.6419	47.3493	70.5747	GNG7	G protein subunit gamma 7 [Source:HGNC Symbol;Acc:HGNC:4410]	61.48	protein_coding
ENSGALG00000032287	88.2326	83.4289	90.4028	70.4995	ATP2A2	ATPase sarcoplasmic/endoplasmic reticulum Ca2+ transporting 2 [Source:HGNC Symbol;Acc:HGNC:812]	40.19	protein_coding
ENSGALG00000029292	38.3883	61.4241	51.2066	70.4168	PCNA	Proliferating cell nuclear antigen [Source:UniProtKB/Swiss-Prot;Acc:Q9DEA3]	48	protein_coding
ENSGALG00000005966	106.285	83.2914	95.5492	70.3745	SEC61A1	Sec61 translocon alpha 1 subunit [Source:HGNC Symbol;Acc:HGNC:18276]	39.7	protein_coding
ENSGALG00000037480	65.1915	74.4816	70.3875	70.3622	ENSA	Alpha-endosulfine [Source:UniProtKB/Swiss-Prot;Acc:Q5ZIF8]	57.33	protein_coding
ENSGALG00000028536	42.9297	58.9632	26.1	70.1546	MPEG1	macrophage expressed 1 [Source:HGNC Symbol;Acc:HGNC:29619]	61.58	protein_coding
ENSGALG00000042148	120.441	104.208	108.59	70.1324	FKBP5	peptidyl-prolyl cis-trans isomerase FKBP5 [Source:RefSeq peptide;Acc:NP_001005431]	52.32	protein_coding
ENSGALG00000039942	57.5387	58.0477	54.2131	70.0785	CTBP1	C-terminal-binding protein 1 [Source:RefSeq peptide;Acc:NP_001012908]	42.21	protein_coding
ENSGALG00000012244	59.1363	48.9368	61.871	70.0548	KLHDC2	kelch domain containing 2 [Source:HGNC Symbol;Acc:HGNC:20231]	49.66	protein_coding
ENSGALG00000004935	63.2544	58.917	65.5482	70.0047	LSM14A	LSM14A, mRNA processing body assembly factor [Source:HGNC Symbol;Acc:HGNC:24489]	38.7	protein_coding
ENSGALG00000039455	52.5646	66.2713	55.1258	69.9979			40.62	protein_coding
ENSGALG00000040489	69.5318	64.7779	56.7741	69.9068			63.02	protein_coding
ENSGALG00000007905	100.241	71.2866	96.326	69.8647	LAMB1	laminin subunit beta 1 [Source:HGNC Symbol;Acc:HGNC:6486]	47.98	protein_coding
ENSGALG00000006947	65.4726	67.9439	66.8207	69.776	BDH1	3-hydroxybutyrate dehydrogenase 1 [Source:HGNC Symbol;Acc:HGNC:1027]	45.86	protein_coding
ENSGALG00000006300	26.6263	88.6556	28.8655	69.7135			42.73	protein_coding
ENSGALG00000028636	85.1916	91.2417	80.7421	69.5066			48.88	protein_coding
ENSGALG00000015906	78.6478	84.8468	71.4377	69.3636	COX7A2	cytochrome c oxidase subunit 7A2 [Source:HGNC Symbol;Acc:HGNC:2288]	42.51	protein_coding
ENSGALG00000000883	55.9692	63.0681	58.6258	69.363	MAPKAPK2	mitogen-activated protein kinase-activated protein kinase 2 [Source:HGNC Symbol;Acc:HGNC:6887]	55.25	protein_coding
ENSGALG00000040173	69.3424	70.558	73.1522	69.3462			66	protein_coding
ENSGALG00000008633	39.9508	55.737	39.2996	69.2038	2017-09-06	septin 6 [Source:HGNC Symbol;Acc:HGNC:15848]	46.18	protein_coding
ENSGALG00000014122	68.5576	80.5118	70.7278	69.1658	CYB5R3	cytochrome b5 reductase 3 [Source:HGNC Symbol;Acc:HGNC:2873]	46.72	protein_coding
ENSGALG00000011174	54.9438	68.6423	66.951	69.1158	PSMB1	proteasome subunit beta 1 [Source:HGNC Symbol;Acc:HGNC:9537]	43.27	protein_coding
ENSGALG00000043675	61.4541	68.4221	71.6323	69.1122	ANTXR2	anthrax toxin receptor 2 [Source:HGNC Symbol;Acc:HGNC:21732]	41.33	protein_coding
ENSGALG00000027058	88.9026	86.9844	80.8461	69.0889	EMP2	epithelial membrane protein 2 [Source:HGNC Symbol;Acc:HGNC:3334]	41.07	protein_coding
ENSGALG00000009018	91.2355	89.0535	84.3032	69.0176	TMEM87A	transmembrane protein 87A [Source:HGNC Symbol;Acc:HGNC:24522]	38.18	protein_coding
ENSGALG00000042227	73.6314	151.646	51.3697	68.9426			65.9	protein_coding
ENSGALG00000038667	64.0403	65.1327	85.5448	68.9116	MRPS12	mitochondrial ribosomal protein S12 [Source:HGNC Symbol;Acc:HGNC:10380]	68.5	protein_coding
ENSGALG00000014331	76.3697	82.9284	70.3622	68.841	FKBP4	FK506 binding protein 4 [Source:HGNC Symbol;Acc:HGNC:3720]	38.19	protein_coding
ENSGALG00000031874	51.6963	49.1729	43.712	68.821		Histone H1.01 [Source:UniProtKB/Swiss-Prot;Acc:P08284]	68.33	protein_coding
ENSGALG00000008094	75.6538	92.5214	67.7491	68.8201	HSPD1	heat shock protein family D (Hsp60) member 1 [Source:HGNC Symbol;Acc:HGNC:5261]	42.96	protein_coding
ENSGALG00000044433	65.4559	75.4023	74.6966	68.7974	MRPS15	mitochondrial ribosomal protein S15 [Source:HGNC Symbol;Acc:HGNC:14504]	43.99	protein_coding
ENSGALG00000031694	62.218	155.268	40.3413	68.7856			65.9	protein_coding
ENSGALG00000001525	85.6836	60.0899	59.0514	68.7664	CALCOCO2	calcium binding and coiled-coil domain 2 [Source:HGNC Symbol;Acc:HGNC:29912]	42.26	protein_coding
ENSGALG00000043555	37.6487	56.1955	42.9086	68.586	NPNT	nephronectin [Source:HGNC Symbol;Acc:HGNC:27405]	41.16	protein_coding
ENSGALG00000002192	16.2207	42.6985	16.2789	68.5508	PTPRC	protein tyrosine phosphatase, receptor type C [Source:HGNC Symbol;Acc:HGNC:9666]	38.28	protein_coding
ENSGALG00000045738	63.9983	75.312	76.6041	68.413			67.7	lincRNA
ENSGALG00000029899	69.5648	98.9012	55.8213	68.4045	GNG11	G protein subunit gamma 11 [Source:HGNC Symbol;Acc:HGNC:4403]	54.63	protein_coding
ENSGALG00000014991	63.8225	71.4518	55.8788	68.3984	HDAC2	histone deacetylase 2 [Source:HGNC Symbol;Acc:HGNC:4853]	37.37	protein_coding
ENSGALG00000011184	63.2207	73.2056	63.5106	68.2843	HNRNPD	heterogeneous nuclear ribonucleoprotein D [Source:HGNC Symbol;Acc:HGNC:5036]	44.94	protein_coding
ENSGALG00000004121	12.012	11.9913	14.4688	68.2659	LPAR4	lysophosphatidic acid receptor 4 [Source:HGNC Symbol;Acc:HGNC:4478]	48.75	protein_coding
ENSGALG00000040360	37.6322	90.7794	57.6615	68.2623	DUSP1	dual specificity phosphatase 1 [Source:HGNC Symbol;Acc:HGNC:3064]	55.76	protein_coding
ENSGALG00000027762	66.5251	69.0166	74.8706	68.163	PGAP2	post-GPI attachment to proteins 2 [Source:HGNC Symbol;Acc:HGNC:17893]	58.22	protein_coding
ENSGALG00000000751	52.9132	62.6859	56.2041	68.1144	ARNT	aryl hydrocarbon receptor nuclear translocator [Source:HGNC Symbol;Acc:HGNC:700]	55.05	protein_coding
ENSGALG00000008404	69.4289	54.9292	65.7387	68.0028			40.92	protein_coding
ENSGALG00000036990	78.2964	62.3953	55.1433	67.9939	DECR1	2,4-dienoyl-CoA reductase 1 [Source:HGNC Symbol;Acc:HGNC:2753]	35.82	protein_coding
ENSGALG00000031978	10.1758	23.4268	8.02277	67.916			40.99	protein_coding
ENSGALG00000039710	35.3111	43.5294	41.585	67.8244	HDAC7	histone deacetylase 7 [Source:HGNC Symbol;Acc:HGNC:14067]	55.23	protein_coding
ENSGALG00000045809	86.3661	47.7415	51.0833	67.7952			58.61	protein_coding
ENSGALG00000003485	28.5652	51.6136	31.0436	67.775	CCND3	cyclin D3 [Source:HGNC Symbol;Acc:HGNC:1585]	55.27	protein_coding
ENSGALG00000007937	51.1923	54.3676	54.9771	67.7612	SF3A1	splicing factor 3a subunit 1 [Source:HGNC Symbol;Acc:HGNC:10765]	45.16	protein_coding
ENSGALG00000006910	52.793	64.4095	58.7502	67.7538	IMPDH	inosine monophosphate dehydrogenase 2 [Source:HGNC Symbol;Acc:HGNC:6053]	55.63	protein_coding
ENSGALG00000029892	64.0969	67.876	72.7822	67.654	LMO2	LIM domain only 2 [Source:HGNC Symbol;Acc:HGNC:6642]	48.75	protein_coding
ENSGALG00000042125	57.3766	45.8389	69.1829	67.6188	AP2B1	adaptor related protein complex 2 beta 1 subunit [Source:HGNC Symbol;Acc:HGNC:563]	45.96	protein_coding
ENSGALG00000005357	66.8822	73.8019	67.0916	67.6106	COPB2	coatomer protein complex subunit beta 2 [Source:HGNC Symbol;Acc:HGNC:2232]	38.63	protein_coding
ENSGALG00000007162	82.173	78.4151	71.8103	67.5812	VIMP	selenoprotein S [Source:RefSeq peptide;Acc:NP_001019905]	44.83	protein_coding
ENSGALG00000005707	71.0329	75.1718	75.5428	67.5528	IFT20	intraflagellar transport 20 [Source:HGNC Symbol;Acc:HGNC:30989]	46.17	protein_coding
ENSGALG00000035031	103.901	84.8198	95.564	67.5152	HEY1	hes related family bHLH transcription factor with YRPW motif 1 [Source:HGNC Symbol;Acc:HGNC:4880]	53.5	protein_coding
ENSGALG00000010399	67.8376	76.4615	67.3212	67.4872	SELENOT	selenoprotein T [Source:HGNC Symbol;Acc:HGNC:18136]	46.91	protein_coding
ENSGALG00000009628	21.5958	42.2868	24.6988	67.4502			63.73	protein_coding
ENSGALG00000008818	68.7119	63.9592	70.4959	67.4395			43.35	protein_coding
ENSGALG00000032420	68.435	73.3645	74.2646	67.4261	DPAGT1	dolichyl-phosphate N-acetylglucosaminephosphotransferase 1 [Source:HGNC Symbol;Acc:HGNC:2995]	43.69	protein_coding
ENSGALG00000031684	43.7376	49.3822	47.4267	67.3162	RCC2	regulator of chromosome condensation 2 [Source:HGNC Symbol;Acc:HGNC:30297]	53.23	protein_coding
ENSGALG00000006596	66.4755	76.6493	66.5304	67.2832	SNRPD3	small nuclear ribonucleoprotein D3 polypeptide [Source:HGNC Symbol;Acc:HGNC:11160]	42.46	protein_coding
ENSGALG00000042214	56.2346	63.3327	61.8753	67.2739	UBQLN4	ubiquilin 4 [Source:HGNC Symbol;Acc:HGNC:1237]	56.97	protein_coding
ENSGALG00000032468	65.8735	72.4342	72.0435	67.2719			60.34	protein_coding
ENSGALG00000006506	84.7108	84.1449	76.4686	67.2687			42.57	protein_coding
ENSGALG00000001689	65.7905	71.513	71.4995	67.2526	SCAMP2	secretory carrier membrane protein 2 [Source:HGNC Symbol;Acc:HGNC:10564]	54.48	protein_coding
ENSGALG00000040626	84.7106	90.9778	75.3828	67.2197	NDUFA2	NADH:ubiquinone oxidoreductase subunit A2 [Source:HGNC Symbol;Acc:HGNC:7685]	55.47	protein_coding
ENSGALG00000016271	77.2233	66.249	65.7575	67.213	PTP4A1	protein tyrosine phosphatase type IVA, member 1 [Source:HGNC Symbol;Acc:HGNC:9634]	40.55	protein_coding
ENSGALG00000005077	44.5037	38.5539	67.561	67.2118	F8	coagulation factor VIII [Source:HGNC Symbol;Acc:HGNC:3546]	55.8	protein_coding
ENSGALG00000011856	58.6246	66.9023	72.154	67.1069	FMC1	formation of mitochondrial complex V assembly factor 1 homolog [Source:HGNC Symbol;Acc:HGNC:26946]	74.47	protein_coding
ENSGALG00000041526	75.3479	57.4978	73.0183	67.1046			42.29	protein_coding
ENSGALG00000037065	102.462	113.16	131.176	67.0795	SC5D	sterol-C5-desaturase [Source:HGNC Symbol;Acc:HGNC:10547]	57.44	protein_coding
ENSGALG00000040882	78.3374	67.6518	95.1811	67.0396	HSPA4	heat shock protein family A (Hsp70) member 4 [Source:HGNC Symbol;Acc:HGNC:5237]	41.14	protein_coding
ENSGALG00000001474	71.5432	77.7999	72.9683	67.0115	RAB14	RAB14, member RAS oncogene family [Source:HGNC Symbol;Acc:HGNC:16524]	43.13	protein_coding
ENSGALG00000010276	54.7367	60.1731	60.1837	67.0019	GPBP1L1	GC-rich promoter binding protein 1 like 1 [Source:HGNC Symbol;Acc:HGNC:28843]	39.86	protein_coding
ENSGALG00000005298	70.6266	74.1761	81.74	66.9613	ST6GALNAC6	ST6 N-acetylgalactosaminide alpha-2,6-sialyltransferase 6 [Source:HGNC Symbol;Acc:HGNC:23364]	63.94	protein_coding
ENSGALG00000030148	53.6147	66.285	59.44	66.8188	AUP1	ancient ubiquitous protein 1 [Source:HGNC Symbol;Acc:HGNC:891]	53.2	protein_coding
ENSGALG00000028147	36.4822	88.2612	25.1061	66.7926	CTSK	cathepsin K [Source:HGNC Symbol;Acc:HGNC:2536]	67.17	protein_coding
ENSGALG00000028363	58.4562	65.8744	62.0744	66.7479	SPG7	SPG7, paraplegin matrix AAA peptidase subunit [Source:HGNC Symbol;Acc:HGNC:11237]	47.6	protein_coding
ENSGALG00000009693	42.919	65.8024	61.3912	66.7224	CPXM2	carboxypeptidase X, M14 family member 2 [Source:HGNC Symbol;Acc:HGNC:26977]	41.47	protein_coding
ENSGALG00000034262	49.0625	55.3735	53.879	66.7076	VPS25	vacuolar protein sorting 25 homolog [Source:HGNC Symbol;Acc:HGNC:28122]	53.82	protein_coding
ENSGALG00000040783	56.7853	56.805	52.8536	66.6308			54.9	protein_coding
ENSGALG00000040316	82.0627	63.2004	115.808	66.6011	GPC1	glypican 1 [Source:HGNC Symbol;Acc:HGNC:4449]	48.55	protein_coding
ENSGALG00000016844	51.4226	63.6294	57.3614	66.577	RAB20	RAB20, member RAS oncogene family [Source:HGNC Symbol;Acc:HGNC:18260]	41.55	protein_coding
ENSGALG00000044383	55.9952	82.1873	50.3717	66.4217			59.64	protein_coding
ENSGALG00000013639	58.6539	73.3395	64.0962	66.3791	SYF2	SYF2 pre-mRNA splicing factor [Source:HGNC Symbol;Acc:HGNC:19824]	46.93	protein_coding
ENSGALG00000011254	11.6268	13.2293	15.1615	66.3489	SATB1	SATB homeobox 1 [Source:HGNC Symbol;Acc:HGNC:10541]	38.49	protein_coding
ENSGALG00000011086	33.522	100.4	21.2647	66.3068		Actin, alpha skeletal muscle [Source:UniProtKB/Swiss-Prot;Acc:P68139]	57.83	protein_coding
ENSGALG00000030261	55.3156	60.6738	67.9254	66.287	SMIM12	small integral membrane protein 12 [Source:HGNC Symbol;Acc:HGNC:25154]	61.4	protein_coding
ENSGALG00000004620	48.006	39.7025	63.3593	66.2465	LAMC1	laminin subunit gamma 1 [Source:HGNC Symbol;Acc:HGNC:6492]	49.15	protein_coding
ENSGALG00000041060	87.0238	88.4619	74.664	66.2398	MRPL33	mitochondrial ribosomal protein L33 [Source:HGNC Symbol;Acc:HGNC:14487]	46.33	protein_coding
ENSGALG00000040364	79.2268	69.621	76.5352	66.2329	HERPUD2	HERPUD family member 2 [Source:HGNC Symbol;Acc:HGNC:21915]	39.08	protein_coding
ENSGALG00000007615	77.5905	77.2637	68.2666	66.2311	RAB11A	RAB11A, member RAS oncogene family [Source:HGNC Symbol;Acc:HGNC:9760]	45.11	protein_coding
ENSGALG00000010209	97.6188	87.5921	78.4083	66.196			43.46	protein_coding
ENSGALG00000003580	56.6569	111.875	44.1491	66.1861	MMP2	matrix metallopeptidase 2 [Source:HGNC Symbol;Acc:HGNC:7166]	37.91	protein_coding
ENSGALG00000032226	61.699	58.6605	56.949	66.1289			40.23	lincRNA
ENSGALG00000001381	66.9065	77.2761	65.3489	66.1221			53.57	protein_coding
ENSGALG00000045584	41.7787	53.7347	39.0617	66.0847			50.68	protein_coding
ENSGALG00000030994	53.8349	64.1951	71.0656	66.0755	MRPL24	mitochondrial ribosomal protein L24 [Source:HGNC Symbol;Acc:HGNC:14037]	65.56	protein_coding
ENSGALG00000012272	48.8622	45.6836	53.8067	66.0375	TMEM184B	transmembrane protein 184B [Source:HGNC Symbol;Acc:HGNC:1310]	48.45	protein_coding
ENSGALG00000035980	58.2883	72.9997	60.2223	66.0213	REXO2	oligoribonuclease, mitochondrial [Source:RefSeq peptide;Acc:NP_001265049]	46.48	protein_coding
ENSGALG00000033888	55.5847	59.5885	60.0733	66.0057	IDH3B	Gallus gallus isocitrate dehydrogenase 3 (NAD+) beta (IDH3B), mRNA. [Source:RefSeq mRNA;Acc:NM_001031387]	60.4	protein_coding
ENSGALG00000039008	62.6743	70.4115	58.7107	66.0039			41.73	protein_coding
ENSGALG00000002863	61.7661	79.0792	61.0235	66.0023	ERGIC1	endoplasmic reticulum-golgi intermediate compartment 1 [Source:HGNC Symbol;Acc:HGNC:29205]	43.34	protein_coding
ENSGALG00000036530	50.68	71.4793	52.5192	65.9676			61.83	protein_coding
ENSGALG00000000158	23.6373	69.4499	33.184	65.9073			59.33	protein_coding
ENSGALG00000030904	31.9887	42.1998	46.4527	65.8878	LRP1	low-density lipoprotein receptor-related protein 1 precursor [Source:RefSeq peptide;Acc:NP_990573]	63.4	protein_coding
ENSGALG00000008836	75.2338	63.9359	81.2626	65.8709	ATP6AP1	ATPase H+ transporting accessory protein 1 [Source:HGNC Symbol;Acc:HGNC:868]	39.58	protein_coding
ENSGALG00000007093	39.2294	56.8242	37.3564	65.6663	CYTH1	cytohesin 1 [Source:HGNC Symbol;Acc:HGNC:9501]	66.41	protein_coding
ENSGALG00000012532	75.8484	81.7988	78.9273	65.6654	TXN2	thioredoxin 2 [Source:HGNC Symbol;Acc:HGNC:17772]	51.15	protein_coding
ENSGALG00000040042	97.6181	79.2651	98.6354	65.6371			46.65	lincRNA
ENSGALG00000038758	57.9101	63.4331	57.5137	65.6344	MMP15	matrix metallopeptidase 15 [Source:HGNC Symbol;Acc:HGNC:7161]	67.55	protein_coding
ENSGALG00000045085	167.48	31.8667	22.8558	65.4613			40.12	protein_coding
ENSGALG00000000629	69.522	72.1821	78.2054	65.285			56.75	protein_coding
ENSGALG00000016003	51.1674	75.4651	55.3884	65.2374	DDRGK1	DDRGK domain containing 1 [Source:HGNC Symbol;Acc:HGNC:16110]	42.83	protein_coding
ENSGALG00000038229	57.0575	66.3367	65.4322	65.1892	OTUB1	OTU deubiquitinase, ubiquitin aldehyde binding 1 [Source:HGNC Symbol;Acc:HGNC:23077]	64.01	protein_coding
ENSGALG00000044240	17.2213	16.3111	16.8391	65.1858	H1F0	H1 histone family member 0 [Source:HGNC Symbol;Acc:HGNC:4714]	58.56	protein_coding
ENSGALG00000032057	50.9	56.4694	53.6436	65.16			59.97	protein_coding
ENSGALG00000039624	44.0941	57.6163	53.7167	65.1317	PSMA5	proteasome subunit alpha 5 [Source:HGNC Symbol;Acc:HGNC:9534]	55.92	protein_coding
ENSGALG00000041618	49.9886	73.686	55.5979	65.1262			59.99	protein_coding
ENSGALG00000003597	47.9553	53.9037	48.798	65.0383	AK2	adenylate kinase 2 [Source:HGNC Symbol;Acc:HGNC:362]	51.45	protein_coding
ENSGALG00000001121	74.4075	60.9532	84.341	64.9223	SH3GL1	SH3 domain containing GRB2 like 1, endophilin A2 [Source:HGNC Symbol;Acc:HGNC:10830]	51.01	protein_coding
ENSGALG00000007481	78.3946	66.9321	77.4399	64.9097	HACD3	Very-long-chain (3R)-3-hydroxyacyl-CoA dehydratase [Source:UniProtKB/Swiss-Prot;Acc:Q5ZM57]	43.88	protein_coding
ENSGALG00000033129	38.2268	61.7396	54.5734	64.8514	ZFP36L2	ZFP36 ring finger protein like 2 [Source:HGNC Symbol;Acc:HGNC:1108]	71.8	protein_coding
ENSGALG00000002237	53.382	62.545	57.9283	64.7209	ATP6V0D1	ATPase H+ transporting V0 subunit d1 [Source:HGNC Symbol;Acc:HGNC:13724]	52.25	protein_coding
ENSGALG00000030342	56.723	63.9217	56.9929	64.7151	SARNP	SAP domain-containing ribonucleoprotein [Source:RefSeq peptide;Acc:NP_001026495]	54.21	protein_coding
ENSGALG00000002783	74.859	49.945	55.2544	64.695			46.15	protein_coding
ENSGALG00000008925	50.8987	68.4248	70.6851	64.6422	TMEM203	transmembrane protein 203 [Source:HGNC Symbol;Acc:HGNC:28217]	59.21	protein_coding
ENSGALG00000002615	15.2371	36.5374	17.5092	64.6378	DEF6	DEF6, guanine nucleotide exchange factor [Source:HGNC Symbol;Acc:HGNC:2760]	55.45	protein_coding
ENSGALG00000039901	64.7808	70.7919	56.6497	64.634	PUF60	poly(U) binding splicing factor 60 [Source:HGNC Symbol;Acc:HGNC:17042]	48.63	protein_coding
ENSGALG00000026421	67.2266	70.5711	60.6103	64.6107	PSMB2	proteasome subunit beta 2 [Source:HGNC Symbol;Acc:HGNC:9539]	42.09	protein_coding
ENSGALG00000014012	53.1009	57.7093	53.7045	64.5889	WASF2	WAS protein family member 2 [Source:HGNC Symbol;Acc:HGNC:12733]	51.57	protein_coding
ENSGALG00000043456	57.0368	65.7781	63.4523	64.5795			50.65	protein_coding
ENSGALG00000004927	52.1353	71.5348	63.8666	64.5621	COQ4	coenzyme Q4 [Source:HGNC Symbol;Acc:HGNC:19693]	60.3	protein_coding
ENSGALG00000004899	62.5028	68.8069	76.9231	64.4653	PEPD	peptidase D [Source:HGNC Symbol;Acc:HGNC:8840]	41.07	protein_coding
ENSGALG00000041459	61.0619	105.286	68.5283	64.2835	DDIT4	DNA damage inducible transcript 4 [Source:HGNC Symbol;Acc:HGNC:24944]	74.9	protein_coding
ENSGALG00000010745	25.0392	40.8191	28.805	64.2388	HMGB2	high mobility group box 2 [Source:HGNC Symbol;Acc:HGNC:5000]	53.87	protein_coding
ENSGALG00000013352	53.5283	58.6687	55.4526	64.0998	SF3B4	splicing factor 3b subunit 4 [Source:HGNC Symbol;Acc:HGNC:10771]	58.37	protein_coding
ENSGALG00000034312	131.455	120.67	51.0976	64.0726			48.98	protein_coding
ENSGALG00000034575	60.0432	67.7844	71.4385	64.0585	MRI1	methylthioribose-1-phosphate isomerase 1 [Source:HGNC Symbol;Acc:HGNC:28469]	66.78	protein_coding
ENSGALG00000041883	46.7568	48.3576	54.3683	64.0344			58.65	protein_coding
ENSGALG00000034661	37.4738	40.2187	96.6837	64.0276	Id1	inhibitor of DNA binding 1, HLH protein [Source:HGNC Symbol;Acc:HGNC:5360]	68.7	protein_coding
ENSGALG00000006062	52.0528	45.1937	57.695	63.9981	ZBTB46	zinc finger and BTB domain containing 46 [Source:HGNC Symbol;Acc:HGNC:16094]	47.66	protein_coding
ENSGALG00000000955	61.3234	57.5438	57.3931	63.9693	TMEM222	transmembrane protein 222 [Source:HGNC Symbol;Acc:HGNC:25363]	57.62	protein_coding
ENSGALG00000037669	90.4827	68.1865	68.2569	63.9667	FKBP9	FK506 binding protein 9 [Source:HGNC Symbol;Acc:HGNC:3725]	42.87	protein_coding
ENSGALG00000007549	68.4492	78.8118	65.9374	63.934	VAPB	VAMP associated protein B and C [Source:HGNC Symbol;Acc:HGNC:12649]	42.83	protein_coding
ENSGALG00000028790	81.2325	72.4218	72.7396	63.8928	DNASE2B	deoxyribonuclease 2 beta [Source:HGNC Symbol;Acc:HGNC:28875]	46.01	protein_coding
ENSGALG00000010743	30.2062	31.201	30.3858	63.8889	LRRC42	leucine rich repeat containing 42 [Source:HGNC Symbol;Acc:HGNC:28792]	43.01	protein_coding
ENSGALG00000040519	48.9465	63.5089	52.7891	63.8512	PEF1	penta-EF-hand domain containing 1 [Source:HGNC Symbol;Acc:HGNC:30009]	62.94	protein_coding
ENSGALG00000008337	82.5854	93.063	76.1048	63.8373	SLC8B1	solute carrier family 8 member B1 [Source:HGNC Symbol;Acc:HGNC:26175]	64.95	protein_coding
ENSGALG00000000377	66.8517	80.3646	55.4222	63.8038	HNRNPM	heterogeneous nuclear ribonucleoprotein M [Source:RefSeq peptide;Acc:NP_001026103]	39.54	protein_coding
ENSGALG00000035720	53.0487	61.0284	53.7736	63.7832	LAMTOR1	late endosomal/lysosomal adaptor, MAPK and MTOR activator 1 [Source:HGNC Symbol;Acc:HGNC:26068]	61.72	protein_coding
ENSGALG00000004763	57.2309	63.0722	60.9654	63.6934			53.45	protein_coding
ENSGALG00000039388	85.0929	66.017	118.992	63.646			42.69	protein_coding
ENSGALG00000032469	15.3149	41.3947	15.9958	63.6413	HMHA1	minor histocompatibility protein HA-1 [Source:RefSeq peptide;Acc:NP_001026108]	62.43	protein_coding
ENSGALG00000008852	85.1668	79.6814	74.0303	63.5808	DNAJC19	DnaJ heat shock protein family (Hsp40) member C19 [Source:HGNC Symbol;Acc:HGNC:30528]	47.61	protein_coding
ENSGALG00000010675	65.3661	66.3099	63.4533	63.5015	PSMC1	proteasome 26S subunit, ATPase 1 [Source:HGNC Symbol;Acc:HGNC:9547]	46.27	protein_coding
ENSGALG00000028265	77.9764	70.9298	70.3973	63.4968	SURF4	surfeit 4 [Source:HGNC Symbol;Acc:HGNC:11476]	42.38	protein_coding
ENSGALG00000030164	58.4361	60.9606	75.5458	63.4312	ECH1	enoyl-CoA hydratase 1 [Source:HGNC Symbol;Acc:HGNC:3149]	67.09	protein_coding
ENSGALG00000004373	176.757	78.6571	117.578	63.4056	KCNJ16	potassium voltage-gated channel subfamily J member 16 [Source:HGNC Symbol;Acc:HGNC:6262]	45.74	protein_coding
ENSGALG00000010290	58.928	44.0329	87.6704	63.3944	VEGFA	Vascular endothelial growth factor A [Source:UniProtKB/Swiss-Prot;Acc:P67964]	55.47	protein_coding
ENSGALG00000013971	40.8425	47.9231	54.5061	63.3944	SGK1	serum/glucocorticoid regulated kinase 1 [Source:HGNC Symbol;Acc:HGNC:10810]	42.82	protein_coding
ENSGALG00000001428	58.9945	68.9678	42.7428	63.3911	EFHD1	EF-hand domain family member D1 [Source:HGNC Symbol;Acc:HGNC:29556]	51.8	protein_coding
ENSGALG00000035579	169.516	46.5923	65.5294	63.3789			48.57	lincRNA
ENSGALG00000015805	94.9645	100.112	87.025	63.3434			49.65	protein_coding
ENSGALG00000042903	70.7945	79.1028	70.8072	63.3211			36.23	Mt_tRNA
ENSGALG00000008167	33.0396	30.3711	58.8293	63.2557			37.32	protein_coding
ENSGALG00000040999	52.7637	60.4569	54.2899	63.2481	EIF3B	eukaryotic translation initiation factor 3 subunit B [Source:HGNC Symbol;Acc:HGNC:3280]	41.07	protein_coding
ENSGALG00000004555	50.6565	57.7921	48.0178	63.2326	RBM22	RNA binding motif protein 22 [Source:HGNC Symbol;Acc:HGNC:25503]	44.58	protein_coding
ENSGALG00000035841	70.7769	58.8311	64.6385	63.174			40.18	protein_coding
ENSGALG00000030992	68.9599	77.2239	77.0204	63.0436	CCDC124	coiled-coil domain containing 124 [Source:HGNC Symbol;Acc:HGNC:25171]	56.69	protein_coding
ENSGALG00000008985	81.6376	88.8174	77.3581	63.0128	SRI	sorcin [Source:HGNC Symbol;Acc:HGNC:11292]	39.83	protein_coding
ENSGALG00000008716	82.2543	57.9676	87.779	63.0001	FLRT3	fibronectin leucine rich transmembrane protein 3 [Source:HGNC Symbol;Acc:HGNC:3762]	47.69	protein_coding
ENSGALG00000011318	45.1815	55.0572	54.0688	62.9554	DNPEP	aspartyl aminopeptidase [Source:RefSeq peptide;Acc:NP_001012937]	65.79	protein_coding
ENSGALG00000006584	73.6414	66.3582	98.1729	62.8516			53.56	protein_coding
ENSGALG00000004908	53.0785	62.0119	39.9101	62.8272			50.71	protein_coding
ENSGALG00000039203	43.9048	59.2359	43.7843	62.8242	MOB1A	MOB kinase activator 1A [Source:HGNC Symbol;Acc:HGNC:16015]	51.86	protein_coding
ENSGALG00000005701	56.1816	67.2091	41.0093	62.8121	IP6K2	inositol hexakisphosphate kinase 2 [Source:HGNC Symbol;Acc:HGNC:17313]	45.8	protein_coding
ENSGALG00000001965	57.394	65.8431	75.1308	62.808	AARS	alanyl-tRNA synthetase, cytoplasmic [Source:RefSeq peptide;Acc:NP_001005836]	54.7	protein_coding
ENSGALG00000038325	41.0974	54.1604	41.7595	62.7616			62.92	protein_coding
ENSGALG00000035898	59.2927	78.8223	62.3299	62.7532			66.32	protein_coding
ENSGALG00000008418	58.6688	54.133	62.7099	62.7531	LARGE2	LARGE xylosyl- and glucuronyltransferase 2 [Source:HGNC Symbol;Acc:HGNC:16522]	59.75	protein_coding
ENSGALG00000008380	49.6378	48.5517	49.63	62.4221	DGKZ	diacylglycerol kinase zeta [Source:HGNC Symbol;Acc:HGNC:2857]	56.13	protein_coding
ENSGALG00000043738	49.4209	48.2232	51.5082	62.3767			47.33	protein_coding
ENSGALG00000017163	78.1087	82.3282	85.9047	62.2878	ACAT1	acetyl-CoA acetyltransferase 1 [Source:HGNC Symbol;Acc:HGNC:93]	45.98	protein_coding
ENSGALG00000038278	54.4282	65.2165	56.4767	62.132	TRIM7.2	zinc finger protein RFP [Source:RefSeq peptide;Acc:NP_001092824]	57.77	protein_coding
ENSGALG00000035023	66.0663	58.3069	66.522	62.0956	CNIH1	cornichon family AMPA receptor auxiliary protein 1 [Source:HGNC Symbol;Acc:HGNC:19431]	48.93	protein_coding
ENSGALG00000041419	74.8543	83.6404	94.0984	62.0816			70.27	protein_coding
ENSGALG00000010582	78.7098	76.412	78.7847	62.057	PPA2	pyrophosphatase (inorganic) 2 [Source:HGNC Symbol;Acc:HGNC:28883]	40.51	protein_coding
ENSGALG00000031325	48.6532	67.8142	49.162	62.0395	TGFB1	transforming growth factor beta 1 [Source:HGNC Symbol;Acc:HGNC:11766]	66.26	protein_coding
ENSGALG00000001093	16.6696	16.0088	33.8772	62.0298	TCF3	transcription factor 3 [Source:HGNC Symbol;Acc:HGNC:11633]	56.51	protein_coding
ENSGALG00000022586	11.7949	38.7899	14.7061	62.0242	HPX	hemopexin [Source:HGNC Symbol;Acc:HGNC:5171]	65.66	protein_coding
ENSGALG00000001220	69.668	81.9986	87.9569	62.0178	HERPUD1	homocysteine inducible ER protein with ubiquitin like domain 1 [Source:HGNC Symbol;Acc:HGNC:13744]	46.52	protein_coding
ENSGALG00000009241	89.6584	62.4902	85.215	61.9553	SFRP2	secreted frizzled related protein 2 [Source:HGNC Symbol;Acc:HGNC:10777]	47.09	protein_coding
ENSGALG00000004387	72.0279	69.1872	76.1321	61.916	CCPG1	Cell cycle progression protein 1 [Source:UniProtKB/Swiss-Prot;Acc:Q5ZM60]	40.36	protein_coding
ENSGALG00000035156	58.9067	66.4508	66.1053	61.8935	DCTN1	Gallus gallus dynactin 1 (DCTN1), mRNA. [Source:RefSeq mRNA;Acc:NM_001031367]	64.45	protein_coding
ENSGALG00000029702	42.768	54.059	47.5477	61.853	FNBP4	formin binding protein 4 [Source:HGNC Symbol;Acc:HGNC:19752]	59.35	protein_coding
ENSGALG00000037425	49.2137	69.117	54.0495	61.8463			51.57	protein_coding
ENSGALG00000046497	47.9674	63.9654	56.8053	61.7559			70.32	lincRNA
ENSGALG00000032577	85.266	53.4967	90.9538	61.7371	MECOM	MDS1 and EVI1 complex locus [Source:HGNC Symbol;Acc:HGNC:3498]	43.07	protein_coding
ENSGALG00000015904	92.3011	70.7021	87.7698	61.6546	TMEM30A	transmembrane protein 30A [Source:HGNC Symbol;Acc:HGNC:16667]	41.03	protein_coding
ENSGALG00000016055	98.0404	69.0617	80.546	61.5969	KCNJ15	potassium voltage-gated channel subfamily J member 15 [Source:HGNC Symbol;Acc:HGNC:6261]	40.17	protein_coding
ENSGALG00000042863	73.1125	63.5106	86.9779	61.5928	SMIM4	small integral membrane protein 4 [Source:HGNC Symbol;Acc:HGNC:37257]	65.64	protein_coding
ENSGALG00000006424	31.6923	27.7822	47.436	61.5877			52.7	protein_coding
ENSGALG00000039775	63.0629	58.7401	63.688	61.5659	SHC1	SHC adaptor protein 1 [Source:HGNC Symbol;Acc:HGNC:10840]	62.36	protein_coding
ENSGALG00000016984	50.9853	45.1304	64.2844	61.5369	ZC3H13	zinc finger CCCH-type containing 13 [Source:HGNC Symbol;Acc:HGNC:20368]	37.83	protein_coding
ENSGALG00000037017	69.8151	88.8175	55.7275	61.4025			37.18	protein_coding
ENSGALG00000035075	52.8544	67.0549	34.0851	61.3898	TAP1	antigen peptide transporter 1 [Source:RefSeq peptide;Acc:NP_001129440]	63.26	protein_coding
ENSGALG00000003738	65.2173	72.4098	71.1741	61.3882	EMC3	ER membrane protein complex subunit 3 [Source:HGNC Symbol;Acc:HGNC:23999]	46.4	protein_coding
ENSGALG00000013722	72.5402	61.3584	66.1407	61.3789	SEMA3B	semaphorin 3B [Source:HGNC Symbol;Acc:HGNC:10724]	73.61	protein_coding
ENSGALG00000009957	61.9001	42.8604	57.3722	61.3201	TIE1	tyrosine kinase with immunoglobulin like and EGF like domains 1 [Source:HGNC Symbol;Acc:HGNC:11809]	56.01	protein_coding
ENSGALG00000033441	44.3594	70.6396	54.1466	61.2602	COX14	COX14, cytochrome c oxidase assembly factor [Source:HGNC Symbol;Acc:HGNC:28216]	71.94	protein_coding
ENSGALG00000010286	52.7162	53.5557	53.1431	61.1691	DLST	dihydrolipoyllysine-residue succinyltransferase component of 2-oxoglutarate dehydrogenase complex, mitochondrial [Source:RefSeq peptide;Acc:NP_001012919]	48.6	protein_coding
ENSGALG00000003774	41.755	47.5825	34.2257	61.1614	ATP13A2	ATPase type 13A2 [Source:RefSeq peptide;Acc:NP_001026052]	59.44	protein_coding
ENSGALG00000039377	56.4312	65.711	59.1126	61.1367			52.48	lincRNA
ENSGALG00000011377	61.2487	65.7531	65.0804	61.0669	METAP2	methionyl aminopeptidase 2 [Source:HGNC Symbol;Acc:HGNC:16672]	40.88	protein_coding
ENSGALG00000014551	62.5591	57.5949	67.6224	61.0562	TTC38	tetratricopeptide repeat domain 38 [Source:HGNC Symbol;Acc:HGNC:26082]	43.31	protein_coding
ENSGALG00000034022	61.9227	71.2171	56.1187	61.004			52.31	Mt_tRNA
ENSGALG00000010053	49.4594	37.027	75.9237	60.9959	PTPRF	protein tyrosine phosphatase, receptor type F [Source:HGNC Symbol;Acc:HGNC:9670]	48.11	protein_coding
ENSGALG00000042020	121.591	90.9985	100.294	60.9757		16 kDa beta-galactoside-binding lectin [Source:UniProtKB/Swiss-Prot;Acc:P23668]	52.92	protein_coding
ENSGALG00000001472	69.8255	45.6572	60.8083	60.9064	JAM3	junctional adhesion molecule 3 [Source:HGNC Symbol;Acc:HGNC:15532]	51.98	protein_coding
ENSGALG00000002002	57.2149	64.9827	68.0421	60.8372	BCAS2	BCAS2, pre-mRNA processing factor [Source:HGNC Symbol;Acc:HGNC:975]	51.13	protein_coding
ENSGALG00000041792	43.7064	41.5225	44.4651	60.8021	C6orf106	chromosome 6 open reading frame 106 [Source:HGNC Symbol;Acc:HGNC:21215]	45.47	protein_coding
ENSGALG00000000720	62.8497	43.4293	38.1871	60.7459			56.59	protein_coding
ENSGALG00000008239	50.8337	54.6365	64.8713	60.6464	NDUFB3	NADH:ubiquinone oxidoreductase subunit B3 [Source:HGNC Symbol;Acc:HGNC:7698]	44.19	protein_coding
ENSGALG00000004160	52.539	62.038	55.272	60.616	G3BP1	G3BP stress granule assembly factor 1 [Source:HGNC Symbol;Acc:HGNC:30292]	41.87	protein_coding
ENSGALG00000010839	47.2379	76.1583	52.4105	60.5741	SPC22	Signal peptidase complex subunit 3 [Source:UniProtKB/Swiss-Prot;Acc:P28687]	40.37	protein_coding
ENSGALG00000004693	63.0033	63.3125	61.7718	60.5686	ARPC1A	actin related protein 2/3 complex subunit 1A [Source:HGNC Symbol;Acc:HGNC:703]	41.66	protein_coding
ENSGALG00000002906	53.8608	55.8926	57.5674	60.5245	TARDBP	TAR DNA binding protein [Source:HGNC Symbol;Acc:HGNC:11571]	46.29	protein_coding
ENSGALG00000007484	78.7089	77.1878	82.1941	60.5214	GOT1	glutamic-oxaloacetic transaminase 1 [Source:HGNC Symbol;Acc:HGNC:4432]	53.99	protein_coding
ENSGALG00000007748	68.8574	43.4978	95.2033	60.5213	SLC16A2	solute carrier family 16 member 2 [Source:HGNC Symbol;Acc:HGNC:10923]	53.75	protein_coding
ENSGALG00000004493	54.5398	60.9849	57.9549	60.4342	RSRC2	arginine and serine rich coiled-coil 2 [Source:HGNC Symbol;Acc:HGNC:30559]	37.28	protein_coding
ENSGALG00000037709	57.2338	59.8835	73.3487	60.4197	SDF2	stromal cell derived factor 2 [Source:HGNC Symbol;Acc:HGNC:10675]	63.35	protein_coding
ENSGALG00000004771	30.8961	73.3185	21.8289	60.4186	C1QB	complement C1q B chain [Source:HGNC Symbol;Acc:HGNC:1242]	54.79	protein_coding
ENSGALG00000033185	50.1744	59.3478	59.356	60.3961	TAZ	tafazzin [Source:HGNC Symbol;Acc:HGNC:11577]	65.25	protein_coding
ENSGALG00000013565	42.3406	45.5676	45.3792	60.3716	CHD4	chromodomain helicase DNA binding protein 4 [Source:HGNC Symbol;Acc:HGNC:1919]	46.37	protein_coding
ENSGALG00000016719	40.5133	50.6995	46.6683	60.1638	TNFRSF21	TNF receptor superfamily member 21 [Source:HGNC Symbol;Acc:HGNC:13469]	51.79	protein_coding
ENSGALG00000031164	55.5686	68.4976	63.4512	60.1235	WFDC2	WAP four-disulfide core domain 2 [Source:HGNC Symbol;Acc:HGNC:15939]	66.21	protein_coding
ENSGALG00000031298	34.3437	33.671	52.1943	60.0554	SNRNP200	Gallus gallus small nuclear ribonucleoprotein U5 200kDa subunit (SNRNP200), mRNA. [Source:RefSeq mRNA;Acc:NM_001012701]	56.48	protein_coding
ENSGALG00000031425	13.0715	15.3237	11.9887	60.0525	PMP22	peripheral myelin protein 22 [Source:HGNC Symbol;Acc:HGNC:9118]	53.02	protein_coding
ENSGALG00000045788	52.5918	69.3079	61.7309	59.992			64.34	protein_coding
ENSGALG00000006457	54.503	53.1732	52.6651	59.9572			41.74	protein_coding
ENSGALG00000042833	65.5786	57.3272	48.3187	59.9504			41.31	protein_coding
ENSGALG00000041300	60.2327	66.3897	64.309	59.9329			58.38	protein_coding
ENSGALG00000004005	51.476	57.3287	65.5217	59.8698			52.91	protein_coding
ENSGALG00000008648	56.4806	66.1242	51.465	59.7504			46.04	protein_coding
ENSGALG00000037195	50.6024	60.8207	52.4885	59.7496	TALDO1	transaldolase 1 [Source:HGNC Symbol;Acc:HGNC:11559]	46.43	protein_coding
ENSGALG00000038400	44.2093	54.5819	59.4231	59.7251	TOMM40L	translocase of outer mitochondrial membrane 40 like [Source:HGNC Symbol;Acc:HGNC:25756]	61.39	protein_coding
ENSGALG00000004614	92.7429	77.7231	86.2545	59.6027	NPL	N-acetylneuraminate pyruvate lyase [Source:HGNC Symbol;Acc:HGNC:16781]	44.27	protein_coding
ENSGALG00000030824	42.3725	55.1632	54.2903	59.5118	SF3B5	splicing factor 3b subunit 5 [Source:HGNC Symbol;Acc:HGNC:21083]	52.37	protein_coding
ENSGALG00000043929	55.1289	69.317	49.4961	59.4622			57.6	protein_coding
ENSGALG00000020005	60.286	82.6974	70.7478	59.444	SFT2D1	SFT2 domain containing 1 [Source:HGNC Symbol;Acc:HGNC:21102]	41.32	protein_coding
ENSGALG00000038858	49.8186	49.6636	53.2476	59.4035	ZFP64	ZFP64 zinc finger protein [Source:HGNC Symbol;Acc:HGNC:15940]	46.66	protein_coding
ENSGALG00000004115	59.6002	62.185	60.8209	59.3791	DNAJA2	DnaJ heat shock protein family (Hsp40) member A2 [Source:HGNC Symbol;Acc:HGNC:14884]	40.28	protein_coding
ENSGALG00000003634	45.55	38.8029	45.568	59.2826	PTEN	phosphatase and tensin homolog [Source:HGNC Symbol;Acc:HGNC:9588]	41.62	protein_coding
ENSGALG00000007287	46.4453	50.7952	54.0913	59.2787			52.34	protein_coding
ENSGALG00000009073	75.4254	51.7035	70.4626	59.227	PSEN2	presenilin 2 [Source:HGNC Symbol;Acc:HGNC:9509]	44.3	protein_coding
ENSGALG00000000790	60.6869	64.4523	70.9865	59.1788	DNAJC8	DnaJ heat shock protein family (Hsp40) member C8 [Source:HGNC Symbol;Acc:HGNC:15470]	43.14	protein_coding
ENSGALG00000040969	24.8429	32.1222	29.074	59.1504	PTP4A3	protein tyrosine phosphatase type IVA, member 3 [Source:HGNC Symbol;Acc:HGNC:9636]	49.27	protein_coding
ENSGALG00000043499	43.7125	37.836	54.3432	59.1425	EGFL7	EGF like domain multiple 7 [Source:HGNC Symbol;Acc:HGNC:20594]	53.39	protein_coding
ENSGALG00000005782	53.8172	59.2166	56.0036	59.138	DNTTIP2	deoxynucleotidyltransferase terminal interacting protein 2 [Source:HGNC Symbol;Acc:HGNC:24013]	39.18	protein_coding
ENSGALG00000008597	40.2144	51.136	57.1267	59.1339	MRPL2	mitochondrial ribosomal protein L2 [Source:HGNC Symbol;Acc:HGNC:14056]	64.78	protein_coding
ENSGALG00000034509	60.5649	63.4138	62.5577	59.1265	DYNLRB1	dynein light chain roadblock-type 1 [Source:HGNC Symbol;Acc:HGNC:15468]	46.25	protein_coding
ENSGALG00000004893	37.8298	74.7787	35.0658	59.1166	TMEM119	transmembrane protein 119 [Source:HGNC Symbol;Acc:HGNC:27884]	64.12	protein_coding
ENSGALG00000030857	55.8626	48.6483	57.5444	59.0865	USP48	ubiquitin specific peptidase 48 [Source:HGNC Symbol;Acc:HGNC:18533]	53.9	protein_coding
ENSGALG00000003977	58.4134	56.3983	65.7529	59.085	TWF2	twinfilin actin binding protein 2 [Source:HGNC Symbol;Acc:HGNC:9621]	57.94	protein_coding
ENSGALG00000000927	86.4009	100.969	59.6623	59.0834	ANGPTL2	angiopoietin like 2 [Source:HGNC Symbol;Acc:HGNC:490]	35.27	protein_coding
ENSGALG00000038904	59.0596	68.8691	51.3053	59.0745	ARL6IP5	PRA1 family protein 3 [Source:UniProtKB/Swiss-Prot;Acc:Q5F433]	42.78	protein_coding
ENSGALG00000028499	51.1253	54.4858	62.6413	58.9671	MINDY1	MINDY lysine 48 deubiquitinase 1 [Source:HGNC Symbol;Acc:HGNC:25648]	66.67	protein_coding
ENSGALG00000040586	51.0364	42.0962	58.0236	58.9557			49.38	protein_coding
ENSGALG00000005487	64.1222	58.2023	59.907	58.9318	CCDC12	coiled-coil domain containing 12 [Source:HGNC Symbol;Acc:HGNC:28332]	49.41	protein_coding
ENSGALG00000040297	76.036	76.5846	68.2978	58.9037			55.69	protein_coding
ENSGALG00000043733	67.4217	68.0683	63.4425	58.8887	TMEM50A	transmembrane protein 50A [Source:HGNC Symbol;Acc:HGNC:30590]	48.33	protein_coding
ENSGALG00000013160	68.4788	69.585	67.4459	58.867	CHMP5	charged multivesicular body protein 5 [Source:HGNC Symbol;Acc:HGNC:26942]	40.47	protein_coding
ENSGALG00000003238	73.0513	65.2369	62.7261	58.8281	GNA11	G protein subunit alpha 11 [Source:HGNC Symbol;Acc:HGNC:4379]	52.42	protein_coding
ENSGALG00000012813	44.4134	32.3481	48.2301	58.8248			48.32	protein_coding
ENSGALG00000043082	57.1832	65.5021	61.3966	58.7421	DHX36	DEAH-box helicase 36 [Source:HGNC Symbol;Acc:HGNC:14410]	40.92	protein_coding
ENSGALG00000037487	47.4089	61.7451	62.1799	58.6834			76.68	protein_coding
ENSGALG00000001175	76.0471	59.1508	56.7477	58.6048			40.35	protein_coding
ENSGALG00000009236	82.6805	52.1846	81.9777	58.5232	AGPS	alkylglycerone phosphate synthase [Source:HGNC Symbol;Acc:HGNC:327]	38.4	protein_coding
ENSGALG00000011894	84.324	68.9815	70.9941	58.5163			44.93	protein_coding
ENSGALG00000012964	65.887	56.3278	71.9645	58.4956	ANKH	ANKH inorganic pyrophosphate transport regulator [Source:HGNC Symbol;Acc:HGNC:15492]	40.16	protein_coding
ENSGALG00000015995	38.6566	42.8119	43.1878	58.4825	PTPRA	protein tyrosine phosphatase, receptor type A [Source:HGNC Symbol;Acc:HGNC:9664]	47.86	protein_coding
ENSGALG00000000357	71.673	28.567	90.2406	58.4576			41.43	protein_coding
ENSGALG00000037901	52.6939	71.7683	24.2107	58.4442	EFEMP1	EGF containing fibulin like extracellular matrix protein 1 [Source:HGNC Symbol;Acc:HGNC:3218]	40.48	protein_coding
ENSGALG00000003936	42.1929	59.3459	42.3587	58.4165	PPT1	palmitoyl-protein thioesterase 1 [Source:HGNC Symbol;Acc:HGNC:9325]	48.87	protein_coding
ENSGALG00000033638	95.8084	66.9199	85.8582	58.3656	SLC26A7	solute carrier family 26 member 7 [Source:HGNC Symbol;Acc:HGNC:14467]	37.15	protein_coding
ENSGALG00000032249	34.3833	48.4421	37.5348	58.3629	MAX	MYC associated factor X [Source:HGNC Symbol;Acc:HGNC:6913]	63.4	protein_coding
ENSGALG00000023335	50.5578	58.0979	55.5668	58.3454	Rchy1	ring finger and CHY zinc finger domain containing 1 [Source:HGNC Symbol;Acc:HGNC:17479]	51.79	protein_coding
ENSGALG00000039964	39.3444	27.6903	59.204	58.3328	KIFC1	kinesin family member C1 [Source:HGNC Symbol;Acc:HGNC:6389]	51.15	protein_coding
ENSGALG00000038059	48.4977	51.2506	48.0126	58.2889	LXR	nuclear receptor subfamily 1 group H member 3 [Source:HGNC Symbol;Acc:HGNC:7966]	47.23	protein_coding
ENSGALG00000001750	68.8715	64.308	61.6331	58.2769	MAT2B	methionine adenosyltransferase 2B [Source:HGNC Symbol;Acc:HGNC:6905]	42.08	protein_coding
ENSGALG00000032988	55.6026	45.8757	56.0583	58.2495			45.77	protein_coding
ENSGALG00000004410	43.2733	52.1364	54.3093	58.2332	ANAPC16	anaphase promoting complex subunit 16 [Source:HGNC Symbol;Acc:HGNC:26976]	55.22	protein_coding
ENSGALG00000035487	48.2804	56.6529	48.958	58.196	SP1	Sp1 transcription factor [Source:HGNC Symbol;Acc:HGNC:11205]	62.17	protein_coding
ENSGALG00000010079	45.8405	52.7786	49.6045	58.1826	HP1BP3	heterochromatin protein 1 binding protein 3 [Source:HGNC Symbol;Acc:HGNC:24973]	44.45	protein_coding
ENSGALG00000009545	67.2249	60.1228	61.7291	58.1596	SLC25A12	solute carrier family 25 member 12 [Source:HGNC Symbol;Acc:HGNC:10982]	37.2	protein_coding
ENSGALG00000006147	78.3123	53.7288	79.8837	58.1532	NUCB2	nucleobindin 2 [Source:HGNC Symbol;Acc:HGNC:8044]	37.17	protein_coding
ENSGALG00000011953	47.0768	59.9398	58.0505	58.1343	PHF5A	PHD finger protein 5A [Source:HGNC Symbol;Acc:HGNC:18000]	47.41	protein_coding
ENSGALG00000014118	47.9592	53.604	58.4452	58.071	MRPS26	mitochondrial ribosomal protein S26 [Source:HGNC Symbol;Acc:HGNC:14045]	56.19	protein_coding
ENSGALG00000013167	65.9804	67.0988	62.2375	58.0639			39.51	protein_coding
ENSGALG00000000055	73.8761	63.3179	59.9066	57.9989	LAMTOR3	late endosomal/lysosomal adaptor, MAPK and MTOR activator 3 [Source:HGNC Symbol;Acc:HGNC:15606]	49.46	protein_coding
ENSGALG00000036726	102.335	75.4446	71.5801	57.9749			41.03	lincRNA
ENSGALG00000026095	53.8284	71.5964	62.8491	57.9628	CDC26	cell division cycle 26 [Source:HGNC Symbol;Acc:HGNC:17839]	72.82	protein_coding
ENSGALG00000010769	84.0096	78.8593	79.8764	57.9315	HPGD	hydroxyprostaglandin dehydrogenase 15-(NAD) [Source:HGNC Symbol;Acc:HGNC:5154]	35.99	protein_coding
ENSGALG00000014106	45.0459	48.3443	57.4076	57.9065	PPFIBP1	PPFIA binding protein 1 [Source:HGNC Symbol;Acc:HGNC:9249]	44.28	protein_coding
ENSGALG00000038097	62.5263	63.6345	62.1827	57.88	EI24	EI24, autophagy associated transmembrane protein [Source:HGNC Symbol;Acc:HGNC:13276]	51.7	protein_coding
ENSGALG00000001905	72.7443	55.4969	53.8808	57.8381	DTX2	deltex E3 ubiquitin ligase 2 [Source:HGNC Symbol;Acc:HGNC:15973]	52.15	protein_coding
ENSGALG00000001948	46.6065	53.8456	51.3034	57.7247			48.69	protein_coding
ENSGALG00000032730	50.1135	55.668	51.0601	57.7041	NOP56	Gallus gallus NOP56 ribonucleoprotein (NOP56), mRNA. [Source:RefSeq mRNA;Acc:NM_001031388]	70.1	protein_coding
ENSGALG00000032922	61.3766	52.4878	56.8456	57.6974			66.58	protein_coding
ENSGALG00000037136	46.9094	50.3722	39.5811	57.6261	RPS6KA	Ribosomal protein S6 kinase 2 alpha [Source:UniProtKB/Swiss-Prot;Acc:P18652]	50.95	protein_coding
ENSGALG00000003483	53.3035	61.8292	52.4321	57.6123	GOLGA7	golgin A7 [Source:HGNC Symbol;Acc:HGNC:24876]	41.9	protein_coding
ENSGALG00000005937	85.2238	420.455	5.76317	57.5999			56.1	protein_coding
ENSGALG00000008537	49.6233	52.572	65.4132	57.5771	EPHB3	EPH receptor B3 [Source:HGNC Symbol;Acc:HGNC:3394]	58.5	protein_coding
ENSGALG00000017320	58.232	65.8327	62.7427	57.5572		Ras-related protein Rab-6A [Source:UniProtKB/Swiss-Prot;Acc:Q1KME6]	48.26	protein_coding
ENSGALG00000002943	50.2078	45.173	51.7562	57.5236	PRPF8	pre-mRNA processing factor 8 [Source:HGNC Symbol;Acc:HGNC:17340]	46.99	protein_coding
ENSGALG00000012245	37.0298	48.6023	40.008	57.501	ADH5	alcohol dehydrogenase 5 (class III), chi polypeptide [Source:HGNC Symbol;Acc:HGNC:253]	41.51	protein_coding
ENSGALG00000030139	50.3466	51.2133	53.1435	57.4899			63.46	protein_coding
ENSGALG00000023066	56.0494	62.9958	47.0752	57.4829	DNAJA1	DnaJ heat shock protein family (Hsp40) member A1 [Source:HGNC Symbol;Acc:HGNC:5229]	43.03	protein_coding
ENSGALG00000010689	44.8003	48.3151	42.6516	57.3835		Protein mago nashi homolog [Source:UniProtKB/Swiss-Prot;Acc:P50594]	47.72	protein_coding
ENSGALG00000029729	62.972	81.8074	47.3637	57.3791			64.59	protein_coding
ENSGALG00000004122	49.815	58.142	49.1001	57.3726	PNRC2	proline rich nuclear receptor coactivator 2 [Source:HGNC Symbol;Acc:HGNC:23158]	40.87	protein_coding
ENSGALG00000016665	95.4004	120.243	125.68	57.3453	FDFT1	farnesyl-diphosphate farnesyltransferase 1 [Source:HGNC Symbol;Acc:HGNC:3629]	52.42	protein_coding
ENSGALG00000005034	77.718	63.1998	71.5052	57.2986	ACAD9	acyl-CoA dehydrogenase family member 9 [Source:HGNC Symbol;Acc:HGNC:21497]	40.36	protein_coding
ENSGALG00000005139	58.0223	47.88	61.3041	57.288	CLTC	clathrin heavy chain [Source:HGNC Symbol;Acc:HGNC:2092]	43.03	protein_coding
ENSGALG00000019171	62.6009	60.1523	62.4306	57.2812		ES1 protein homolog, mitochondrial [Source:RefSeq peptide;Acc:NP_001025969]	43.32	protein_coding
ENSGALG00000000726	57.1226	57.2452	53.2972	57.2073	ELAVL1	ELAV like RNA binding protein 1 [Source:HGNC Symbol;Acc:HGNC:3312]	50.08	protein_coding
ENSGALG00000003084	50.781	55.9253	52.4217	57.1326	NUDT21	nudix hydrolase 21 [Source:HGNC Symbol;Acc:HGNC:13870]	45.29	protein_coding
ENSGALG00000003356	47.7229	63.2964	61.1239	57.1268	TM2D2	TM2 domain containing 2 [Source:HGNC Symbol;Acc:HGNC:24127]	69.59	protein_coding
ENSGALG00000002818	60.4717	29.0968	79.8368	57.0998			50.2	protein_coding
ENSGALG00000043428	51.6866	61.9318	52.6294	57.0654	FBXW4	F-box and WD repeat domain containing 4 [Source:HGNC Symbol;Acc:HGNC:10847]	45.53	protein_coding
ENSGALG00000036971	84.7821	74.6482	94.3593	57.0537	FGF12	fibroblast growth factor 12 [Source:HGNC Symbol;Acc:HGNC:3668]	45.37	protein_coding
ENSGALG00000011957	45.3621	58.4501	57.7168	57.0426	TOB2	transducer of ERBB2, 2 [Source:HGNC Symbol;Acc:HGNC:11980]	55.64	protein_coding
ENSGALG00000007383	57.3731	82.7894	71.9722	57.0131	HSPB8	heat shock protein family B (small) member 8 [Source:HGNC Symbol;Acc:HGNC:30171]	64.18	protein_coding
ENSGALG00000007707	67.3397	69.4262	67.3155	56.9768	TRAPPC4	trafficking protein particle complex 4 [Source:HGNC Symbol;Acc:HGNC:19943]	55.06	protein_coding
ENSGALG00000013883	39.7164	53.4014	46.1754	56.9277	SNRNP27	small nuclear ribonucleoprotein U4/U6.U5 subunit 27 [Source:HGNC Symbol;Acc:HGNC:30240]	60.97	protein_coding
ENSGALG00000005908	71.0598	71.9238	68.5148	56.9176	TMEM9B	TMEM9 domain family member B [Source:HGNC Symbol;Acc:HGNC:1168]	39.79	protein_coding
ENSGALG00000001168	50.4836	51.0702	62.3609	56.9052	POLR2C	RNA polymerase II subunit C [Source:HGNC Symbol;Acc:HGNC:9189]	53.19	protein_coding
ENSGALG00000014485	68.0815	50.9046	64.0109	56.892	LDB2	LIM domain binding 2 [Source:HGNC Symbol;Acc:HGNC:6533]	40.98	protein_coding
ENSGALG00000001572	47.4055	55.7807	65.5005	56.8475	COMMD4	COMM domain containing 4 [Source:HGNC Symbol;Acc:HGNC:26027]	66.03	protein_coding
ENSGALG00000000980	105.153	72.4404	79.1019	56.8422			45.33	protein_coding
ENSGALG00000031296	46.2796	52.4	51.3891	56.8139			51.96	protein_coding
ENSGALG00000024112	46.123	52.587	51.3629	56.8008	PSMD11	proteasome 26S subunit, non-ATPase 11 [Source:HGNC Symbol;Acc:HGNC:9556]	65.85	protein_coding
ENSGALG00000031726	51.5751	61.0497	55.3572	56.7991	MAPRE3	microtubule associated protein RP/EB family member 3 [Source:HGNC Symbol;Acc:HGNC:6892]	70.16	protein_coding
ENSGALG00000038311	65.7979	56.8065	52.7316	56.7967	COL18A1	collagen type XVIII alpha 1 chain [Source:HGNC Symbol;Acc:HGNC:2195]	57.8	protein_coding
ENSGALG00000040308	55.2831	66.6988	53.9205	56.7522			66.19	protein_coding
ENSGALG00000000227	42.2366	50.1005	52.2234	56.6243	DPYSL2	dihydropyrimidinase like 2 [Source:HGNC Symbol;Acc:HGNC:3014]	49.55	protein_coding
ENSGALG00000003457	38.7771	42.1814	29.3546	56.6229	CNP	2',3'-cyclic nucleotide 3' phosphodiesterase [Source:HGNC Symbol;Acc:HGNC:2158]	59.52	protein_coding
ENSGALG00000029268	47.2233	52.7953	53.8728	56.6156	CIAPIN1	cytokine induced apoptosis inhibitor 1 [Source:HGNC Symbol;Acc:HGNC:28050]	48.52	protein_coding
ENSGALG00000008936	43.2701	59.6186	44.6246	56.5284			58.51	protein_coding
ENSGALG00000003428	34.0797	26.8593	47.9251	56.5138			59.7	protein_coding
ENSGALG00000015308	71.2316	63.965	68.3076	56.4296	SEC63	SEC63 homolog, protein translocation regulator [Source:HGNC Symbol;Acc:HGNC:21082]	37.68	protein_coding
ENSGALG00000006743	56.8055	59.1121	41.578	56.414	YWHAH	tyrosine 3-monooxygenase/tryptophan 5-monooxygenase activation protein eta [Source:HGNC Symbol;Acc:HGNC:12853]	42.68	protein_coding
ENSGALG00000033575	42.8977	47.9517	46.6699	56.361			59.87	protein_coding
ENSGALG00000027950	69.9127	68.8807	64.2979	56.3366	TXNDC17	thioredoxin domain containing 17 [Source:HGNC Symbol;Acc:HGNC:28218]	47.75	protein_coding
ENSGALG00000006001	46.0539	39.475	54.6054	56.2544	PRPF6	pre-mRNA processing factor 6 [Source:HGNC Symbol;Acc:HGNC:15860]	43.66	protein_coding
ENSGALG00000045494	38.4853	53.0291	45.3423	56.2292			61.57	protein_coding
ENSGALG00000009086	43.3269	59.795	44.49	56.1324	EHD3	EH domain containing 3 [Source:HGNC Symbol;Acc:HGNC:3244]	44.71	protein_coding
ENSGALG00000020590	41.7492	46.1478	49.5713	56.0533		SAGA-associated factor 29 [Source:UniProtKB/Swiss-Prot;Acc:Q5ZL38]	58.91	protein_coding
ENSGALG00000032307	47.9571	57.4774	50.1482	55.9619	DDX23	DEAD-box helicase 23 [Source:HGNC Symbol;Acc:HGNC:17347]	64.03	protein_coding
ENSGALG00000005675	53.2312	57.2909	69.546	55.924	PTTG1IP	PTTG1 interacting protein [Source:HGNC Symbol;Acc:HGNC:13524]	59.41	protein_coding
ENSGALG00000009560	107.433	143.674	138.514	55.896	MSMO1	methylsterol monooxygenase 1 [Source:HGNC Symbol;Acc:HGNC:10545]	39.52	protein_coding
ENSGALG00000017207	66.2065	72.5774	61.3876	55.8596	CWC15	CWC15 spliceosome associated protein homolog [Source:HGNC Symbol;Acc:HGNC:26939]	42.9	protein_coding
ENSGALG00000036361	41.9684	55.5076	61.872	55.857	TMUB1	transmembrane and ubiquitin like domain containing 1 [Source:HGNC Symbol;Acc:HGNC:21709]	68.59	protein_coding
ENSGALG00000044101	56.4501	60.3442	77.166	55.8448	HDHD3	haloacid dehalogenase like hydrolase domain containing 3 [Source:HGNC Symbol;Acc:HGNC:28171]	64.61	protein_coding
ENSGALG00000036413	47.8477	59.7381	53.6392	55.8254			59.24	protein_coding
ENSGALG00000001262	74.9684	57.2198	59.5216	55.8074	CLIC4	chloride intracellular channel 4 [Source:HGNC Symbol;Acc:HGNC:13518]	52.45	protein_coding
ENSGALG00000045319	24.145	52.6956	27.1676	55.8063			62.26	lincRNA
ENSGALG00000000793	42.6942	49.4877	49.9825	55.7603	VPS72	vacuolar protein sorting 72 homolog [Source:HGNC Symbol;Acc:HGNC:11644]	68.3	protein_coding
ENSGALG00000037138	68.6267	54.2729	105.288	55.7469			37.02	protein_coding
ENSGALG00000030554	50.874	57.9308	58.1956	55.7228	KCNN3	potassium calcium-activated channel subfamily N member 3 [Source:HGNC Symbol;Acc:HGNC:6292]	64.78	protein_coding
ENSGALG00000004088	31.35	42.5462	31.7971	55.688	FNBP1	formin binding protein 1 [Source:HGNC Symbol;Acc:HGNC:17069]	43.39	protein_coding
ENSGALG00000013365	45.3645	50.4701	50.3581	55.6876			44.79	protein_coding
ENSGALG00000036798	64.1919	41.7478	63.4161	55.6527	COL4A1	collagen type IV alpha 1 chain [Source:HGNC Symbol;Acc:HGNC:2202]	39.21	protein_coding
ENSGALG00000005309	39.5049	40.705	40.5611	55.6216	TKT	transketolase [Source:HGNC Symbol;Acc:HGNC:11834]	39.35	protein_coding
ENSGALG00000038604	56.4117	57.4852	50.6704	55.5906	PHB	Prohibitin [Source:UniProtKB/Swiss-Prot;Acc:P84173]	48.24	protein_coding
ENSGALG00000016027	54.0514	64.5782	57.743	55.5614			43.22	protein_coding
ENSGALG00000003882	47.4909	50.7227	45.3666	55.561	SMARCE1	SWI/SNF related, matrix associated, actin dependent regulator of chromatin, subfamily e, member 1 [Source:HGNC Symbol;Acc:HGNC:11109]	44.4	protein_coding
ENSGALG00000004889	67.5999	57.0066	77.4974	55.5409	SLC2A1	solute carrier family 2 member 1 [Source:HGNC Symbol;Acc:HGNC:11005]	57.54	protein_coding
ENSGALG00000008606	60.2111	56.3667	56.468	55.5376	NDUFS1	NADH:ubiquinone oxidoreductase core subunit S1 [Source:HGNC Symbol;Acc:HGNC:7707]	40.88	protein_coding
ENSGALG00000006428	51.2354	55.8025	49.8663	55.4871	UBE2I	ubiquitin conjugating enzyme E2 I [Source:HGNC Symbol;Acc:HGNC:12485]	42.3	protein_coding
ENSGALG00000000814	58.1245	58.1701	52.2361	55.4216	HNRNPR	heterogeneous nuclear ribonucleoprotein R [Source:HGNC Symbol;Acc:HGNC:5047]	43.1	protein_coding
ENSGALG00000034179	62.3983	46.1945	51.6539	55.3906	SLC12A4	solute carrier family 12 member 4 [Source:HGNC Symbol;Acc:HGNC:10913]	38.53	protein_coding
ENSGALG00000013818	57.1003	68.3871	65.4018	55.3447	CITED2	Cbp/p300 interacting transactivator with Glu/Asp rich carboxy-terminal domain 2 [Source:HGNC Symbol;Acc:HGNC:1987]	67.03	protein_coding
ENSGALG00000002484	22.0641	21.8562	30.773	55.3418	CRYM	crystallin mu [Source:HGNC Symbol;Acc:HGNC:2418]	58.96	protein_coding
ENSGALG00000039315	45.6443	52.7691	49.9034	55.3402	MARS	Gallus gallus methionyl-tRNA synthetase (MARS), mRNA. [Source:RefSeq mRNA;Acc:NM_001257372]	63.15	protein_coding
ENSGALG00000038283	88.4598	93.9564	52.7597	55.3185			48.53	Mt_tRNA
ENSGALG00000024391	50.5222	55.5462	55.4605	55.2532	CACTIN	cactin, spliceosome C complex subunit [Source:HGNC Symbol;Acc:HGNC:29938]	64.27	protein_coding
ENSGALG00000005739	32.5254	55.9736	76.2731	55.2011	SCD	stearoyl-CoA desaturase [Source:HGNC Symbol;Acc:HGNC:10571]	48.82	protein_coding
ENSGALG00000009288	40.8465	49.3663	47.4947	55.1894	RNPS1	RNA binding protein with serine rich domain 1 [Source:HGNC Symbol;Acc:HGNC:10080]	45.86	protein_coding
ENSGALG00000038128	49.782	58.131	47.6654	55.1726	UBE2D2	ubiquitin conjugating enzyme E2 D2 [Source:HGNC Symbol;Acc:HGNC:12475]	45.93	protein_coding
ENSGALG00000031332	60.9211	61.4126	55.8523	55.1309			46.89	protein_coding
ENSGALG00000005090	69.1141	61.5978	59.2703	55.1298			47.62	protein_coding
ENSGALG00000008347	72.3072	33.9115	72.7658	55.1272	ATG13	autophagy related 13 [Source:HGNC Symbol;Acc:HGNC:29091]	42.07	protein_coding
ENSGALG00000038189	49.1416	51.3121	61.0347	55.1185			68.46	protein_coding
ENSGALG00000029691	39.2698	55.9196	54.2731	55.0708	NFKBIB	NFKB inhibitor beta [Source:HGNC Symbol;Acc:HGNC:7798]	64.85	protein_coding
ENSGALG00000006477	46.6656	53.4034	45.4056	55.0526			42.58	protein_coding
ENSGALG00000003909	58.5453	52.2485	64.8105	55.0355	PIGT	phosphatidylinositol glycan anchor biosynthesis class T [Source:HGNC Symbol;Acc:HGNC:14938]	55.48	protein_coding
ENSGALG00000016947	41.5111	43.461	37.358	54.9464	ELF1	E74 like ETS transcription factor 1 [Source:HGNC Symbol;Acc:HGNC:3316]	43.03	protein_coding
ENSGALG00000032634	41.5884	50.9392	43.9068	54.9453	CFAP20	Cilia- and flagella-associated protein 20 [Source:UniProtKB/Swiss-Prot;Acc:Q5ZHP3]	54.94	protein_coding
ENSGALG00000001602	57.3944	63.1703	53.6868	54.9333	NUTF2	nuclear transport factor 2 [Source:HGNC Symbol;Acc:HGNC:13722]	44.87	protein_coding
ENSGALG00000014561	19.9787	45.157	16.2931	54.9098	PTPN6	protein tyrosine phosphatase, non-receptor type 6 [Source:HGNC Symbol;Acc:HGNC:9658]	47.92	protein_coding
ENSGALG00000026762	54.3906	66.9195	94.6938	54.8635			63.16	lincRNA
ENSGALG00000011402	32.1776	41.2066	36.5359	54.8241	CNOT9	CCR4-NOT transcription complex subunit 9 [Source:HGNC Symbol;Acc:HGNC:10445]	49.68	protein_coding
ENSGALG00000008469	74.4362	53.6352	65.7152	54.7997	SPINT1	serine peptidase inhibitor, Kunitz type 1 [Source:HGNC Symbol;Acc:HGNC:11246]	47.89	protein_coding
ENSGALG00000034104	55.7396	44.735	63.9634	54.7938	DNAJB12	DnaJ heat shock protein family (Hsp40) member B12 [Source:HGNC Symbol;Acc:HGNC:14891]	51.8	protein_coding
ENSGALG00000017084	47.8557	56.0143	54.5971	54.7402	UBL3	ubiquitin like 3 [Source:HGNC Symbol;Acc:HGNC:12504]	39.9	protein_coding
ENSGALG00000015110	77.1949	45.7852	72.7453	54.6769	FAM189A2	family with sequence similarity 189 member A2 [Source:HGNC Symbol;Acc:HGNC:24820]	44.1	protein_coding
ENSGALG00000006780	85.7645	45.5434	76.1346	54.654			43.72	protein_coding
ENSGALG00000010463	47.6344	58.9664	49.2079	54.631	AHSA1	activator of HSP90 ATPase activity 1 [Source:HGNC Symbol;Acc:HGNC:1189]	45.61	protein_coding
ENSGALG00000021636	41.7219	41.6992	51.1256	54.6274			45.82	protein_coding
ENSGALG00000036970	59.5831	63.1121	34.7151	54.5884			38.03	Mt_tRNA
ENSGALG00000006325	18.5916	29.1794	26.0152	54.5854			40.77	protein_coding
ENSGALG00000002431	46.699	62.3786	35.0939	54.5822			38.67	protein_coding
ENSGALG00000005254	39.3897	71.231	46.3097	54.5784			49.46	protein_coding
ENSGALG00000013165	56.6847	57.1985	58.3469	54.5499	FH	fumarate hydratase [Source:HGNC Symbol;Acc:HGNC:3700]	40.52	protein_coding
ENSGALG00000029669	35.1443	64.426	27.8222	54.5325	C1QC	complement C1q C chain [Source:HGNC Symbol;Acc:HGNC:1245]	57.07	protein_coding
ENSGALG00000037186	44.6739	56.1676	52.861	54.4155			70.25	protein_coding
ENSGALG00000002722	46.0152	37.594	47.1503	54.4013	MST1	hepatocyte growth factor-like protein precursor [Source:RefSeq peptide;Acc:NP_990544]	67.56	protein_coding
ENSGALG00000012370	84.1837	84.0096	55.5111	54.3844	GINM1	glycoprotein integral membrane 1 [Source:HGNC Symbol;Acc:HGNC:21074]	42.76	protein_coding
ENSGALG00000041898	42.0376	48.7279	49.9888	54.3832	FAM43A	family with sequence similarity 43 member A [Source:HGNC Symbol;Acc:HGNC:26888]	71.53	protein_coding
ENSGALG00000006880	38.0944	31.034	56.1735	54.3458	SLC38A10	solute carrier family 38 member 10 [Source:HGNC Symbol;Acc:HGNC:28237]	54.93	protein_coding
ENSGALG00000034568	53.7783	40.0426	60.837	54.3334			39.99	protein_coding
ENSGALG00000012196	47.3274	63.8286	62.6228	54.3331	MCUB	mitochondrial calcium uniporter dominant negative beta subunit [Source:HGNC Symbol;Acc:HGNC:26076]	43.17	protein_coding
ENSGALG00000046550	65.1232	39.1927	60.4501	54.2853			43.13	protein_coding
ENSGALG00000045676	39.6841	52.1818	50.5679	54.2691			60.95	lincRNA
ENSGALG00000030025	118.567	333.74	41.6192	54.25	FABP4	fatty acid binding protein 4 [Source:HGNC Symbol;Acc:HGNC:3559]	38.85	protein_coding
ENSGALG00000015437	47.8763	58.3201	51.6364	54.2428			45.52	protein_coding
ENSGALG00000011499	83.8233	67.6279	72.3245	54.2064	SCARB2	scavenger receptor class B member 2 [Source:HGNC Symbol;Acc:HGNC:1665]	42.6	protein_coding
ENSGALG00000007664	48.3161	48.7705	54.4797	54.2055	PSMD1	proteasome 26S subunit, non-ATPase 1 [Source:HGNC Symbol;Acc:HGNC:9554]	41.83	protein_coding
ENSGALG00000016737	70.4274	63.4412	64.6906	54.182	NIPA2	non imprinted in Prader-Willi/Angelman syndrome 2 [Source:HGNC Symbol;Acc:HGNC:17044]	41.23	protein_coding
ENSGALG00000039264	31.0978	36.9768	59.577	54.1774	SLA	Src like adaptor [Source:HGNC Symbol;Acc:HGNC:10902]	38.35	protein_coding
ENSGALG00000023521	56.5957	58.9501	56.6059	54.1553	ADRA2A	adrenoceptor alpha 2A [Source:HGNC Symbol;Acc:HGNC:281]	58.72	protein_coding
ENSGALG00000025796	55.6516	54.626	58.1283	54.1523	ADI1	acireductone dioxygenase 1 [Source:HGNC Symbol;Acc:HGNC:30576]	45.04	protein_coding
ENSGALG00000009071	44.2349	46.2227	44.7264	54.0629	HMGB3	High mobility group protein B3 [Source:UniProtKB/Swiss-Prot;Acc:P40618]	54.96	protein_coding
ENSGALG00000004190	56.3381	50.5659	61.8619	54.0277	RNF34	ring finger protein 34 [Source:HGNC Symbol;Acc:HGNC:17297]	46.36	protein_coding
ENSGALG00000012341	44.7815	54.0115	48.168	54.0179			46.27	protein_coding
ENSGALG00000042067	48.3963	47.5738	61.6355	54.0156	SPRY1	sprouty RTK signaling antagonist 1 [Source:HGNC Symbol;Acc:HGNC:11269]	55.9	protein_coding
ENSGALG00000016997	73.4648	49.2651	97.1895	53.9868	RB1	RB transcriptional corepressor 1 [Source:HGNC Symbol;Acc:HGNC:9884]	40.97	protein_coding
ENSGALG00000031766	46.2264	48.5625	41.4	53.9739	PPP1R7	protein phosphatase 1 regulatory subunit 7 [Source:HGNC Symbol;Acc:HGNC:9295]	44.51	protein_coding
ENSGALG00000032045	41.388	46.7326	53.4146	53.9086	MBNL3	muscleblind-like 3 isoform 6 [Source:RefSeq peptide;Acc:NP_001156814]	48.57	protein_coding
ENSGALG00000030931	47.7109	51.0392	57.2914	53.8743			55.13	protein_coding
ENSGALG00000029223	37.7898	43.4938	43.4547	53.8502	THOC5	THO complex subunit 5 homolog [Source:RefSeq peptide;Acc:NP_001006195]	54.54	protein_coding
ENSGALG00000036142	55.3038	61.9096	51.8238	53.8299			64.67	protein_coding
ENSGALG00000033196	50.4458	56.8884	50.7493	53.826	EIF2B	eukaryotic translation initiation factor 2 subunit beta [Source:HGNC Symbol;Acc:HGNC:3266]	40.63	protein_coding
ENSGALG00000002750	71.5748	52.9131	71.8058	53.8042	NCKAP1	NCK associated protein 1 [Source:HGNC Symbol;Acc:HGNC:7666]	40.41	protein_coding
ENSGALG00000012587	48.9624	53.8727	57.7368	53.804	NAA20	N(alpha)-acetyltransferase 20, NatB catalytic subunit [Source:HGNC Symbol;Acc:HGNC:15908]	44.41	protein_coding
ENSGALG00000038595	31.307	38.5903	43.8446	53.7976	POLR2I	RNA polymerase II subunit I [Source:HGNC Symbol;Acc:HGNC:9196]	55.11	protein_coding
ENSGALG00000011387	40.5304	41.7058	42.5038	53.7831	POLR2B	RNA polymerase II subunit B [Source:HGNC Symbol;Acc:HGNC:9188]	42.92	protein_coding
ENSGALG00000040506	49.0208	51.5035	47.5515	53.7763	NARS	asparaginyl-tRNA synthetase [Source:HGNC Symbol;Acc:HGNC:7643]	43.68	protein_coding
ENSGALG00000002169	53.3132	51.5121	60.0066	53.766	PLEKHB2	pleckstrin homology domain containing B2 [Source:HGNC Symbol;Acc:HGNC:19236]	41.65	protein_coding
ENSGALG00000033894	64.402	94.169	59.3239	53.7213	MEA1	male-enhanced antigen 1 [Source:HGNC Symbol;Acc:HGNC:6986]	76.25	protein_coding
ENSGALG00000006049	55.046	53.0522	50.0876	53.7168	STK26	serine/threonine kinase 26 [Source:HGNC Symbol;Acc:HGNC:18174]	39.11	protein_coding
ENSGALG00000039880	62.3295	63.5859	61.2615	53.7038			45.96	protein_coding
ENSGALG00000012821	58.1077	68.3533	54.3481	53.6413		Tubulin beta-2 chain [Source:UniProtKB/Swiss-Prot;Acc:P32882]	48.4	protein_coding
ENSGALG00000024480	69.85	70.7126	60.6071	53.6083	TIMMDC1	translocase of inner mitochondrial membrane domain containing 1 [Source:HGNC Symbol;Acc:HGNC:1321]	50.82	protein_coding
ENSGALG00000033954	71.8809	47.0066	55.2326	53.5937	TMEM248	transmembrane protein 248 [Source:HGNC Symbol;Acc:HGNC:25476]	42.16	protein_coding
ENSGALG00000036765	32.5036	42.7145	63.5472	53.5832			59.93	protein_coding
ENSGALG00000011660	45.3236	54.5239	48.5703	53.5752	WTAP	WT1 associated protein [Source:HGNC Symbol;Acc:HGNC:16846]	37.67	protein_coding
ENSGALG00000030666	49.4853	47.4611	46.7714	53.5625			45.28	protein_coding
ENSGALG00000034168	73.6425	58.2663	76.2089	53.5563	WNT5A	Wnt family member 5A [Source:HGNC Symbol;Acc:HGNC:12784]	50.32	protein_coding
ENSGALG00000010762	131.279	51.1419	78.6594	53.4782	OPN3	opsin 3 [Source:HGNC Symbol;Acc:HGNC:14007]	39.12	protein_coding
ENSGALG00000007330	54.6834	41.8871	53.2338	53.4495			56.98	protein_coding
ENSGALG00000026303	40.1221	48.8164	48.2067	53.4329	MRPS2	mitochondrial ribosomal protein S2 [Source:HGNC Symbol;Acc:HGNC:14495]	60.85	protein_coding
ENSGALG00000003690	1.94768	12.2477	1.04297	53.422		keratin, type I cytoskeletal 14 [Source:RefSeq peptide;Acc:NP_001001311]	57.09	protein_coding
ENSGALG00000038559	12.4896	34.931	7.6649	53.4197	CD8A	Gallus gallus CD8a molecule (CD8A), mRNA. [Source:RefSeq mRNA;Acc:NM_205235]	49.6	protein_coding
ENSGALG00000027860	56.888	53.3099	56.4347	53.3259	CISD2	CDGSH iron sulfur domain 2 [Source:HGNC Symbol;Acc:HGNC:24212]	43.52	protein_coding
ENSGALG00000036647	48.3936	54.2808	54.2625	53.2605	BCL7B	BCL tumor suppressor 7B [Source:HGNC Symbol;Acc:HGNC:1005]	61.8	protein_coding
ENSGALG00000033569	59.0292	75.1938	69.791	53.164			49.36	protein_coding
ENSGALG00000001434	52.1298	59.0588	48.5726	53.1439	STOM	stomatin [Source:HGNC Symbol;Acc:HGNC:3383]	41.83	protein_coding
ENSGALG00000041078	49.1172	61.5032	58.1362	53.1395	MID1IP1	MID1 interacting protein 1 [Source:HGNC Symbol;Acc:HGNC:20715]	61.97	protein_coding
ENSGALG00000034725	44.3424	46.8206	47.7759	53.0913	BRD4	bromodomain containing 4 [Source:HGNC Symbol;Acc:HGNC:13575]	54.2	protein_coding
ENSGALG00000000811	51.175	55.1377	51.7717	53.0719	IST1	IST1, ESCRT-III associated factor [Source:HGNC Symbol;Acc:HGNC:28977]	47.81	protein_coding
ENSGALG00000029213	27.7291	34.4916	38.6526	53.035			65.02	protein_coding
ENSGALG00000036380	41.1648	53.3128	43.7258	53.0267	SLC48A1	Heme transporter HRG1 [Source:UniProtKB/Swiss-Prot;Acc:Q5ZHU0]	55	protein_coding
ENSGALG00000026559	48.7428	51.9824	49.5774	53.0255	SNRNP25	small nuclear ribonucleoprotein U11/U12 subunit 25 [Source:HGNC Symbol;Acc:HGNC:14161]	58.02	protein_coding
ENSGALG00000042016	44.5578	48.9825	48.5346	53.0255	ATG101	autophagy related 101 [Source:HGNC Symbol;Acc:HGNC:25679]	63.27	protein_coding
ENSGALG00000003832	41.8678	48.7267	54.0655	53.0192	TEX264	testis expressed 264 [Source:HGNC Symbol;Acc:HGNC:30247]	58.85	protein_coding
ENSGALG00000013738	56.296	59.8344	51.7553	52.9998	OPTN	optineurin [Source:HGNC Symbol;Acc:HGNC:17142]	42.7	protein_coding
ENSGALG00000004997	40.8676	42.2992	44.4475	52.9805	FLII	FLII, actin remodeling protein [Source:HGNC Symbol;Acc:HGNC:3750]	61.3	protein_coding
ENSGALG00000030089	69.0432	81.12	69.6081	52.9734			56.22	protein_coding
ENSGALG00000028295	41.1155	47.8436	45.9546	52.967	MFAP1	microfibril associated protein 1 [Source:HGNC Symbol;Acc:HGNC:7032]	54.73	protein_coding
ENSGALG00000006471	57.7109	51.8336	63.718	52.9304	SLCO2A1	solute carrier organic anion transporter family member 2A1 [Source:HGNC Symbol;Acc:HGNC:10955]	51.24	protein_coding
ENSGALG00000008057	58.1066	41.8013	62.3373	52.7985	LLGL2	LLGL2, scribble cell polarity complex component [Source:HGNC Symbol;Acc:HGNC:6629]	40.97	protein_coding
ENSGALG00000034095	49.7466	55.0949	49.4937	52.7552	CDK5	cyclin-dependent kinase 5 [Source:RefSeq peptide;Acc:NP_001129258]	66.87	protein_coding
ENSGALG00000037538	39.4727	60.576	45.3007	52.7543	DBNL	drebrin like [Source:HGNC Symbol;Acc:HGNC:2696]	61.59	protein_coding
ENSGALG00000029295	54.9152	62.5196	49.3152	52.7279	AZIN1	antizyme inhibitor 1 [Source:HGNC Symbol;Acc:HGNC:16432]	42.84	protein_coding
ENSGALG00000006805	90.7663	83.3138	55.7899	52.6749			43.56	protein_coding
ENSGALG00000001547	39.3329	56.1678	36.5478	52.6546	CAPZA1	F-actin-capping protein subunit alpha-1 [Source:UniProtKB/Swiss-Prot;Acc:P13127]	41.2	protein_coding
ENSGALG00000040048	43.9416	34.7509	48.1079	52.6345	PRPF19	Gallus gallus pre-mRNA processing factor 19 (PRPF19), mRNA. [Source:RefSeq mRNA;Acc:NM_001039331]	59.6	protein_coding
ENSGALG00000043129	33.7118	43.4715	44.3008	52.6192	DEDD	death effector domain containing [Source:HGNC Symbol;Acc:HGNC:2755]	56.05	protein_coding
ENSGALG00000031112	50.37	36.3664	47.974	52.6116	COL5A2	collagen type V alpha 2 chain [Source:HGNC Symbol;Acc:HGNC:2210]	38.13	protein_coding
ENSGALG00000036962	39.3228	40.0279	42.6155	52.5406	KPNB1	karyopherin subunit beta 1 [Source:HGNC Symbol;Acc:HGNC:6400]	53.4	protein_coding
ENSGALG00000031729	35.177	42.1801	38.1295	52.4983	MOB3A	MOB kinase activator 3A [Source:HGNC Symbol;Acc:HGNC:29802]	66.24	protein_coding
ENSGALG00000041914	46.8216	62.0586	51.5526	52.4943			47.43	protein_coding
ENSGALG00000016536	47.5265	45.8975	46.0774	52.4602	HADHA	hydroxyacyl-CoA dehydrogenase/3-ketoacyl-CoA thiolase/enoyl-CoA hydratase (trifunctional protein), alpha subunit [Source:HGNC Symbol;Acc:HGNC:4801]	48.8	protein_coding
ENSGALG00000002167	18.064	29.4006	12.592	52.4415	PATL2	PAT1 homolog 2 [Source:HGNC Symbol;Acc:HGNC:33630]	59.37	protein_coding
ENSGALG00000029419	37.0313	42.1983	48.3235	52.4067	MRPL16	mitochondrial ribosomal protein L16 [Source:HGNC Symbol;Acc:HGNC:14476]	67.37	protein_coding
ENSGALG00000032644	42.0757	50.9676	47.2171	52.3981			59.94	protein_coding
ENSGALG00000026229	45.8161	57.3753	63.6024	52.3903	PIGY	phosphatidylinositol glycan anchor biosynthesis class Y [Source:HGNC Symbol;Acc:HGNC:28213]	54.42	protein_coding
ENSGALG00000011504	34.9756	51.3398	38.739	52.3849			39.43	protein_coding
ENSGALG00000037586	45.9011	56.7473	60.5852	52.315			61.85	protein_coding
ENSGALG00000014554	50.8653	55.2632	57.7684	52.3045	ATN1	atrophin 1 [Source:HGNC Symbol;Acc:HGNC:3033]	57.66	protein_coding
ENSGALG00000005678	49.5329	39.8781	39.2285	52.3014	FLNB	filamin B [Source:HGNC Symbol;Acc:HGNC:3755]	48.89	protein_coding
ENSGALG00000002773	34.0998	43.8056	46.707	52.2975	SNRPC	U1 small nuclear ribonucleoprotein C [Source:UniProtKB/Swiss-Prot;Acc:E1C6F0]	43.79	protein_coding
ENSGALG00000007307	45.06	41.5156	48.8198	52.2575	USP7	ubiquitin specific peptidase 7 [Source:HGNC Symbol;Acc:HGNC:12630]	41.91	protein_coding
ENSGALG00000043826	46.6734	58.6346	43.5808	52.2407	ANXA11	annexin A11 [Source:HGNC Symbol;Acc:HGNC:535]	41.79	protein_coding
ENSGALG00000011652	42.616	55.3283	52.627	52.2042	TSN	translin [Source:HGNC Symbol;Acc:HGNC:12379]	47.09	protein_coding
ENSGALG00000000541	38.4026	36.837	43.188	52.1207			46.44	protein_coding
ENSGALG00000011511	41.2095	46.3237	27.2707	52.0709	CKB	Creatine kinase B-type [Source:UniProtKB/Swiss-Prot;Acc:P05122]	47.87	protein_coding
ENSGALG00000029544	33.7093	33.3327	54.036	51.9357			62.62	protein_coding
ENSGALG00000030187	34.8647	43.1009	40.1559	51.8905	CAT	catalase [Source:HGNC Symbol;Acc:HGNC:1516]	38.5	protein_coding
ENSGALG00000033572	53.8118	55.0065	65.2322	51.882	SORT1	sortilin 1 [Source:HGNC Symbol;Acc:HGNC:11186]	65.41	protein_coding
ENSGALG00000016430	50.7624	54.9217	47.6812	51.8708			41.48	protein_coding
ENSGALG00000034100	29.623	25.3668	44.5674	51.8199			44.32	protein_coding
ENSGALG00000011605	61.9248	45.1449	55.5464	51.8029	EPB41L5	erythrocyte membrane protein band 4.1 like 5 [Source:HGNC Symbol;Acc:HGNC:19819]	43.54	protein_coding
ENSGALG00000023542	66.1244	52.2512	72.1859	51.7871			58.94	protein_coding
ENSGALG00000013935	44.782	42.1916	50.3706	51.7748	BCLAF1	BCL2 associated transcription factor 1 [Source:HGNC Symbol;Acc:HGNC:16863]	36.33	protein_coding
ENSGALG00000006371	42.4014	36.6332	44.9487	51.7668	C5orf24	chromosome 5 open reading frame 24 [Source:HGNC Symbol;Acc:HGNC:26746]	50.44	protein_coding
ENSGALG00000034251	56.1285	57.2024	56.5265	51.7441	SLC9A1	solute carrier family 9 member A1 [Source:HGNC Symbol;Acc:HGNC:11071]	62.23	protein_coding
ENSGALG00000005994	78.7757	96.6783	68.2453	51.7237			54.04	protein_coding
ENSGALG00000008616	70.6371	48.597	70.1176	51.7235			48.81	protein_coding
ENSGALG00000007224	42.8052	47.2392	42.4704	51.5812	HGS	hepatocyte growth factor-regulated tyrosine kinase substrate [Source:HGNC Symbol;Acc:HGNC:4897]	52.81	protein_coding
ENSGALG00000008574	43.4137	53.0424	48.3833	51.5596	CLNS1A	chloride nucleotide-sensitive channel 1A [Source:HGNC Symbol;Acc:HGNC:2080]	45.98	protein_coding
ENSGALG00000039120	34.4308	24.3419	42.5296	51.5469	NBEAL2	neurobeachin like 2 [Source:HGNC Symbol;Acc:HGNC:31928]	56.55	protein_coding
ENSGALG00000014083	43.4946	46.3388	43.0633	51.542	INTS13	integrator complex subunit 13 [Source:HGNC Symbol;Acc:HGNC:20174]	37.61	protein_coding
ENSGALG00000009433	62.6056	82.1731	53.4597	51.5311	BAG3	BCL2 associated athanogene 3 [Source:HGNC Symbol;Acc:HGNC:939]	44.93	protein_coding
ENSGALG00000031002	47.1168	46.0493	52.3893	51.4959			66.72	protein_coding
ENSGALG00000000209	25.2216	39.8119	25.583	51.4751	PRNP	prion protein [Source:HGNC Symbol;Acc:HGNC:9449]	54.06	protein_coding
ENSGALG00000040363	62.6092	41.3366	62.4022	51.4495	ABHD5	abhydrolase domain containing 5 [Source:HGNC Symbol;Acc:HGNC:21396]	40.15	protein_coding
ENSGALG00000031563	57.1731	50.8256	49.5198	51.4386	ECI1	enoyl-CoA delta isomerase 1 [Source:HGNC Symbol;Acc:HGNC:2703]	57.05	protein_coding
ENSGALG00000002013	36.0682	43.4342	41.6264	51.4345	MEAF6	Chromatin modification-related protein MEAF6 [Source:UniProtKB/Swiss-Prot;Acc:Q5ZIX3]	49.97	protein_coding
ENSGALG00000037584	84.7322	79.6097	89.7879	51.4171			40.4	protein_coding
ENSGALG00000007102	47.6305	32.6973	72.8063	51.4159	MLEC	malectin [Source:HGNC Symbol;Acc:HGNC:28973]	52.62	protein_coding
ENSGALG00000004372	43.4562	44.4336	61.2794	51.4065	MICU1	mitochondrial calcium uptake 1 [Source:HGNC Symbol;Acc:HGNC:1530]	44.5	protein_coding
ENSGALG00000027506	44.2556	54.6289	60.5999	51.4038	DNAJB2	DnaJ heat shock protein family (Hsp40) member B2 [Source:HGNC Symbol;Acc:HGNC:5228]	70.93	protein_coding
ENSGALG00000001962	46.3776	33.9173	44.2586	51.3788	PTBP1	polypyrimidine tract binding protein 1 [Source:HGNC Symbol;Acc:HGNC:9583]	44.28	protein_coding
ENSGALG00000003092	55.8014	42.7851	54.73	51.3602	ERLIN2	ER lipid raft associated 2 [Source:HGNC Symbol;Acc:HGNC:1356]	45.87	protein_coding
ENSGALG00000034756	59.4726	67.4586	41.7516	51.3589			55.77	protein_coding
ENSGALG00000044933	65.4139	63.865	57.9246	51.3037			39.02	lincRNA
ENSGALG00000029408	34.6917	27.1391	28.9302	51.2558	BAZ1B	bromodomain adjacent to zinc finger domain 1B [Source:HGNC Symbol;Acc:HGNC:961]	45.62	protein_coding
ENSGALG00000008073	53.3636	55.6001	50.3698	51.2436	NF2	neurofibromin 2 [Source:HGNC Symbol;Acc:HGNC:7773]	49	protein_coding
ENSGALG00000028438	46.3424	48.3835	46.3776	51.2403			43.36	protein_coding
ENSGALG00000002066	50.5909	49.0997	50.607	51.2031	NCOA4	nuclear receptor coactivator 4 [Source:HGNC Symbol;Acc:HGNC:7671]	45.46	protein_coding
ENSGALG00000043143	39.3233	44.6434	52.5614	51.1862			70.57	lincRNA
ENSGALG00000010642	32.747	40.8096	33.9243	51.1721	IRF2	interferon regulatory factor 2 [Source:HGNC Symbol;Acc:HGNC:6117]	44.5	protein_coding
ENSGALG00000037328	80.5555	81.6416	77.6157	51.14			40.92	lincRNA
ENSGALG00000034328	39.2774	44.8418	44.3732	51.0963	MCOLN1	mucolipin 1 [Source:HGNC Symbol;Acc:HGNC:13356]	58.02	protein_coding
ENSGALG00000042699	60.1178	56.9919	46.4659	51.0743			52.8	lincRNA
ENSGALG00000012056	4.34618	16.6223	4.27049	51.0595			45.42	protein_coding
ENSGALG00000030548	50.2665	55.439	52.7963	51.0581	OSBP	oxysterol binding protein [Source:HGNC Symbol;Acc:HGNC:8503]	67.95	protein_coding
ENSGALG00000003745	33.8857	47.6402	34.3137	51.0539	NECAP2	NECAP endocytosis associated 2 [Source:HGNC Symbol;Acc:HGNC:25528]	51.98	protein_coding
ENSGALG00000043178	28.5126	29.7084	34.0985	51.0406	SBF1	SET binding factor 1 [Source:HGNC Symbol;Acc:HGNC:10542]	58.05	protein_coding
ENSGALG00000027777	20.8714	40.1621	21.8476	50.9996	CNN2	calponin 2 [Source:HGNC Symbol;Acc:HGNC:2156]	64.52	protein_coding
ENSGALG00000034868	14.0964	18.8338	9.16431	50.9893	otokeratin	keratin 7 [Source:HGNC Symbol;Acc:HGNC:6445]	50.39	protein_coding
ENSGALG00000006181	61.288	58.5289	49.5964	50.9531	NUB1	negative regulator of ubiquitin like proteins 1 [Source:HGNC Symbol;Acc:HGNC:17623]	40.76	protein_coding
ENSGALG00000002612	43.9056	40.0037	46.6188	50.9393	U2SURP	U2 snRNP associated SURP domain containing [Source:HGNC Symbol;Acc:HGNC:30855]	37.23	protein_coding
ENSGALG00000035769	42.5532	42.8316	49.7481	50.914	EPB41L2	erythrocyte membrane protein band 4.1 like 2 [Source:HGNC Symbol;Acc:HGNC:3379]	36.95	protein_coding
ENSGALG00000025972	54.2987	62.1616	60.9684	50.8753	SELM	selenoprotein M precursor [Source:RefSeq peptide;Acc:NP_001264788]	63.67	protein_coding
ENSGALG00000034502	41.8619	38.5115	50.5427	50.8587	SCD5	stearoyl-CoA desaturase 5 [Source:HGNC Symbol;Acc:HGNC:21088]	50.35	protein_coding
ENSGALG00000001412	37.5899	32.8282	47.0274	50.8566	SEMA7A	semaphorin 7A (John Milton Hagen blood group) [Source:HGNC Symbol;Acc:HGNC:10741]	54.35	protein_coding
ENSGALG00000030028	39.1497	52.3347	45.6996	50.8409	MRPS14	mitochondrial ribosomal protein S14 [Source:HGNC Symbol;Acc:HGNC:14049]	47.24	protein_coding
ENSGALG00000002050	47.5731	46.5131	44.0022	50.8393	EXOC7	exocyst complex component 7 [Source:HGNC Symbol;Acc:HGNC:23214]	46.06	protein_coding
ENSGALG00000000785	36.0265	43.8701	37.0203	50.8296	HYAL1	hyaluronoglucosaminidase 1 [Source:HGNC Symbol;Acc:HGNC:5320]	65.72	protein_coding
ENSGALG00000007934	50.3454	46.8964	49.5225	50.8265	KCTD2	potassium channel tetramerization domain containing 2 [Source:HGNC Symbol;Acc:HGNC:21294]	45.55	protein_coding
ENSGALG00000037983	41.2751	53.0311	42.3631	50.805	LUC7L	LUC7 like [Source:HGNC Symbol;Acc:HGNC:6723]	45.05	protein_coding
ENSGALG00000040000	65.2786	33.5203	63.1748	50.8038	ERO1B	endoplasmic reticulum oxidoreductase 1 beta [Source:HGNC Symbol;Acc:HGNC:14355]	36.55	protein_coding
ENSGALG00000034020	52.8989	48.0956	67.4325	50.7996	RHOBTB2	Rho related BTB domain containing 2 [Source:HGNC Symbol;Acc:HGNC:18756]	60.25	protein_coding
ENSGALG00000031551	43.6131	53.4612	46.5379	50.797	ZDHHC9	zinc finger DHHC-type containing 9 [Source:HGNC Symbol;Acc:HGNC:18475]	53.46	protein_coding
ENSGALG00000012876	34.1911	41.4735	42.317	50.7664	SSBP1	single stranded DNA binding protein 1 [Source:HGNC Symbol;Acc:HGNC:11317]	45.49	protein_coding
ENSGALG00000003243	35.3198	28.3398	50.5603	50.7411	RAD54L2	RAD54 like 2 (S. cerevisiae) [Source:HGNC Symbol;Acc:HGNC:29123]	50.54	protein_coding
ENSGALG00000001613	37.4138	42.7942	35.5679	50.7376	GNL3	G protein nucleolar 3 [Source:HGNC Symbol;Acc:HGNC:29931]	43.5	protein_coding
ENSGALG00000009681	41.4899	45.8087	42.5144	50.7373	BUB3	BUB3, mitotic checkpoint protein [Source:HGNC Symbol;Acc:HGNC:1151]	39.18	protein_coding
ENSGALG00000040877	37.6807	51.397	46.801	50.7372	UBALD2	UBA like domain containing 2 [Source:HGNC Symbol;Acc:HGNC:28438]	63.71	protein_coding
ENSGALG00000004002	43.5227	47.7174	47.175	50.7221	LYPLA2	lysophospholipase II [Source:HGNC Symbol;Acc:HGNC:6738]	57.29	protein_coding
ENSGALG00000044210	34.4181	44.7088	54.4858	50.6802			63.69	protein_coding
ENSGALG00000008045	54.7371	49.9319	57.661	50.6433	SLC9A8	solute carrier family 9 member A8 [Source:HGNC Symbol;Acc:HGNC:20728]	37.41	protein_coding
ENSGALG00000038446	47.0316	46.8509	48.8545	50.6105			54.06	protein_coding
ENSGALG00000005108	47.6232	54.2328	45.2666	50.5791	CUL3	cullin 3 [Source:HGNC Symbol;Acc:HGNC:2553]	38.62	protein_coding
ENSGALG00000011132	57.7276	41.2986	52.2747	50.5589	RBMS1	RNA binding motif single stranded interacting protein 1 [Source:HGNC Symbol;Acc:HGNC:9907]	41.14	protein_coding
ENSGALG00000003185	40.573	48.8941	36.0703	50.5399	SCPEP1	serine carboxypeptidase 1 [Source:HGNC Symbol;Acc:HGNC:29507]	43.57	protein_coding
ENSGALG00000007999	46.7177	47.4338	43.7603	50.5296	MRPS7	mitochondrial ribosomal protein S7 [Source:HGNC Symbol;Acc:HGNC:14499]	47.68	protein_coding
ENSGALG00000010476	47.7351	53.72	50.5509	50.5238	BNIP3	BCL2 interacting protein 3 [Source:HGNC Symbol;Acc:HGNC:1084]	47.08	protein_coding
ENSGALG00000029395	50.2073	49.9308	59.2615	50.5095			67.74	protein_coding
ENSGALG00000010842	41.4585	49.6658	43.8963	50.5052			45.17	protein_coding
ENSGALG00000033076	47.2642	40.947	44.255	50.4891			37.17	protein_coding
ENSGALG00000031214	34.704	47.8965	51.1483	50.4312	MED9	mediator complex subunit 9 [Source:HGNC Symbol;Acc:HGNC:25487]	53.83	protein_coding
ENSGALG00000026809	35.3375	43.345	44.1018	50.3807	SARS	seryl-tRNA synthetase [Source:HGNC Symbol;Acc:HGNC:10537]	68.35	protein_coding
ENSGALG00000015821	58.7858	62.0513	48.8514	50.377	CCT8	chaperonin containing TCP1 subunit 8 [Source:HGNC Symbol;Acc:HGNC:1623]	40.33	protein_coding
ENSGALG00000012425	48.0255	48.4621	47.1484	50.3686	FERMT2	fermitin family member 2 [Source:HGNC Symbol;Acc:HGNC:15767]	53.69	protein_coding
ENSGALG00000008084	39.1066	41.6076	47.1162	50.3308	NDUFS3	NADH:ubiquinone oxidoreductase core subunit S3 [Source:HGNC Symbol;Acc:HGNC:7710]	46.59	protein_coding
ENSGALG00000030901	56.9872	62.6882	67.8902	50.2789	UFC1	ubiquitin-fold modifier conjugating enzyme 1 [Source:HGNC Symbol;Acc:HGNC:26941]	61.49	protein_coding
ENSGALG00000016059	44.7894	38.2119	44.2865	50.2385	ETS2	ETS proto-oncogene 2, transcription factor [Source:HGNC Symbol;Acc:HGNC:3489]	42.32	protein_coding
ENSGALG00000028015	31.0655	40.9909	85.6167	50.2383			59.21	protein_coding
ENSGALG00000037656	45.4763	41.8049	46.9801	50.2042	NECAP1	NECAP endocytosis associated 1 [Source:HGNC Symbol;Acc:HGNC:24539]	46.38	protein_coding
ENSGALG00000040068	47.1173	45.737	65.7738	50.1523			63.17	protein_coding
ENSGALG00000019358	49.4061	56.5965	47.5138	50.1484	LLPH	LLP homolog, long-term synaptic facilitation [Source:HGNC Symbol;Acc:HGNC:28229]	46.15	protein_coding
ENSGALG00000003301	40.1687	44.44	52.4185	50.1249			62.79	protein_coding
ENSGALG00000010285	49.3384	51.5484	59.3445	50.1206	MRPL14	mitochondrial ribosomal protein L14 [Source:HGNC Symbol;Acc:HGNC:14279]	48.33	protein_coding
ENSGALG00000009365	80.6747	91.8713	101.99	50.1143	CYP51	cytochrome P450 family 51 subfamily A member 1 [Source:HGNC Symbol;Acc:HGNC:2649]	45.91	protein_coding
ENSGALG00000028056	36.1531	40.0125	41.2005	50.1059	RRP36	ribosomal RNA processing 36 [Source:HGNC Symbol;Acc:HGNC:21374]	60.18	protein_coding
ENSGALG00000007409	65.7319	64.3139	73.8653	50.0964	SCN4B	sodium voltage-gated channel beta subunit 4 [Source:HGNC Symbol;Acc:HGNC:10592]	60.39	protein_coding
ENSGALG00000032190	16.1236	34.8688	17.5815	50.0854	MICAL1	microtubule associated monooxygenase, calponin and LIM domain containing 1 [Source:HGNC Symbol;Acc:HGNC:20619]	57.95	protein_coding
ENSGALG00000040770	32.0579	26.8934	50.9438	50.0569	TNRC18	trinucleotide repeat containing 18 [Source:HGNC Symbol;Acc:HGNC:11962]	53.35	protein_coding
ENSGALG00000031853	28.4518	54.4446	42.0379	50.0291			75.78	protein_coding
ENSGALG00000004442	43.3956	50.6112	58.3657	50.0096	PPA1	pyrophosphatase (inorganic) 1 [Source:HGNC Symbol;Acc:HGNC:9226]	50.79	protein_coding
ENSGALG00000020260	58.7286	77.8822	54.4531	49.977	PGRMC1	progesterone receptor membrane component 1 [Source:HGNC Symbol;Acc:HGNC:16090]	43.29	protein_coding
ENSGALG00000004112	47.3944	48.3544	51.2517	49.9397	FUCA1	fucosidase, alpha-L- 1, tissue [Source:HGNC Symbol;Acc:HGNC:4006]	48.02	protein_coding
ENSGALG00000003986	45.0261	61.8689	52.5159	49.9389	PITHD1	PITH domain containing 1 [Source:HGNC Symbol;Acc:HGNC:25022]	60.94	protein_coding
ENSGALG00000002576	73.8699	55.5386	63.2814	49.9168	ASL2	Argininosuccinate lyase [Source:UniProtKB/Swiss-Prot;Acc:P05083]	46.17	protein_coding
ENSGALG00000039538	53.9467	55.0117	53.9841	49.8982	CLDND1	claudin domain containing 1 [Source:HGNC Symbol;Acc:HGNC:1322]	43.64	protein_coding
ENSGALG00000007237	40.2191	52.8291	44.6886	49.8455	ALYREF	Aly/REF export factor [Source:HGNC Symbol;Acc:HGNC:19071]	49.74	protein_coding
ENSGALG00000024488	50.0552	87.0858	48.2183	49.8431	CD99	CD99 molecule (Xg blood group) [Source:HGNC Symbol;Acc:HGNC:7082]	42.05	protein_coding
ENSGALG00000040987	46.6579	59.845	54.2703	49.8226	NDUFA8	NADH dehydrogenase [Source:RefSeq peptide;Acc:NP_001264585]	49.5	protein_coding
ENSGALG00000045581	16.5065	46.6888	15.7598	49.7958			66.74	protein_coding
ENSGALG00000026558	45.1027	45.0828	49.1118	49.7934	ZNF362	zinc finger protein 362 [Source:HGNC Symbol;Acc:HGNC:18079]	63.92	protein_coding
ENSGALG00000039160	40.7439	48.2549	41.9796	49.7845	SUPT5H	Transcription elongation factor SPT5 [Source:UniProtKB/Swiss-Prot;Acc:Q5ZI08]	60.97	protein_coding
ENSGALG00000004875	46.4128	43.1572	51.5474	49.7438	PEMT	phosphatidylethanolamine N-methyltransferase [Source:HGNC Symbol;Acc:HGNC:8830]	50.94	protein_coding
ENSGALG00000040087	51.3474	50.7763	58.4365	49.7327	ZNF609	zinc finger protein 609 [Source:HGNC Symbol;Acc:HGNC:29003]	57.33	protein_coding
ENSGALG00000032819	40.3479	44.4142	46.3271	49.7261	RNF41	ring finger protein 41 [Source:HGNC Symbol;Acc:HGNC:18401]	58.11	protein_coding
ENSGALG00000039387	47.6856	50.7948	47.8101	49.7171			37.34	protein_coding
ENSGALG00000013002	53.946	70.7293	43.9206	49.7164	DAP1		40.05	protein_coding
ENSGALG00000045753	41.8505	52.5248	46.5348	49.6402	MRPL12	mitochondrial ribosomal protein L12 [Source:HGNC Symbol;Acc:HGNC:10378]	56.42	protein_coding
ENSGALG00000007641	29.7461	37.3413	33.4672	49.5824	LDB1	LIM domain-binding protein 1 [Source:RefSeq peptide;Acc:NP_990401]	67.37	protein_coding
ENSGALG00000005904	64.7442	56.8215	60.5368	49.5816	TMED5	transmembrane p24 trafficking protein 5 [Source:HGNC Symbol;Acc:HGNC:24251]	38.89	protein_coding
ENSGALG00000009813	59.6626	54.3519	57.4704	49.5253			45.24	protein_coding
ENSGALG00000040782	48.7248	55.8472	44.8168	49.5252			69.6	protein_coding
ENSGALG00000033413	48.4868	51.2216	47.1532	49.5024			64.47	protein_coding
ENSGALG00000032257	38.4571	40.3485	46.1382	49.4959	CSNK1E	Casein kinase I isoform epsilon [Source:UniProtKB/Swiss-Prot;Acc:Q5ZLL1]	49.68	protein_coding
ENSGALG00000014977	50.2638	49.1706	49.0842	49.489	GSK3B	glycogen synthase kinase 3 beta [Source:HGNC Symbol;Acc:HGNC:4617]	42.35	protein_coding
ENSGALG00000008525	56.3437	57.1352	54.2242	49.4862	ABHD12	abhydrolase domain containing 12 [Source:HGNC Symbol;Acc:HGNC:15868]	46.46	protein_coding
ENSGALG00000002107	42.1041	49.2707	41.4236	49.4712			42.61	protein_coding
ENSGALG00000037238	54.9765	47.8245	43.6384	49.4647	PCCB	propionyl-CoA carboxylase beta subunit [Source:HGNC Symbol;Acc:HGNC:8654]	43.67	protein_coding
ENSGALG00000000895	57.1029	52.813	56.4065	49.4591	NUDC	nuclear distribution C, dynein complex regulator [Source:HGNC Symbol;Acc:HGNC:8045]	47.59	protein_coding
ENSGALG00000013452	65.9568	68.8349	59.6793	49.4426	ERP44	endoplasmic reticulum protein 44 [Source:HGNC Symbol;Acc:HGNC:18311]	40.34	protein_coding
ENSGALG00000003169	37.2325	51.0221	33.7881	49.4004	CBFB	core-binding factor beta subunit [Source:HGNC Symbol;Acc:HGNC:1539]	42.05	protein_coding
ENSGALG00000015299	43.8192	48.845	46.9868	49.3664	TFG	TRK-fused gene [Source:HGNC Symbol;Acc:HGNC:11758]	44	protein_coding
ENSGALG00000001242	39.306	36.5572	44.9188	49.3224			67.45	protein_coding
ENSGALG00000012007	44.0541	51.3901	38.9544	49.2939	ST13	ST13, Hsp70 interacting protein [Source:HGNC Symbol;Acc:HGNC:11343]	40.35	protein_coding
ENSGALG00000012792	41.3272	42.7042	41.7522	49.2836	HIPK2	homeodomain interacting protein kinase 2 [Source:HGNC Symbol;Acc:HGNC:14402]	46.68	protein_coding
ENSGALG00000005897	22.423	50.9982	31.2222	49.2642	HMCES	5-hydroxymethylcytosine binding, ES cell specific [Source:HGNC Symbol;Acc:HGNC:24446]	62.48	protein_coding
ENSGALG00000031031	30.4738	47.6362	50.3043	49.2577	C11orf31	selenoprotein H [Source:RefSeq peptide;Acc:NP_001264794]	76.09	protein_coding
ENSGALG00000005329	50.2916	45.2806	47.6908	49.1757			41.98	protein_coding
ENSGALG00000031343	53.5879	49.684	49.9566	49.1709	ECE-1	endothelin converting enzyme 1 [Source:HGNC Symbol;Acc:HGNC:3146]	60.07	protein_coding
ENSGALG00000030533	32.1078	42.5911	38.9804	49.1685	PGLS	Gallus gallus 6-phosphogluconolactonase (PGLS), mRNA. [Source:RefSeq mRNA;Acc:NM_001031588]	56.92	protein_coding
ENSGALG00000005071	38.283	39.066	43.4564	49.1685	MPP1	membrane palmitoylated protein 1 [Source:HGNC Symbol;Acc:HGNC:7219]	56.27	protein_coding
ENSGALG00000001335	54.5305	57.5331	53.2556	49.147			44.03	protein_coding
ENSGALG00000006657	33.6882	50.8518	45.1781	49.1121	MAPRE1	Microtubule-associated protein RP/EB family member 1 [Source:UniProtKB/Swiss-Prot;Acc:Q5ZLC7]	51.54	protein_coding
ENSGALG00000008054	41.5274	37.1423	42.0649	49.1103			46.26	protein_coding
ENSGALG00000030003	46.4435	44.0659	46.4234	49.0827			56.59	protein_coding
ENSGALG00000002705	54.4874	69.2959	67.5923	49.0037	CISD1	CDGSH iron sulfur domain 1 [Source:HGNC Symbol;Acc:HGNC:30880]	43.71	protein_coding
ENSGALG00000008211	45.8539	46.0503	49.3886	49.0016	ACP2	acid phosphatase 2, lysosomal [Source:HGNC Symbol;Acc:HGNC:123]	46.84	protein_coding
ENSGALG00000012137	49.048	42.9335	50.41	48.9719	KTN1	kinectin 1 [Source:HGNC Symbol;Acc:HGNC:6467]	45.53	protein_coding
ENSGALG00000040503	53.4607	44.5079	47.8199	48.9277			46.32	lincRNA
ENSGALG00000039658	38.3248	39.5838	42.6815	48.9116	GGA1	golgi associated, gamma adaptin ear containing, ARF binding protein 1 [Source:HGNC Symbol;Acc:HGNC:17842]	51.77	protein_coding
ENSGALG00000004531	82.2354	53.8319	64.7637	48.8937	PLOD1	procollagen-lysine,2-oxoglutarate 5-dioxygenase 1 [Source:HGNC Symbol;Acc:HGNC:9081]	43.81	protein_coding
ENSGALG00000041432	43.6141	49.5337	58.4621	48.88	STUB1	STIP1 homology and U box-containing protein 1 [Source:UniProtKB/Swiss-Prot;Acc:Q5ZHY5]	62.66	protein_coding
ENSGALG00000000137	44.0433	48.4206	44.3083	48.859	SNRPE	small nuclear ribonucleoprotein polypeptide E [Source:HGNC Symbol;Acc:HGNC:11161]	51.56	protein_coding
ENSGALG00000010517	42.7601	45.3223	39.7606	48.8305	TCTN3	tectonic family member 3 [Source:RefSeq peptide;Acc:NP_001297016]	40.65	protein_coding
ENSGALG00000009549	42.5393	42.7432	38.9847	48.8181	KPNA4	karyopherin subunit alpha 4 [Source:HGNC Symbol;Acc:HGNC:6397]	40.7	protein_coding
ENSGALG00000007700	64.655	45.8628	63.6359	48.7935	CTTN	cortactin [Source:HGNC Symbol;Acc:HGNC:3338]	40.26	protein_coding
ENSGALG00000009961	46.5431	51.2543	45.0644	48.7878	RLI	ATP binding cassette subfamily E member 1 [Source:HGNC Symbol;Acc:HGNC:69]	38.25	protein_coding
ENSGALG00000033608	79.1381	56.1258	54.1438	48.7356	RAB12	RAB12, member RAS oncogene family [Source:HGNC Symbol;Acc:HGNC:31332]	40.24	protein_coding
ENSGALG00000008272	79.9648	66.3605	77.1219	48.7149	TMED3	transmembrane p24 trafficking protein 3 [Source:HGNC Symbol;Acc:HGNC:28889]	64.61	protein_coding
ENSGALG00000003256	49.6314	52.6513	50.3131	48.6987	ATP6V0A1	ATPase H+ transporting V0 subunit a1 [Source:HGNC Symbol;Acc:HGNC:865]	44.86	protein_coding
ENSGALG00000008669	2.4971	9.29733	5.26251	48.6734	CD28	CD28 molecule [Source:HGNC Symbol;Acc:HGNC:1653]	42.13	protein_coding
ENSGALG00000009092	53.6596	40.9841	52.2475	48.6527			42.46	protein_coding
ENSGALG00000009975	48.463	53.0217	43.6219	48.6488	CCT2	chaperonin containing TCP1 subunit 2 [Source:HGNC Symbol;Acc:HGNC:1615]	41.1	protein_coding
ENSGALG00000030899	47.0622	46.9688	49.4926	48.6384			65.51	protein_coding
ENSGALG00000042822	41.8228	44.5505	45.5807	48.6177	TAX1BP1	Tax1 binding protein 1 [Source:HGNC Symbol;Acc:HGNC:11575]	38.22	protein_coding
ENSGALG00000034354	67.9016	77.6687	71.961	48.5831			63.08	protein_coding
ENSGALG00000034163	65.4445	63.3196	63.7843	48.5752	CRTAP	cartilage associated protein [Source:HGNC Symbol;Acc:HGNC:2379]	40.45	protein_coding
ENSGALG00000028928	8.11355	38.9162	8.3847	48.5653	LCAT	lecithin-cholesterol acyltransferase [Source:HGNC Symbol;Acc:HGNC:6522]	55.17	protein_coding
ENSGALG00000034630	32.6879	36.5462	44.813	48.5603	PPIL1	peptidylprolyl isomerase like 1 [Source:HGNC Symbol;Acc:HGNC:9260]	64.3	protein_coding
ENSGALG00000009312	35.3457	68.9394	32.573	48.5418	RPL22L1	ribosomal protein L22 like 1 [Source:HGNC Symbol;Acc:HGNC:27610]	47.43	protein_coding
ENSGALG00000029569	9.82101	34.9598	11.798	48.5192			55.43	protein_coding
ENSGALG00000008133	54.4536	53.2911	59.9149	48.505	AS3MT	arsenite methyltransferase [Source:HGNC Symbol;Acc:HGNC:17452]	58.01	protein_coding
ENSGALG00000027608	33.0287	43.9088	48.4182	48.4706	PIGC	phosphatidylinositol glycan anchor biosynthesis class C [Source:HGNC Symbol;Acc:HGNC:8960]	63.8	protein_coding
ENSGALG00000006543	47.2538	50.3055	57.418	48.4626	PFKL	phosphofructokinase, liver type [Source:HGNC Symbol;Acc:HGNC:8876]	63.06	protein_coding
ENSGALG00000021365	50.1003	50.3853	55.1084	48.4546	DCTN3	dynactin subunit 3 [Source:HGNC Symbol;Acc:HGNC:2713]	45.62	protein_coding
ENSGALG00000033452	41.2315	45.2501	52.1858	48.4407			51.61	protein_coding
ENSGALG00000013754	51.5063	36.1954	40.2629	48.3974			41.68	protein_coding
ENSGALG00000016034	42.8366	41.7391	41.8912	48.3728	ATRN	attractin [Source:HGNC Symbol;Acc:HGNC:885]	43.87	protein_coding
ENSGALG00000034584	49.8239	40.1932	68.7005	48.3538			45.91	protein_coding
ENSGALG00000008793	39.0019	46.1321	42.2563	48.3529	SEC23B	Sec23 homolog B, coat complex II component [Source:HGNC Symbol;Acc:HGNC:10702]	43	protein_coding
ENSGALG00000002430	43.0306	49.102	45.6023	48.3314			41.88	protein_coding
ENSGALG00000025886	40.7599	36.4615	53.5551	48.3236	SUSD3	sushi domain containing 3 [Source:HGNC Symbol;Acc:HGNC:28391]	48.11	protein_coding
ENSGALG00000010501	41.2276	45.3685	41.8089	48.29	SNW1	SNW domain containing 1 [Source:HGNC Symbol;Acc:HGNC:16696]	40.66	protein_coding
ENSGALG00000012379	48.3697	47.5566	47.589	48.2894	C14orf166	chromosome 14 open reading frame 166 [Source:HGNC Symbol;Acc:HGNC:23169]	44.16	protein_coding
ENSGALG00000006891	79.2752	49.5237	59.1061	48.2456	ITIH5	inter-alpha-trypsin inhibitor heavy chain family member 5 [Source:HGNC Symbol;Acc:HGNC:21449]	42.16	protein_coding
ENSGALG00000010127	56.3218	72.9932	52.1551	48.2176	GLO1	glyoxalase I [Source:HGNC Symbol;Acc:HGNC:4323]	37.72	protein_coding
ENSGALG00000041418	42.8632	42.3758	42.4246	48.2041	NDUFS2	NADH:ubiquinone oxidoreductase core subunit S2 [Source:HGNC Symbol;Acc:HGNC:7708]	65.5	protein_coding
ENSGALG00000008421	42.0555	44.6139	43.0968	48.1836	PEX16	peroxisomal biogenesis factor 16 [Source:HGNC Symbol;Acc:HGNC:8857]	50.85	protein_coding
ENSGALG00000003199	47.2766	50.6664	44.4277	48.1199	Mlx	MLX, MAX dimerization protein [Source:HGNC Symbol;Acc:HGNC:11645]	53.66	protein_coding
ENSGALG00000003052	37.1438	47.128	36.0084	48.1128	AGFG1	ArfGAP with FG repeats 1 [Source:HGNC Symbol;Acc:HGNC:5175]	38.35	protein_coding
ENSGALG00000034187	41.3249	38.0257	44.2215	48.0862	2017-09-08	septin 8 [Source:HGNC Symbol;Acc:HGNC:16511]	51.93	protein_coding
ENSGALG00000037935	46.719	55.1012	48.3079	48.0772	RARA	retinoic acid receptor alpha [Source:HGNC Symbol;Acc:HGNC:9864]	70.85	protein_coding
ENSGALG00000012211	58.3843	59.1953	56.8411	48.0763	PDLIM5	PDZ and LIM domain 5 [Source:HGNC Symbol;Acc:HGNC:17468]	39.13	protein_coding
ENSGALG00000000652	37.718	47.1992	47.6808	48.0295	ACOT7	acyl-CoA thioesterase 7 [Source:HGNC Symbol;Acc:HGNC:24157]	62.07	protein_coding
ENSGALG00000003689	122.588	75.9819	94.8791	48.0122	PAPSS2	3'-phosphoadenosine 5'-phosphosulfate synthase 2 [Source:HGNC Symbol;Acc:HGNC:8604]	48.94	protein_coding
ENSGALG00000000329	59.044	58.1271	48.4427	47.9891	AHCYL1	adenosylhomocysteinase like 1 [Source:HGNC Symbol;Acc:HGNC:344]	58.84	protein_coding
ENSGALG00000005710	46.6569	41.6097	52.7139	47.9607	CTDSPL	CTD small phosphatase like [Source:HGNC Symbol;Acc:HGNC:16890]	43.36	protein_coding
ENSGALG00000034518	40.8932	44.5198	43.4095	47.9547			55.88	protein_coding
ENSGALG00000040878	37.8949	46.4473	50.7039	47.9338	TMEM208	transmembrane protein 208 [Source:HGNC Symbol;Acc:HGNC:25015]	52.98	protein_coding
ENSGALG00000028565	36.409	50.1932	39.7971	47.9051	PCDHGC3	protocadherin gamma subfamily C, 3 [Source:HGNC Symbol;Acc:HGNC:8716]	55.34	protein_coding
ENSGALG00000040746	47.5221	43.0733	44.0134	47.8356	CHMP1B	charged multivesicular body protein 1B [Source:HGNC Symbol;Acc:HGNC:24287]	40.97	protein_coding
ENSGALG00000005894	46.6629	43.3189	51.3919	47.7904	USP8	ubiquitin specific peptidase 8 [Source:HGNC Symbol;Acc:HGNC:12631]	38.3	protein_coding
ENSGALG00000035360	23.0424	34.9021	31.9634	47.7807	XPO6	exportin 6 [Source:HGNC Symbol;Acc:HGNC:19733]	48.71	protein_coding
ENSGALG00000035490	35.1719	37.073	43.4427	47.745	MAPK1IP1L	mitogen-activated protein kinase 1 interacting protein 1 like [Source:HGNC Symbol;Acc:HGNC:19840]	52.61	protein_coding
ENSGALG00000041676	28.5162	42.4941	35.6714	47.7382			60.33	protein_coding
ENSGALG00000038494	32.9692	44.3752	29.0079	47.7248	CMIP	c-Maf inducing protein [Source:HGNC Symbol;Acc:HGNC:24319]	44.54	protein_coding
ENSGALG00000035281	41.4173	39.214	40.1129	47.721	WAC	WW domain containing adaptor with coiled-coil [Source:HGNC Symbol;Acc:HGNC:17327]	39.18	protein_coding
ENSGALG00000006564	64.0005	67.1183	61.5131	47.7032			45.97	protein_coding
ENSGALG00000006599	44.5284	31.7994	44.1826	47.6296	ZMYND11	zinc finger MYND-type containing 11 [Source:HGNC Symbol;Acc:HGNC:16966]	38.74	protein_coding
ENSGALG00000012638	41.1803	37.1765	56.824	47.6077	CRY1	cryptochrome circadian clock 1 [Source:HGNC Symbol;Acc:HGNC:2384]	40.2	protein_coding
ENSGALG00000005181	45.6402	35.4182	56.2196	47.5958	SEC24C	SEC24 homolog C, COPII coat complex component [Source:HGNC Symbol;Acc:HGNC:10705]	38.58	protein_coding
ENSGALG00000003732	35.5916	40.791	40.3823	47.5811	UCK1	uridine-cytidine kinase 1 [Source:HGNC Symbol;Acc:HGNC:14859]	54.67	protein_coding
ENSGALG00000003875	48.5218	29.5478	57.703	47.5724	ABL1	ABL proto-oncogene 1, non-receptor tyrosine kinase [Source:HGNC Symbol;Acc:HGNC:76]	46.65	protein_coding
ENSGALG00000001850	44.2969	41.5254	45.0315	47.5317	RARS	arginyl-tRNA synthetase [Source:HGNC Symbol;Acc:HGNC:9870]	47.82	protein_coding
ENSGALG00000009427	40.1821	44.4397	40.0781	47.5271	TIAL1	TIA1 cytotoxic granule associated RNA binding protein like 1 [Source:HGNC Symbol;Acc:HGNC:11804]	38.8	protein_coding
ENSGALG00000037030	50.2949	52.171	50.4744	47.5084	CREBL2	cAMP responsive element binding protein like 2 [Source:HGNC Symbol;Acc:HGNC:2350]	41.37	protein_coding
ENSGALG00000029383	38.7396	43.3732	51.7626	47.5057	SLC25A11	solute carrier family 25 member 11 [Source:HGNC Symbol;Acc:HGNC:10981]	63.89	protein_coding
ENSGALG00000031348	56.4088	49.9656	53.2643	47.4529	SPPL2A	signal peptide peptidase like 2A [Source:HGNC Symbol;Acc:HGNC:30227]	40.03	protein_coding
ENSGALG00000005753	46.2068	50.3188	44.6853	47.4485		Nuclear cap-binding protein subunit 2 [Source:UniProtKB/Swiss-Prot;Acc:Q5ZKR5]	50	protein_coding
ENSGALG00000012833	42.6533	47.143	44.4854	47.4445	VPS33B	VPS33B, late endosome and lysosome associated [Source:HGNC Symbol;Acc:HGNC:12712]	60.4	protein_coding
ENSGALG00000006462	41.4637	49.6966	40.4557	47.4004	PPP2CA	protein phosphatase 2 catalytic subunit alpha [Source:HGNC Symbol;Acc:HGNC:9299]	41.71	protein_coding
ENSGALG00000041977	73.508	55.1268	69.6848	47.3936			46.09	protein_coding
ENSGALG00000023725	24.5791	49.9022	26.6804	47.3737			74.01	protein_coding
ENSGALG00000004215	34.8192	42.0985	36.8983	47.3616	WIPI1	WD repeat domain, phosphoinositide interacting 1 [Source:HGNC Symbol;Acc:HGNC:25471]	51	protein_coding
ENSGALG00000003474	46.5767	44.0262	47.1197	47.3428	MED20	mediator complex subunit 20 [Source:HGNC Symbol;Acc:HGNC:16840]	51.75	protein_coding
ENSGALG00000025904	40.5397	44.7338	37.7711	47.3297	WDR82	WD repeat domain 82 [Source:HGNC Symbol;Acc:HGNC:28826]	43.34	protein_coding
ENSGALG00000005550	22.0113	50.7587	16.8084	47.2863	ST6GAL1	ST6 beta-galactoside alpha-2,6-sialyltransferase 1 [Source:HGNC Symbol;Acc:HGNC:10860]	50.33	protein_coding
ENSGALG00000004352	38.1616	42.1351	42.4962	47.2836			50.7	protein_coding
ENSGALG00000042890	47.4868	45.4094	40.7893	47.2746	PIN1	peptidylprolyl cis/trans isomerase, NIMA-interacting 1 [Source:HGNC Symbol;Acc:HGNC:8988]	61.29	protein_coding
ENSGALG00000010820	7.77165	10.9028	7.18895	47.2646	CHGA	chromogranin A [Source:HGNC Symbol;Acc:HGNC:1929]	48.6	protein_coding
ENSGALG00000000259	38.3634	41.5724	43.7413	47.2425	PSMF1	proteasome inhibitor subunit 1 [Source:HGNC Symbol;Acc:HGNC:9571]	54.73	protein_coding
ENSGALG00000037301	51.7965	46.0647	51.2609	47.2425	ACVR1	Activin receptor type-1 [Source:UniProtKB/Swiss-Prot;Acc:Q90ZK6]	44.26	protein_coding
ENSGALG00000009680	60.2321	46.3452	64.0464	47.2033	PAQR7	progestin and adipoQ receptor family member 7 [Source:HGNC Symbol;Acc:HGNC:23146]	56.77	protein_coding
ENSGALG00000004325	93.1161	54.5518	81.8292	47.1979	P4HA1	prolyl 4-hydroxylase subunit alpha-1 isoform 4 precursor [Source:RefSeq peptide;Acc:NP_001185667]	45.13	protein_coding
ENSGALG00000008436	48.1448	39.1467	46.8682	47.1847	CRY2	cryptochrome circadian clock 2 [Source:HGNC Symbol;Acc:HGNC:2385]	47.68	protein_coding
ENSGALG00000002388	59.4736	64.3004	53.4066	47.1408	NIPSNAP2	nipsnap homolog 2 [Source:HGNC Symbol;Acc:HGNC:4179]	39.78	protein_coding
ENSGALG00000002973	39.7256	44.6527	45.959	47.1151			45.24	protein_coding
ENSGALG00000033187	64.8623	68.3773	50.5478	47.1057			80.7	protein_coding
ENSGALG00000006261	55.3924	63.8796	55.4893	47.0972		15 kDa selenoprotein precursor [Source:RefSeq peptide;Acc:NP_001012944]	40.51	protein_coding
ENSGALG00000006939	48.4151	56.1576	52.8064	47.0493	PFKP	phosphofructokinase, platelet [Source:HGNC Symbol;Acc:HGNC:8878]	35.58	protein_coding
ENSGALG00000031663	73.8012	78.1982	62.655	47.0462	SEC11C	SEC11 homolog C, signal peptidase complex subunit [Source:HGNC Symbol;Acc:HGNC:23400]	43.66	protein_coding
ENSGALG00000003682	39.4627	45.5824	49.54	47.0159			53.54	protein_coding
ENSGALG00000006703	68.0227	76.7938	74.1104	47.0081	GTPBP4	GTP binding protein 4 [Source:HGNC Symbol;Acc:HGNC:21535]	40.85	protein_coding
ENSGALG00000024295	51.7144	57.8332	44.1484	46.9879			48.16	protein_coding
ENSGALG00000028409	41.579	54.66	42.6872	46.9399	SNRPG	small nuclear ribonucleoprotein polypeptide G [Source:HGNC Symbol;Acc:HGNC:11163]	58.76	protein_coding
ENSGALG00000038219	34.3402	41.5439	45.2132	46.8932	NAA40	N(alpha)-acetyltransferase 40, NatD catalytic subunit [Source:HGNC Symbol;Acc:HGNC:25845]	57.58	protein_coding
ENSGALG00000012611	43.7992	44.731	48.1225	46.8679			43.35	protein_coding
ENSGALG00000002469	63.7084	63.9784	49.332	46.8504	CDC73	cell division cycle 73 [Source:HGNC Symbol;Acc:HGNC:16783]	39.39	protein_coding
ENSGALG00000013400	46.3256	53.3292	40.2493	46.8496	PDCD6	programmed cell death 6 [Source:HGNC Symbol;Acc:HGNC:8765]	44.84	protein_coding
ENSGALG00000023757	43.3736	44.8177	53.7883	46.8323	TMEM199	transmembrane protein 199 [Source:HGNC Symbol;Acc:HGNC:18085]	53.14	protein_coding
ENSGALG00000033087	49.4654	40.398	53.5048	46.8212	STAT4	signal transducer and activator of transcription 4 [Source:HGNC Symbol;Acc:HGNC:11365]	39.84	protein_coding
ENSGALG00000010702	59.8715	54.5539	52.3094	46.8121	ADSS	adenylosuccinate synthetase isozyme 2 [Source:RefSeq peptide;Acc:NP_001026692]	38.72	protein_coding
ENSGALG00000003313	27.7211	37.2743	31.6347	46.7738			66.72	protein_coding
ENSGALG00000006505	49.4264	47.1497	46.0185	46.7525	ZFAND6	zinc finger AN1-type containing 6 [Source:HGNC Symbol;Acc:HGNC:30164]	45.21	protein_coding
ENSGALG00000004133	41.3948	48.8089	40.8367	46.7094	SRSF10	serine and arginine rich splicing factor 10 [Source:HGNC Symbol;Acc:HGNC:16713]	38.23	protein_coding
ENSGALG00000010301	42.4469	42.5485	43.2402	46.6861	EIF2B2	eukaryotic translation initiation factor 2B subunit beta [Source:HGNC Symbol;Acc:HGNC:3258]	50.65	protein_coding
ENSGALG00000006057	46.725	54.0751	44.3398	46.6496	CLK4	CDC like kinase 4 [Source:HGNC Symbol;Acc:HGNC:13659]	40.65	protein_coding
ENSGALG00000023472	47.6639	22.5479	34.5647	46.6475			64.98	protein_coding
ENSGALG00000026995	12.0998	39.3568	15.0437	46.6249	RHOG	ras homolog family member G [Source:HGNC Symbol;Acc:HGNC:672]	63.72	protein_coding
ENSGALG00000008050	36.9438	40.2755	36.4691	46.6215	HBP1	HMG box-containing protein 1 [Source:RefSeq peptide;Acc:NP_001186383]	45.35	protein_coding
ENSGALG00000043828	50.8751	48.0653	53.1946	46.6046	HEXA	beta-hexosaminidase subunit alpha precursor [Source:RefSeq peptide;Acc:NP_001025561]	51.42	protein_coding
ENSGALG00000016480	80.9427	43.9937	82.386	46.5819	SDC1	syndecan 1 [Source:HGNC Symbol;Acc:HGNC:10658]	48.38	protein_coding
ENSGALG00000004295	58.3106	27.8103	57.7676	46.5741	CPD	carboxypeptidase D [Source:HGNC Symbol;Acc:HGNC:2301]	51.03	protein_coding
ENSGALG00000003642	37.8668	31.6036	57.5391	46.5722	PDGF-A	platelet derived growth factor subunit A [Source:HGNC Symbol;Acc:HGNC:8799]	45.86	protein_coding
ENSGALG00000032051	27.2626	48.9733	37.8429	46.5534	CYB561A3	cytochrome b561 family member A3 [Source:HGNC Symbol;Acc:HGNC:23014]	63.68	protein_coding
ENSGALG00000039939	58.2492	52.9062	53.9236	46.5378			46.54	lincRNA
ENSGALG00000038362	42.1453	42.1352	58.9924	46.5359			67.48	protein_coding
ENSGALG00000001558	52.0684	33.3764	29.6584	46.5196	MOV10	Mov10 RISC complex RNA helicase [Source:HGNC Symbol;Acc:HGNC:7200]	64.3	protein_coding
ENSGALG00000002925	51.6266	49.3571	59.0707	46.5104	ETFA	electron-transfer-flavoprotein, alpha polypeptide [Source:RefSeq peptide;Acc:NP_001292399]	43.59	protein_coding
ENSGALG00000044705	38.1214	45.4478	46.965	46.4944			61.64	lincRNA
ENSGALG00000003445	40.6734	51.3658	47.044	46.4658	MGST3	microsomal glutathione S-transferase 3 [Source:HGNC Symbol;Acc:HGNC:7064]	52.35	protein_coding
ENSGALG00000016909	33.9748	37.9917	37.0803	46.4483	NDFIP2	Nedd4 family interacting protein 2 [Source:HGNC Symbol;Acc:HGNC:18537]	38.29	protein_coding
ENSGALG00000001741	53.3861	53.0674	58.1821	46.44	NPTN	neuroplastin [Source:HGNC Symbol;Acc:HGNC:17867]	43.69	protein_coding
ENSGALG00000015200	35.61	41.1341	37.4926	46.4272	DAZAP1	DAZ associated protein 1 [Source:HGNC Symbol;Acc:HGNC:2683]	44.55	protein_coding
ENSGALG00000004212	44.7927	36.0084	45.0475	46.4246	ADAM10	ADAM metallopeptidase domain 10 [Source:HGNC Symbol;Acc:HGNC:188]	38.03	protein_coding
ENSGALG00000002510	37.8659	41.6128	34.2556	46.3885			47.67	protein_coding
ENSGALG00000017186	23.3619	32.7301	18.356	46.3718			42.94	protein_coding
ENSGALG00000006399	35.9154	42.3238	36.3427	46.3561	TLNRD1	talin rod domain containing 1 [Source:HGNC Symbol;Acc:HGNC:13519]	56.74	protein_coding
ENSGALG00000045684	44.7064	62.2042	29.1799	46.3305			64.04	protein_coding
ENSGALG00000033092	30.5012	43.5882	41.4778	46.3179			63.06	protein_coding
ENSGALG00000003969	48.9947	46.8268	48.3187	46.2779			47.46	protein_coding
ENSGALG00000015109	75.6709	50.0457	75.2746	46.2461	TJP2	tight junction protein 2 [Source:HGNC Symbol;Acc:HGNC:11828]	40.53	protein_coding
ENSGALG00000043618	46.7127	42.3196	39.5492	46.2227	SLC40A1	solute carrier family 40 member 1 [Source:HGNC Symbol;Acc:HGNC:10909]	39.8	protein_coding
ENSGALG00000011958	50.0856	43.5903	50.601	46.2108	TEF	TEF, PAR bZIP transcription factor [Source:HGNC Symbol;Acc:HGNC:11722]	50.42	protein_coding
ENSGALG00000036894	32.7491	22.053	60.6657	46.1771	ABCA2	ATP binding cassette subfamily A member 2 [Source:HGNC Symbol;Acc:HGNC:32]	59.45	protein_coding
ENSGALG00000027188	59.8726	66.3962	77.181	46.1658	SREBF1	sterol regulatory element binding transcription factor 1 [Source:HGNC Symbol;Acc:HGNC:11289]	67.37	protein_coding
ENSGALG00000003941	42.9012	42.6344	46.5599	46.1656	FUBP3	far upstream element binding protein 3 [Source:HGNC Symbol;Acc:HGNC:4005]	45.14	protein_coding
ENSGALG00000006149	44.6431	49.7995	53.8204	46.1638	MORN4	MORN repeat containing 4 [Source:HGNC Symbol;Acc:HGNC:24001]	65.73	protein_coding
ENSGALG00000007687	46.282	53.5259	48.5877	46.1604	MAP2K1	mitogen-activated protein kinase kinase 1 [Source:HGNC Symbol;Acc:HGNC:6840]	41.75	protein_coding
ENSGALG00000033926	44.6432	46.6181	39.6804	46.1207	CBX1	chromobox 1 [Source:HGNC Symbol;Acc:HGNC:1551]	54.83	protein_coding
ENSGALG00000029893	44.103	39.7056	49.4946	46.0885	COG1	component of oligomeric golgi complex 1 [Source:HGNC Symbol;Acc:HGNC:6545]	51.84	protein_coding
ENSGALG00000033123	37.1867	44.7779	41.0482	46.0814	KEAP1	kelch like ECH associated protein 1 [Source:HGNC Symbol;Acc:HGNC:23177]	63.59	protein_coding
ENSGALG00000037781	44.0787	45.7764	48.4818	46.0724	GSR	glutathione-disulfide reductase [Source:HGNC Symbol;Acc:HGNC:4623]	57.85	protein_coding
ENSGALG00000033084	53.5151	51.6112	50.1726	46.0616			52	lincRNA
ENSGALG00000004474	52.9236	45.284	53.4798	46.0528	PLEKHF1	pleckstrin homology and FYVE domain containing 1 [Source:HGNC Symbol;Acc:HGNC:20764]	53.28	protein_coding
ENSGALG00000001956	35.9175	53.1096	32.1027	46.0484	OLFML3	olfactomedin like 3 [Source:HGNC Symbol;Acc:HGNC:24956]	67.35	protein_coding
ENSGALG00000002201	44.4736	52.5167	50.4558	46.0304	PPL	periplakin [Source:HGNC Symbol;Acc:HGNC:9273]	56.71	protein_coding
ENSGALG00000012526	31.8527	36.4031	39.247	46.0121	PRPF40A	pre-mRNA processing factor 40 homolog A [Source:HGNC Symbol;Acc:HGNC:16463]	43.29	protein_coding
ENSGALG00000039118	55.5018	48.804	56.3982	46.0091	Meis2a.1	Meis homeobox 2 [Source:HGNC Symbol;Acc:HGNC:7001]	39.04	protein_coding
ENSGALG00000011908	45.2922	44.8325	42.5202	45.9954			47.57	protein_coding
ENSGALG00000014261	70.1871	56.9799	71.826	45.9895			45.27	protein_coding
ENSGALG00000036577	39.6356	44.9042	56.3311	45.9862	JMJD8	jumonji domain containing 8 [Source:HGNC Symbol;Acc:HGNC:14148]	68.37	protein_coding
ENSGALG00000009070	59.0565	69.452	48.2608	45.9832			51.08	protein_coding
ENSGALG00000016322	72.925	66.9465	51.7991	45.9829			43.64	protein_coding
ENSGALG00000011403	45.1741	43.3272	43.4962	45.9494	SRP72	signal recognition particle 72 [Source:HGNC Symbol;Acc:HGNC:11303]	45.79	protein_coding
ENSGALG00000012355	34.0069	44.6912	39.4136	45.8943	DARS	aspartyl-tRNA synthetase [Source:HGNC Symbol;Acc:HGNC:2678]	37.67	protein_coding
ENSGALG00000036238	41.8579	51.1322	41.5938	45.8886	LUC7L2		40.61	protein_coding
ENSGALG00000015304	40.1873	52.3585	41.0961	45.8825	SNX3	sorting nexin 3 [Source:HGNC Symbol;Acc:HGNC:11174]	41.61	protein_coding
ENSGALG00000043405	38.1487	39.5642	39.9265	45.8635	BNIP3L	BCL2 interacting protein 3 like [Source:HGNC Symbol;Acc:HGNC:1085]	41.24	protein_coding
ENSGALG00000004618	50.5604	53.2479	42.1193	45.8421	TAX1BP3	Tax1 binding protein 3 [Source:HGNC Symbol;Acc:HGNC:30684]	47.53	protein_coding
ENSGALG00000006160	27.9834	36.6992	35.7078	45.7951	HNRNPA0	heterogeneous nuclear ribonucleoprotein A0 [Source:HGNC Symbol;Acc:HGNC:5030]	70.78	protein_coding
ENSGALG00000027534	78.4069	45.7058	77.5821	45.7502			59.19	protein_coding
ENSGALG00000008609	43.5454	50.0261	44.8555	45.7297	PTK7	protein tyrosine kinase 7 (inactive) [Source:HGNC Symbol;Acc:HGNC:9618]	58.94	protein_coding
ENSGALG00000029183	45.0184	53.9677	48.113	45.7164			65.02	protein_coding
ENSGALG00000036625	43.3227	47.6436	42.7913	45.6993	NDUFV2	NADH:ubiquinone oxidoreductase core subunit V2 [Source:HGNC Symbol;Acc:HGNC:7717]	40.19	protein_coding
ENSGALG00000036787	80.371	55.8904	74.9873	45.6603	HSD17B12	hydroxysteroid 17-beta dehydrogenase 12 [Source:HGNC Symbol;Acc:HGNC:18646]	43.25	protein_coding
ENSGALG00000013112	62.8743	51.9708	44.9477	45.6552	RERGL	RERG like [Source:HGNC Symbol;Acc:HGNC:26213]	39.87	protein_coding
ENSGALG00000002937	41.748	48.0811	41.1214	45.6494	PSME3	proteasome activator subunit 3 [Source:HGNC Symbol;Acc:HGNC:9570]	47.3	protein_coding
ENSGALG00000013726	39.3498	44.7768	48.8283	45.6356	AIRC	Multifunctional protein ADE2 Phosphoribosylaminoimidazole-succinocarboxamide synthase Phosphoribosylaminoimidazole carboxylase [Source:UniProtKB/Swiss-Prot;Acc:P38024]	40.83	protein_coding
ENSGALG00000021676	50.4155	61.6079	44.944	45.6271			41.84	protein_coding
ENSGALG00000016894	72.2812	55.8953	59.1592	45.609	DNAJC3	DnaJ homolog subfamily C member 3 [Source:UniProtKB/Swiss-Prot;Acc:Q5ZI13]	40.8	protein_coding
ENSGALG00000015656	52.4256	42.0085	52.4507	45.5836			42.88	protein_coding
ENSGALG00000040109	32.6777	33.8797	45.0191	45.5673	LARP1	La ribonucleoprotein domain family member 1 [Source:HGNC Symbol;Acc:HGNC:29531]	50.5	protein_coding
ENSGALG00000029523	33.0591	35.368	33.7152	45.4723	RAD21	RAD21 cohesin complex component [Source:HGNC Symbol;Acc:HGNC:9811]	40.06	protein_coding
ENSGALG00000011271	60.2275	78.6833	30.1151	45.438	LUM	lumican [Source:HGNC Symbol;Acc:HGNC:6724]	35.98	protein_coding
ENSGALG00000007479	59.077	58.6444	54.7447	45.4379	SLC25A28	solute carrier family 25 member 28 [Source:HGNC Symbol;Acc:HGNC:23472]	64.53	protein_coding
ENSGALG00000000529	14.6622	33.3247	18.8848	45.4343	LIMD2	LIM domain containing 2 [Source:HGNC Symbol;Acc:HGNC:28142]	58.68	protein_coding
ENSGALG00000016704	40.4689	42.2496	44.8073	45.4307	CDC5L	cell division cycle 5 like [Source:HGNC Symbol;Acc:HGNC:1743]	41.41	protein_coding
ENSGALG00000004637	46.2186	39.3171	52.7763	45.3893			40.66	protein_coding
ENSGALG00000002517	49.0984	59.7824	56.2736	45.3285	TMEM35B	transmembrane protein 35B [Source:HGNC Symbol;Acc:HGNC:40021]	73.49	protein_coding
ENSGALG00000016801	64.5514	58.2482	56.6454	45.2993	UXS1	UDP-glucuronate decarboxylase 1 [Source:HGNC Symbol;Acc:HGNC:17729]	38.97	protein_coding
ENSGALG00000011468	41.7073	53.4127	64.0055	45.2527	IGFBP5	insulin like growth factor binding protein 5 [Source:HGNC Symbol;Acc:HGNC:5474]	52.33	protein_coding
ENSGALG00000004701	41.0742	46.6194	40.7908	45.2393			42.93	protein_coding
ENSGALG00000000094	38.9318	42.1126	40.5883	45.2204	ADIPOR1	adiponectin receptor 1 [Source:HGNC Symbol;Acc:HGNC:24040]	56.7	protein_coding
ENSGALG00000015090	38.9057	42.2382	32.2747	45.1444	PLIN2	perilipin-2 [Source:RefSeq peptide;Acc:NP_001026591]	40.75	protein_coding
ENSGALG00000029528	35.1727	47.1643	32.7614	45.1396	KIRREL1	kirre like nephrin family adhesion molecule 1 [Source:HGNC Symbol;Acc:HGNC:15734]	60.23	protein_coding
ENSGALG00000037863	72.003	71.1972	52.8099	45.1291	SEC61G	Sec61 translocon gamma subunit [Source:HGNC Symbol;Acc:HGNC:18277]	40.18	protein_coding
ENSGALG00000009253	40.651	45.9533	43.1367	45.1089	SDE2	SDE2 telomere maintenance homolog [Source:HGNC Symbol;Acc:HGNC:26643]	42.68	protein_coding
ENSGALG00000041429	40.0212	43.5095	41.1286	45.1061	MPV17L2	MPV17 mitochondrial inner membrane protein like 2 [Source:HGNC Symbol;Acc:HGNC:28177]	66.53	protein_coding
ENSGALG00000007683	33.9857	42.3524	36.3066	45.0773			45.27	protein_coding
ENSGALG00000037904	41.5537	55.1332	54.7268	45.0647	EIF4EBP2	eukaryotic translation initiation factor 4E binding protein 2 [Source:HGNC Symbol;Acc:HGNC:3289]	64.55	protein_coding
ENSGALG00000005834	47.5249	42.1871	46.8493	45.0539	PAFAH1B1	platelet activating factor acetylhydrolase 1b regulatory subunit 1 [Source:HGNC Symbol;Acc:HGNC:8574]	42.33	protein_coding
ENSGALG00000006777	46.617	53.2765	50.2086	45.053	MRPS11	mitochondrial ribosomal protein S11 [Source:HGNC Symbol;Acc:HGNC:14050]	48.37	protein_coding
ENSGALG00000041863	37.5116	41.5033	35.707	44.9732	MRPL13	mitochondrial ribosomal protein L13 [Source:HGNC Symbol;Acc:HGNC:14278]	40.04	protein_coding
ENSGALG00000042894	40.8765	44.5058	50.2834	44.9722			65.92	protein_coding
ENSGALG00000003147	42.4576	35.3042	39.5625	44.9565	TRPC4AP	transient receptor potential cation channel subfamily C member 4 associated protein [Source:HGNC Symbol;Acc:HGNC:16181]	43.16	protein_coding
ENSGALG00000013591	47.0746	53.326	45.7503	44.9499	BLOC1S4	biogenesis of lysosomal organelles complex 1 subunit 4 [Source:HGNC Symbol;Acc:HGNC:24206]	43.82	protein_coding
ENSGALG00000007473	37.201	44.8414	52.8356	44.9313	MRPL28	mitochondrial ribosomal protein L28 [Source:HGNC Symbol;Acc:HGNC:14484]	53.73	protein_coding
ENSGALG00000039335	45.8463	44.1202	50.4702	44.9066	SLC25A22	solute carrier family 25 member 22 [Source:HGNC Symbol;Acc:HGNC:19954]	50.3	protein_coding
ENSGALG00000006015	48.8167	51.1327	44.9825	44.8735	COPB1	coatomer protein complex subunit beta 1 [Source:HGNC Symbol;Acc:HGNC:2231]	40.48	protein_coding
ENSGALG00000031640	42.6951	47.7525	42.9645	44.8689	PIP4K2C	phosphatidylinositol-5-phosphate 4-kinase type 2 gamma [Source:HGNC Symbol;Acc:HGNC:23786]	65.23	protein_coding
ENSGALG00000005391	54.9756	67.105	56.1621	44.8666	SELK	selenoprotein K [Source:RefSeq peptide;Acc:NP_001020612]	39.23	protein_coding
ENSGALG00000028341	6.81451	29.231	13.926	44.8648			57.33	protein_coding
ENSGALG00000010091	48.7078	50.0139	54.0919	44.8376	ATP6V0B	ATPase H+ transporting V0 subunit b [Source:HGNC Symbol;Acc:HGNC:861]	58	protein_coding
ENSGALG00000016713	36.4371	36.3019	39.056	44.8286	PLA2G7	phospholipase A2 group VII [Source:HGNC Symbol;Acc:HGNC:9040]	55.73	protein_coding
ENSGALG00000001792	39.6386	41.2698	37.7615	44.813			52.86	protein_coding
ENSGALG00000034507	27.9917	48.9799	52.2313	44.7982			65.57	protein_coding
ENSGALG00000040041	24.1311	36.3726	42.9417	44.7971	SLC35A4	solute carrier family 35 member A4 [Source:HGNC Symbol;Acc:HGNC:20753]	64	protein_coding
ENSGALG00000006808	40.4103	55.1226	46.3926	44.7876	TSPAN6	tetraspanin 6 [Source:HGNC Symbol;Acc:HGNC:11858]	55.03	protein_coding
ENSGALG00000009301	59.3966	51.8915	57.4094	44.7805	CHRNA1	cholinergic receptor nicotinic alpha 1 subunit [Source:HGNC Symbol;Acc:HGNC:1955]	50.89	protein_coding
ENSGALG00000031035	34.2266	36.3712	35.1713	44.7733	PCMTD1	Protein-L-isoaspartate O-methyltransferase domain-containing protein 1 [Source:UniProtKB/Swiss-Prot;Acc:Q5ZMR3]	37.51	protein_coding
ENSGALG00000003196	11.631	49.8261	22.993	44.7593		Angiogenin [Source:UniProtKB/Swiss-Prot;Acc:P27043]	47.57	protein_coding
ENSGALG00000003265	48.4269	52.699	54.7307	44.7123	PTP4A2	protein tyrosine phosphatase type IVA, member 2 [Source:HGNC Symbol;Acc:HGNC:9635]	49.86	protein_coding
ENSGALG00000031940	43.5365	47.9634	45.6075	44.6389	ORMDL2	Gallus gallus ORM1-like 2 (S. cerevisiae) (ORMDL2), mRNA. [Source:RefSeq mRNA;Acc:NM_001031325]	61.97	protein_coding
ENSGALG00000039706	51.6235	47.0061	43.8031	44.6322			47.92	lincRNA
ENSGALG00000004189	35.3039	41.3903	43.5378	44.5596	MAFK	MAF bZIP transcription factor K [Source:HGNC Symbol;Acc:HGNC:6782]	60.26	protein_coding
ENSGALG00000041370	33.4755	32.0678	37.39	44.5435	ZNF335	zinc finger protein 335 [Source:HGNC Symbol;Acc:HGNC:15807]	59.33	protein_coding
ENSGALG00000017370	38.7108	37.0159	39.9585	44.5418	ARPP19	cAMP regulated phosphoprotein 19 [Source:HGNC Symbol;Acc:HGNC:16967]	45.63	protein_coding
ENSGALG00000001872	64.4629	62.8724	60.2863	44.5327	SDF4	45 kDa calcium-binding protein [Source:UniProtKB/Swiss-Prot;Acc:Q5ZKE5]	39.73	protein_coding
ENSGALG00000009305	19.6466	27.5884	21.8636	44.5069	LBR	lamin-B receptor [Source:RefSeq peptide;Acc:NP_990673]	41.48	protein_coding
ENSGALG00000042661	38.5814	43.1344	46.1075	44.5038	MVB12A	Gallus gallus multivesicular body subunit 12A (MVB12A), mRNA. [Source:RefSeq mRNA;Acc:NM_001031355]	54.66	protein_coding
ENSGALG00000000428	58.4153	51.8173	44.8376	44.502			41.78	protein_coding
ENSGALG00000002667	15.3546	51.369	16.2099	44.4954	OLFML2B	olfactomedin like 2B [Source:HGNC Symbol;Acc:HGNC:24558]	61.83	protein_coding
ENSGALG00000034501	40.1996	41.6952	39.8437	44.4797	ATP8B2	ATPase phospholipid transporting 8B2 [Source:HGNC Symbol;Acc:HGNC:13534]	67.14	protein_coding
ENSGALG00000013733	47.5738	44.4709	44.4908	44.4695	GTF2H5	general transcription factor IIH subunit 5 [Source:HGNC Symbol;Acc:HGNC:21157]	39.94	protein_coding
ENSGALG00000014395	39.03	40.8346	37.1725	44.4561			37.36	protein_coding
ENSGALG00000040448	38.5263	25.2226	40.231	44.4495			42.87	protein_coding
ENSGALG00000006426	26.6406	23.6451	33.9111	44.415	PAK2	p21 (RAC1) activated kinase 2 [Source:HGNC Symbol;Acc:HGNC:8591]	42.09	protein_coding
ENSGALG00000007778	31.4421	35.1922	34.3726	44.4074	PES1	pescadillo ribosomal biogenesis factor 1 [Source:HGNC Symbol;Acc:HGNC:8848]	61.93	protein_coding
ENSGALG00000032530	6.63466	28.1839	7.75156	44.3632	SASH3	SAM and SH3 domain containing 3 [Source:HGNC Symbol;Acc:HGNC:15975]	67.36	protein_coding
ENSGALG00000012394	38.674	39.0706	32.941	44.3573	NID2	nidogen 2 [Source:HGNC Symbol;Acc:HGNC:13389]	60.09	protein_coding
ENSGALG00000041112	68.5643	71.6053	55.4812	44.3388	TRAM		41.37	protein_coding
ENSGALG00000007709	45.3477	50.0638	43.1375	44.3138	RTFDC1	replication termination factor 2 domain containing 1 [Source:HGNC Symbol;Acc:HGNC:15890]	39.46	protein_coding
ENSGALG00000003726	49.4514	31.2857	44.3252	44.3114	EGFLAM	EGF like, fibronectin type III and laminin G domains [Source:HGNC Symbol;Acc:HGNC:26810]	41.15	protein_coding
ENSGALG00000033941	0.584734	1.19778	1.85413	44.2934	RORC	RAR related orphan receptor C [Source:HGNC Symbol;Acc:HGNC:10260]	66.55	protein_coding
ENSGALG00000041163	33.6528	41.0938	39.1085	44.2766	ABHD17A	abhydrolase domain containing 17A [Source:HGNC Symbol;Acc:HGNC:28756]	62.15	protein_coding
ENSGALG00000010539	52.0574	47.0748	52.4203	44.2658	RNF11	ring finger protein 11 [Source:HGNC Symbol;Acc:HGNC:10056]	48.63	protein_coding
ENSGALG00000002262	49.3065	43.9384	45.301	44.2479	ETF1	eukaryotic translation termination factor 1 [Source:HGNC Symbol;Acc:HGNC:3477]	47.66	protein_coding
ENSGALG00000027173	36.9546	44.1565	34.8805	44.2395	TMEM159	transmembrane protein 159 [Source:HGNC Symbol;Acc:HGNC:30136]	49.19	protein_coding
ENSGALG00000013710	46.713	39.3607	44.8264	44.2349	SNX9	sorting nexin 9 [Source:HGNC Symbol;Acc:HGNC:14973]	38.61	protein_coding
ENSGALG00000012769	49.7983	49.5494	36.4185	44.2319	CHPT1	choline phosphotransferase 1 [Source:HGNC Symbol;Acc:HGNC:17852]	42.51	protein_coding
ENSGALG00000001593	43.2634	50.391	43.2496	44.2096	Ufd1l	ubiquitin fusion degradation protein 1 homolog [Source:RefSeq peptide;Acc:NP_989632]	44.37	protein_coding
ENSGALG00000001901	32.5377	38.7123	39.8437	44.2091	ARIH1	ariadne RBR E3 ubiquitin protein ligase 1 [Source:RefSeq peptide;Acc:NP_001025558]	43.75	protein_coding
ENSGALG00000031594	63.9619	73.5743	47.6286	44.1993			54.07	protein_coding
ENSGALG00000012338	61.8889	44.1039	60.4501	44.1918	BDH2	3-hydroxybutyrate dehydrogenase 2 [Source:HGNC Symbol;Acc:HGNC:32389]	36.96	protein_coding
ENSGALG00000037968	40.8521	45.1569	37.8343	44.1816	API5	Apoptosis inhibitor 5 [Source:UniProtKB/Swiss-Prot;Acc:Q5ZMW3]	39.92	protein_coding
ENSGALG00000033110	36.988	45.2992	46.8902	44.1667	SNX33	sorting nexin 33 [Source:HGNC Symbol;Acc:HGNC:28468]	61.86	protein_coding
ENSGALG00000007513	34.0688	38.8578	40.0019	44.1523	FAM207A	family with sequence similarity 207 member A [Source:HGNC Symbol;Acc:HGNC:15811]	45.52	protein_coding
ENSGALG00000001489	48.8563	49.5196	45.349	44.1349			41.32	protein_coding
ENSGALG00000034528	54.1743	46.2082	58.5104	44.131	SNTB1	syntrophin beta 1 [Source:HGNC Symbol;Acc:HGNC:11168]	42.48	protein_coding
ENSGALG00000000223	32.7317	33.6306	33.1123	44.1058	TMEM183A	transmembrane protein 183 [Source:RefSeq peptide;Acc:NP_001265085]	46.11	protein_coding
ENSGALG00000036322	28.2631	29.6917	39.5825	44.0782	MED12	mediator complex subunit 12 [Source:HGNC Symbol;Acc:HGNC:11957]	46.52	protein_coding
ENSGALG00000039967	31.3259	37.4355	37.6792	44.0508	RP11-529K1.3		50.6	protein_coding
ENSGALG00000007843	34.9816	38.7531	41.1019	44.0412	ATRX	ATRX, chromatin remodeler [Source:HGNC Symbol;Acc:HGNC:886]	37.54	protein_coding
ENSGALG00000006073	54.8366	75.8101	57.6686	44.0348			51.31	protein_coding
ENSGALG00000002024	40.1905	53.0287	36.8667	44.0128	COMT	catechol-O-methyltransferase [Source:HGNC Symbol;Acc:HGNC:2228]	37.54	protein_coding
ENSGALG00000007659	81.3078	61.8964	75.5355	43.952	HYOU1	hypoxia up-regulated protein 1 precursor [Source:RefSeq peptide;Acc:NP_001006588]	48.15	protein_coding
ENSGALG00000042060	49.9443	56.5311	48.6594	43.9336			53.6	lincRNA
ENSGALG00000037996	46.3556	52.1994	45.0925	43.9199	COX7A2L	cytochrome c oxidase subunit 7A2 like [Source:HGNC Symbol;Acc:HGNC:2289]	40.77	protein_coding
ENSGALG00000033666	35.955	49.7613	36.7204	43.9192	NHP2	NHP2 ribonucleoprotein [Source:HGNC Symbol;Acc:HGNC:14377]	59.61	protein_coding
ENSGALG00000006487	45.4196	48.8848	42.4815	43.9003			37.09	protein_coding
ENSGALG00000008040	38.8364	31.9125	47.471	43.8645			51.84	protein_coding
ENSGALG00000038773	57.0573	72.8855	42.9638	43.8604			64.95	protein_coding
ENSGALG00000002709	44.051	37.9042	36.4393	43.8447	MYO1C	myosin IC [Source:HGNC Symbol;Acc:HGNC:7597]	43.56	protein_coding
ENSGALG00000009044	45.7606	54.5758	45.237	43.8334			39	protein_coding
ENSGALG00000040260	16.1771	33.3512	23.5205	43.8328			63.68	protein_coding
ENSGALG00000009839	49.8148	47.3703	45.5825	43.8271	PPIG	peptidylprolyl isomerase G [Source:HGNC Symbol;Acc:HGNC:14650]	36.07	protein_coding
ENSGALG00000016797	35.3992	50.4339	28.3489	43.7951	FHL2	four and a half LIM domains 2 [Source:HGNC Symbol;Acc:HGNC:3703]	41.2	protein_coding
ENSGALG00000025764	55.6609	54.3667	53.5714	43.7577	FKBP10	FK506 binding protein 10 [Source:HGNC Symbol;Acc:HGNC:18169]	63.03	protein_coding
ENSGALG00000024031	49.5913	47.9908	51.8364	43.7428	CYB561	cytochrome b561 [Source:HGNC Symbol;Acc:HGNC:2571]	62.36	protein_coding
ENSGALG00000033950	63.8256	57.2098	58.3578	43.7261	DERL1	derlin 1 [Source:HGNC Symbol;Acc:HGNC:28454]	41.73	protein_coding
ENSGALG00000000660	48.9673	51.9281	50.1517	43.707	CYB5B	cytochrome b5 type B [Source:HGNC Symbol;Acc:HGNC:24374]	45.37	protein_coding
ENSGALG00000035604	46.3727	45.3883	49.2606	43.7055	USB1	U6 snRNA biogenesis phosphodiesterase 1 [Source:HGNC Symbol;Acc:HGNC:25792]	61.17	protein_coding
ENSGALG00000011016	44.3029	46.6383	55.5611	43.6963	PGM1	phosphoglucomutase 1 [Source:HGNC Symbol;Acc:HGNC:8905]	48.51	protein_coding
ENSGALG00000005983	39.6084	40.8056	40.1436	43.6627	SMARCB1	SWI/SNF related, matrix associated, actin dependent regulator of chromatin, subfamily b, member 1 [Source:HGNC Symbol;Acc:HGNC:11103]	45.36	protein_coding
ENSGALG00000003042	39.9251	40.5036	39.8506	43.6584	PXMP4	peroxisomal membrane protein 4 [Source:HGNC Symbol;Acc:HGNC:15920]	50.92	protein_coding
ENSGALG00000024094	35.7057	39.2364	34.4113	43.6549			57.3	protein_coding
ENSGALG00000031916	98.9667	82.1238	63.9848	43.6529	ZP1	Gallus gallus zona pellucida glycoprotein 1 (sperm receptor) (ZP1), mRNA. [Source:RefSeq mRNA;Acc:NM_204683]	64.76	protein_coding
ENSGALG00000042055	38.224	34.6533	44.4636	43.6267			55.46	protein_coding
ENSGALG00000014297	29.1065	41.081	23.324	43.6082	IRF7	interferon regulatory factor 7 [Source:HGNC Symbol;Acc:HGNC:6122]	62.4	protein_coding
ENSGALG00000003357	41.9924	46.6585	49.2557	43.5942	FKBP8	FK506 binding protein 8 [Source:HGNC Symbol;Acc:HGNC:3724]	61.48	protein_coding
ENSGALG00000030543	20.2025	39.7831	16.471	43.5939	KIAA0040	KIAA0040 [Source:HGNC Symbol;Acc:HGNC:28950]	56.36	protein_coding
ENSGALG00000016461	46.7361	47.5176	44.2284	43.5482	DDX1	DEAD-box helicase 1 [Source:HGNC Symbol;Acc:HGNC:2734]	35.8	protein_coding
ENSGALG00000023547	32.1804	37.1353	34.6277	43.5358	PCIF1	PDX1 C-terminal inhibiting factor 1 [Source:HGNC Symbol;Acc:HGNC:16200]	51.8	protein_coding
ENSGALG00000007931	56.1788	52.8249	49.404	43.5327	DLD	dihydrolipoamide dehydrogenase [Source:HGNC Symbol;Acc:HGNC:2898]	41.24	protein_coding
ENSGALG00000005094	6.7051	38.9308	10.1327	43.5275			60.02	protein_coding
ENSGALG00000021364	35.9867	40.7205	52.01	43.526	FAM173A	family with sequence similarity 173 member A [Source:HGNC Symbol;Acc:HGNC:14152]	58.56	protein_coding
ENSGALG00000006056	51.5592	51.288	51.192	43.5236	CHCHD6	coiled-coil-helix-coiled-coil-helix domain containing 6 [Source:HGNC Symbol;Acc:HGNC:28184]	44.13	protein_coding
ENSGALG00000009228	35.9076	38.1049	36.9386	43.5089	PARP1	poly [Source:RefSeq peptide;Acc:NP_990594]	43.6	protein_coding
ENSGALG00000045002	43.1344	48.3053	36.6629	43.5022			60.86	protein_coding
ENSGALG00000016946	46.2639	52.7696	47.5396	43.4553	SUGT1	SGT1 homolog, MIS12 kinetochore complex assembly cochaperone [Source:HGNC Symbol;Acc:HGNC:16987]	41.41	protein_coding
ENSGALG00000008585	33.5949	33.8571	41.7528	43.4489	SMC3	structural maintenance of chromosomes 3 [Source:HGNC Symbol;Acc:HGNC:2468]	37.61	protein_coding
ENSGALG00000006439	18.5995	29.9848	20.5061	43.3744	ARHGEF6	Rho guanine nucleotide exchange factor 6 [Source:UniProtKB/Swiss-Prot;Acc:Q5ZLR6]	51.19	protein_coding
ENSGALG00000003741	40.039	39.1133	40.6005	43.3594	MYO18A	myosin XVIIIA [Source:HGNC Symbol;Acc:HGNC:31104]	62.96	protein_coding
ENSGALG00000017185	15.4222	40.2139	11.3159	43.3204	TMEM123	transmembrane protein 123 [Source:HGNC Symbol;Acc:HGNC:30138]	42.38	protein_coding
ENSGALG00000009130	50.1207	41.6342	43.9982	43.3105	GPCPD1	glycerophosphocholine phosphodiesterase 1 [Source:HGNC Symbol;Acc:HGNC:26957]	37.85	protein_coding
ENSGALG00000010641	43.0813	50.5248	40.8155	43.3101	SCCPDH	saccharopine dehydrogenase (putative) [Source:HGNC Symbol;Acc:HGNC:24275]	41.66	protein_coding
ENSGALG00000006222	27.2989	24.7466	33.6025	43.2973			58.06	protein_coding
ENSGALG00000007954	37.4869	43.4628	41.082	43.2724			65.54	protein_coding
ENSGALG00000007396	38.2973	35.0837	40.6317	43.2441	TAOK3	TAO kinase 3 [Source:HGNC Symbol;Acc:HGNC:18133]	47.71	protein_coding
ENSGALG00000004793	57.8077	46.2993	48.8458	43.2373			53.87	protein_coding
ENSGALG00000005054	32.0589	37.4644	33.7781	43.1571	DKC1	dyskerin pseudouridine synthase 1 [Source:HGNC Symbol;Acc:HGNC:2890]	52.3	protein_coding
ENSGALG00000009601	51.8922	48.4422	40.3579	43.1466	NELL2	neural EGFL like 2 [Source:HGNC Symbol;Acc:HGNC:7751]	38.76	protein_coding
ENSGALG00000002531	35.0371	29.9296	35.7894	43.1407			46.42	protein_coding
ENSGALG00000045783	22.1618	30.347	25.412	43.1388			70.11	protein_coding
ENSGALG00000005674	45.2236	40.5753	41.9428	43.0974	USP10	ubiquitin specific peptidase 10 [Source:HGNC Symbol;Acc:HGNC:12608]	40.26	protein_coding
ENSGALG00000034821	54.9502	61.5525	56.1671	43.0857	LMAN1	lectin, mannose binding 1 [Source:HGNC Symbol;Acc:HGNC:6631]	41.25	protein_coding
ENSGALG00000027891	46.5837	47.3301	40.8031	43.0686			36.36	protein_coding
ENSGALG00000009495	72.758	43.8026	59.2251	43.0412	FGFR2	Fibroblast growth factor receptor 2 [Source:UniProtKB/Swiss-Prot;Acc:P18461]	42.95	protein_coding
ENSGALG00000028982	72.9242	20.9537	18.3194	43.0342			42.55	protein_coding
ENSGALG00000040784	20.7856	22.0735	26.223	43.0244	RAB39B	RAB39B, member RAS oncogene family [Source:HGNC Symbol;Acc:HGNC:16499]	55.77	protein_coding
ENSGALG00000002765	47.4727	34.4647	48.5331	43.0141	NBR1	NBR1, autophagy cargo receptor [Source:HGNC Symbol;Acc:HGNC:6746]	38.04	protein_coding
ENSGALG00000029820	30.4916	41.4364	30.8864	42.9738	NMRAL1	NmrA like redox sensor 1 [Source:HGNC Symbol;Acc:HGNC:24987]	58.51	protein_coding
ENSGALG00000027068	41.2165	42.6682	45.8776	42.946	HDGFL2	HDGF like 2 [Source:HGNC Symbol;Acc:HGNC:14680]	57.35	protein_coding
ENSGALG00000001382	39.6358	40.7534	40.0532	42.9406	CDC2L1	cell division protein kinase 11 [Source:RefSeq peptide;Acc:NP_001026042]	42.34	protein_coding
ENSGALG00000029968	35.2572	45.2332	39.5871	42.9261	GADD45B	growth arrest and DNA damage inducible beta [Source:HGNC Symbol;Acc:HGNC:4096]	67.67	protein_coding
[truncated: 22,883 more rows]
