# Supplementary material for: Thyroid transcriptome analysis reveals different adaptive responses to cold environmental conditions between two chicken breeds
Source: PLoS One. 2018 Jan 10;13(1):e0191096. doi: 10.1371/journal.pone.0191096 (PMC5761956; doi:10.1371/journal.pone.0191096)
Supplement: S2 File — (XLSX) [file pone.0191096.s012.xlsx]

## Sheet: Sheet1
	logFC	logCPM	F	PValue	FDR
ENSGALG00000014877	2.96332	3.44985	183.066	1.23507e-08	0.000166462
ENSGALG00000014897	1.84356	3.30448	99.4913	3.63579e-07	0.000770994
ENSGALG00000004121	2.12116	5.45865	91.4588	5.72039e-07	0.000770994
ENSGALG00000040921	2.25292	4.28619	97.7996	3.98874e-07	0.000770994
ENSGALG00000016854	2.32845	4.51979	91.9234	5.56706e-07	0.000770994
ENSGALG00000000791	2.37456	2.83055	103.986	2.86166e-07	0.000770994
ENSGALG00000030038	2.65506	5.86711	121.007	1.25765e-07	0.000770994
ENSGALG00000044604	2.99627	3.45857	94.1368	4.89935e-07	0.000770994
ENSGALG00000027805	3.19174	3.59919	91.7093	5.63712e-07	0.000770994
ENSGALG00000031960	3.97046	6.28912	114.083	2.23392e-07	0.000770994
ENSGALG00000006035	1.97929	4.76376	84.4154	8.7732e-07	0.000909578
ENSGALG00000026989	3.29886	1.05735	85.6362	8.12832e-07	0.000909578
ENSGALG00000005718	4.1153	0.574691	85.0452	8.43335e-07	0.000909578
ENSGALG00000040404	-10.0301	1.60243	164.017	1.27829e-06	0.000969667
ENSGALG00000045925	2.45587	2.61271	79.4742	1.20735e-06	0.000969667
ENSGALG00000015441	2.85944	5.81502	82.5905	1.1223e-06	0.000969667
ENSGALG00000006054	3.39352	2.06682	80.2646	1.1459e-06	0.000969667
ENSGALG00000006480	3.79047	5.01779	81.3654	1.295e-06	0.000969667
ENSGALG00000014477	2.73754	4.9615	77.2812	1.43936e-06	0.00102104
ENSGALG00000032398	2.9588	3.75185	75.3541	1.5973e-06	0.00107642
ENSGALG00000008669	3.04926	3.72878	72.9555	1.8957e-06	0.00121668
ENSGALG00000039966	2.88694	3.94837	72.2155	2.00498e-06	0.00122832
ENSGALG00000000529	1.18033	4.9991	70.3725	2.28223e-06	0.00128958
ENSGALG00000006344	2.96968	4.34341	70.6532	2.29632e-06	0.00128958
ENSGALG00000016661	2.19609	3.01353	69.2936	2.4727e-06	0.0013173
ENSGALG00000037826	2.81875	2.20431	68.9292	2.54117e-06	0.0013173
ENSGALG00000043654	3.07286	5.95243	70.2857	2.78739e-06	0.00139142
ENSGALG00000043240	3.52054	4.86193	68.8866	3.01313e-06	0.00145039
ENSGALG00000004161	2.22366	3.84853	66.0893	3.15786e-06	0.00146083
ENSGALG00000020316	3.90511	2.28963	65.7149	3.25158e-06	0.00146083
ENSGALG00000043650	3.05774	2.50157	64.6505	3.5362e-06	0.00153745
ENSGALG00000039080	2.07605	6.2038	64.2329	3.74907e-06	0.00157906
ENSGALG00000039999	-1.20057	6.58992	62.4099	4.23604e-06	0.00169225
ENSGALG00000010497	2.46452	3.15839	61.9155	4.41152e-06	0.00169225
ENSGALG00000025948	2.64578	3.27322	61.8905	4.42064e-06	0.00169225
ENSGALG00000036892	2.72657	3.20225	61.6211	4.52004e-06	0.00169225
ENSGALG00000036043	-0.931517	8.4489	60.0295	5.16357e-06	0.00173563
ENSGALG00000002263	1.615	4.53331	59.4177	5.43899e-06	0.00173563
ENSGALG00000040926	1.93676	4.12186	59.9679	5.19055e-06	0.00173563
ENSGALG00000016173	2.1086	4.82277	59.1741	5.57765e-06	0.00173563
ENSGALG00000012421	2.18684	5.06887	59.3491	5.55471e-06	0.00173563
ENSGALG00000003792	2.24789	5.34272	59.2179	5.66611e-06	0.00173563
ENSGALG00000034271	2.28159	4.41664	60.4745	4.98271e-06	0.00173563
ENSGALG00000036111	3.35914	4.51171	61.6056	5.1749e-06	0.00173563
ENSGALG00000005550	1.35445	6.221	57.4877	6.42712e-06	0.00173789
ENSGALG00000002615	1.73608	6.40969	57.8855	6.23407e-06	0.00173789
ENSGALG00000001373	2.31645	4.69559	58.5802	5.93296e-06	0.00173789
ENSGALG00000004195	2.31999	3.85638	56.5809	6.96289e-06	0.00173789
ENSGALG00000040794	2.36821	1.07787	56.6804	6.90162e-06	0.00173789
ENSGALG00000014754	2.52497	5.68948	58.5751	6.59608e-06	0.00173789
ENSGALG00000008584	2.56727	3.4969	58.4673	5.90154e-06	0.00173789
ENSGALG00000001486	2.64482	5.45204	58.1685	6.86668e-06	0.00173789
ENSGALG00000005263	4.61419	1.17676	56.655	6.91719e-06	0.00173789
ENSGALG00000008290	5.73947	4.48371	61.5355	6.87067e-06	0.00173789
ENSGALG00000003570	0.72657	6.94104	53.6441	9.09303e-06	0.00177617
ENSGALG00000006037	1.61026	4.96187	55.0647	7.97979e-06	0.00177617
ENSGALG00000035030	1.69138	3.49062	53.7483	9.00542e-06	0.00177617
ENSGALG00000014011	1.8144	3.99153	54.8385	8.14592e-06	0.00177617
ENSGALG00000007579	2.0772	4.9689	54.7527	8.32217e-06	0.00177617
ENSGALG00000004700	2.2234	1.55949	55.3316	7.78881e-06	0.00177617
ENSGALG00000009553	2.3445	5.51515	55.4039	8.52495e-06	0.00177617
ENSGALG00000028928	2.39852	5.6161	57.0108	7.40403e-06	0.00177617
ENSGALG00000015691	2.48088	4.55768	54.2747	8.77244e-06	0.00177617
ENSGALG00000007609	2.55134	3.02043	55.2005	7.88194e-06	0.00177617
ENSGALG00000006229	2.61953	5.35851	54.9936	9.07258e-06	0.00177617
ENSGALG00000003922	2.63664	4.99685	56.2154	7.98675e-06	0.00177617
ENSGALG00000020331	2.77108	3.88404	54.3512	8.66529e-06	0.00177617
ENSGALG00000030597	2.91718	3.12166	55.8812	7.41217e-06	0.00177617
ENSGALG00000031862	3.18393	4.69015	55.6866	8.67473e-06	0.00177617
ENSGALG00000043894	-7.50118	2.28793	96.4566	9.73794e-06	0.00182453
ENSGALG00000030618	-1.00074	5.78113	52.7924	9.84723e-06	0.00182453
ENSGALG00000016676	2.13408	4.53299	52.5111	1.01528e-05	0.00182453
ENSGALG00000035733	2.23939	5.62985	53.6411	9.9176e-06	0.00182453
ENSGALG00000025996	2.66216	4.72464	53.5393	1.00923e-05	0.00182453
ENSGALG00000012056	3.42343	5.13204	55.1822	9.76623e-06	0.00182453
ENSGALG00000003085	2.28903	3.42617	52.2776	1.03385e-05	0.00183345
ENSGALG00000026167	1.60718	5.44587	51.9675	1.06481e-05	0.00184237
ENSGALG00000016442	2.63589	3.69682	52.0092	1.06622e-05	0.00184237
ENSGALG00000006584	-0.775259	5.56724	51.3898	1.12545e-05	0.0019201
ENSGALG00000036743	1.07219	7.13829	50.3205	1.24864e-05	0.00192828
ENSGALG00000037521	1.0794	4.76993	50.5986	1.21515e-05	0.00192828
ENSGALG00000033694	1.6301	7.24905	50.2014	1.26985e-05	0.00192828
ENSGALG00000046192	1.96127	8.41289	51.312	1.15861e-05	0.00192828
ENSGALG00000006267	2.22369	3.89808	50.8946	1.18065e-05	0.00192828
ENSGALG00000014425	2.74914	2.76005	50.1212	1.27331e-05	0.00192828
ENSGALG00000025810	2.79603	2.90766	50.4963	1.22735e-05	0.00192828
ENSGALG00000015363	2.81004	1.93763	50.7514	1.19719e-05	0.00192828
ENSGALG00000043041	3.48156	1.61566	50.4143	1.23724e-05	0.00192828
ENSGALG00000002318	4.08384	3.59106	52.182	1.18353e-05	0.00192828
ENSGALG00000017350	1.38408	5.31985	49.9053	1.30068e-05	0.00194784
ENSGALG00000038943	2.13727	5.54202	50.355	1.34374e-05	0.00199021
ENSGALG00000033898	2.17735	5.65817	50.2605	1.37034e-05	0.00200755
ENSGALG00000015902	4.19523	4.01998	51.1698	1.40624e-05	0.00203799
ENSGALG00000035836	-0.771922	8.90077	48.8162	1.44963e-05	0.00205665
ENSGALG00000046408	2.92083	3.40524	48.9587	1.44809e-05	0.00205665
ENSGALG00000033941	4.391	4.04158	50.7693	1.50534e-05	0.00211343
ENSGALG00000000736	1.72365	3.50578	47.9518	1.58216e-05	0.00215329
ENSGALG00000036093	1.95272	5.12384	47.8359	1.6234e-05	0.00215329
ENSGALG00000001006	2.03881	2.5516	48.0276	1.56998e-05	0.00215329
ENSGALG00000012220	2.21691	1.40304	47.7504	1.61502e-05	0.00215329
ENSGALG00000008233	2.77387	2.84122	47.8312	1.60175e-05	0.00215329
ENSGALG00000007938	5.74242	3.84862	51.0646	1.62958e-05	0.00215329
ENSGALG00000013748	3.5845	1.24259	47.5085	1.65558e-05	0.0021664
ENSGALG00000012348	1.43814	4.9664	47.2146	1.70645e-05	0.00219043
ENSGALG00000015362	3.07048	2.65372	47.2622	1.69809e-05	0.00219043
ENSGALG00000032658	1.85375	6.04465	47.4348	1.74039e-05	0.00221292
ENSGALG00000009854	2.51214	2.27492	46.9186	1.75954e-05	0.00221636
ENSGALG00000003045	1.52078	4.37667	46.7115	1.79782e-05	0.00222302
ENSGALG00000031735	2.01463	4.65777	46.8633	1.78561e-05	0.00222302
ENSGALG00000006192	-0.990604	5.99262	46.3322	1.8705e-05	0.00224032
ENSGALG00000039448	1.32526	4.71097	46.2926	1.87829e-05	0.00224032
ENSGALG00000032530	2.36038	5.51399	47.3876	1.86999e-05	0.00224032
ENSGALG00000031978	2.93336	5.64437	48.3465	1.8441e-05	0.00224032
ENSGALG00000014201	1.4618	2.62273	46.1706	1.9025e-05	0.00224929
ENSGALG00000038242	-1.38451	7.25543	45.4088	2.06227e-05	0.00229707
ENSGALG00000016480	-0.939521	6.01065	44.8477	2.18997e-05	0.00229707
ENSGALG00000014640	-0.854659	5.64272	45.3866	2.06714e-05	0.00229707
ENSGALG00000038902	1.17197	5.24197	44.6376	2.24015e-05	0.00229707
ENSGALG00000045581	1.52184	4.87147	45.731	1.99286e-05	0.00229707
ENSGALG00000035498	1.78291	5.54437	44.6364	2.28378e-05	0.00229707
ENSGALG00000003096	1.82312	4.0481	44.8909	2.17983e-05	0.00229707
ENSGALG00000030602	1.85308	5.76556	45.0601	2.20129e-05	0.00229707
ENSGALG00000013672	1.88689	3.34912	44.6103	2.24677e-05	0.00229707
ENSGALG00000013372	1.96359	3.58104	44.5701	2.25657e-05	0.00229707
ENSGALG00000003863	1.99516	5.38609	45.8146	2.05857e-05	0.00229707
ENSGALG00000034970	2.07911	4.45286	44.8725	2.20988e-05	0.00229707
ENSGALG00000007418	2.15502	6.62111	46.8771	1.9696e-05	0.00229707
ENSGALG00000008095	2.17647	3.06418	45.2522	2.09701e-05	0.00229707
ENSGALG00000009971	2.25894	3.31109	45.3371	2.07808e-05	0.00229707
ENSGALG00000011881	2.26727	2.96169	44.8747	2.18361e-05	0.00229707
ENSGALG00000009690	2.29009	3.75842	45.1692	2.11888e-05	0.00229707
ENSGALG00000013208	2.74506	2.54687	45.0113	2.15179e-05	0.00229707
ENSGALG00000014277	3.01419	2.06692	45.1505	2.11993e-05	0.00229707
ENSGALG00000015410	6.6453	0.790292	44.4639	2.28265e-05	0.00229707
ENSGALG00000015433	2.78314	2.79945	44.307	2.32187e-05	0.00231808
ENSGALG00000005638	1.79408	6.46904	44.6255	2.33935e-05	0.00231837
ENSGALG00000013356	1.89095	4.11033	43.8467	2.44148e-05	0.00236735
ENSGALG00000001475	2.31219	6.04439	45.1071	2.41098e-05	0.00236735
ENSGALG00000015142	3.694	2.2134	43.862	2.43841e-05	0.00236735
ENSGALG00000039682	1.73687	5.81678	43.9232	2.46796e-05	0.00237594
ENSGALG00000029935	-0.891383	6.20601	43.3605	2.57574e-05	0.0023957
ENSGALG00000025751	1.94665	3.52309	43.4574	2.54831e-05	0.0023957
ENSGALG00000014127	2.03647	2.37539	43.4502	2.55034e-05	0.0023957
ENSGALG00000027905	2.1448	4.26587	43.5909	2.54001e-05	0.0023957
ENSGALG00000001894	2.69578	2.85881	43.3548	2.57736e-05	0.0023957
ENSGALG00000002781	1.71374	2.73042	43.1892	2.62507e-05	0.00239702
ENSGALG00000006110	2.67767	3.00671	43.165	2.63214e-05	0.00239702
ENSGALG00000026264	3.05201	1.44953	43.2407	2.61011e-05	0.00239702
ENSGALG00000046393	2.32833	2.68439	43.1035	2.65016e-05	0.00239724
ENSGALG00000004373	-1.0215	7.25672	42.6063	2.80142e-05	0.00244233
ENSGALG00000016259	-0.763637	6.92262	42.6155	2.79853e-05	0.00244233
ENSGALG00000029341	1.03253	6.71937	42.6693	2.7817e-05	0.00244233
ENSGALG00000038885	1.71419	3.19421	42.583	2.80874e-05	0.00244233
ENSGALG00000017185	1.78629	6.11498	43.1351	2.76878e-05	0.00244233
ENSGALG00000007582	-0.626109	8.98957	42.3826	2.87274e-05	0.00247056
ENSGALG00000005204	1.45381	6.35427	42.3694	2.8858e-05	0.00247056
ENSGALG00000032469	1.61324	7.4872	42.3166	2.93285e-05	0.00247056
ENSGALG00000007511	2.0967	7.56602	43.1823	2.90883e-05	0.00247056
ENSGALG00000038833	2.99782	2.00121	42.2306	2.92243e-05	0.00247056
ENSGALG00000046559	2.3378	2.09613	42.1201	2.95914e-05	0.00247722
ENSGALG00000015904	-0.638157	8.00425	41.9516	3.01622e-05	0.00247882
ENSGALG00000003433	2.47435	2.05504	42.0303	2.9894e-05	0.00247882
ENSGALG00000027961	2.76107	5.74598	43.6577	2.99994e-05	0.00247882
ENSGALG00000039156	2.27106	4.91578	42.4233	3.09598e-05	0.00251787
ENSGALG00000029401	2.48831	1.40859	41.6783	3.11154e-05	0.00251787
ENSGALG00000006983	5.35335	3.97656	44.5987	3.11979e-05	0.00251787
ENSGALG00000006855	-1.75919	5.6821	41.6213	3.1687e-05	0.00252709
ENSGALG00000019967	1.52499	2.16116	41.5642	3.15237e-05	0.00252709
ENSGALG00000029332	-0.957501	5.49431	41.4375	3.19843e-05	0.00252864
ENSGALG00000039576	1.51868	2.66046	41.411	3.20817e-05	0.00252864
ENSGALG00000038290	-0.827426	9.45209	41.1358	3.31134e-05	0.00253581
ENSGALG00000013900	-0.811439	6.65735	41.1414	3.30922e-05	0.00253581
ENSGALG00000029857	1.52627	4.78362	41.2999	3.24937e-05	0.00253581
ENSGALG00000033231	2.28588	2.74942	41.147	3.30707e-05	0.00253581
ENSGALG00000004111	2.31398	4.76484	41.9396	3.26766e-05	0.00253581
ENSGALG00000014678	-1.13463	4.22476	40.8855	3.40858e-05	0.00256653
ENSGALG00000001062	1.98784	4.27701	40.9656	3.38833e-05	0.00256653
ENSGALG00000035856	2.02326	5.58381	41.5881	3.39944e-05	0.00256653
ENSGALG00000002113	2.17678	5.05346	41.484	3.43966e-05	0.00257554
ENSGALG00000027629	1.41919	4.63946	40.6629	3.49786e-05	0.00260465
ENSGALG00000027716	2.40891	4.0475	40.7586	3.52224e-05	0.00260839
ENSGALG00000037632	-0.7368	8.82469	40.2378	3.67601e-05	0.00262144
ENSGALG00000012704	0.817122	6.07213	40.2801	3.65783e-05	0.00262144
ENSGALG00000005857	1.11448	3.32758	40.2431	3.67371e-05	0.00262144
ENSGALG00000002192	1.89997	7.29254	41.1512	3.58167e-05	0.00262144
ENSGALG00000035386	1.96347	5.83293	40.9404	3.66877e-05	0.00262144
ENSGALG00000003438	2.651	2.39256	40.4642	3.57983e-05	0.00262144
ENSGALG00000011281	2.69854	1.26506	40.3811	3.61479e-05	0.00262144
ENSGALG00000025906	-2.17257	2.68376	40.0975	3.73714e-05	0.00263713
ENSGALG00000017186	0.991895	6.97403	40.1245	3.72527e-05	0.00263713
ENSGALG00000010158	-0.780953	6.82038	40.0471	3.75939e-05	0.00263901
ENSGALG00000036175	1.99514	3.41223	39.9557	3.80011e-05	0.00264009
ENSGALG00000005961	2.11439	2.8556	39.979	3.78966e-05	0.00264009
ENSGALG00000005644	2.07227	6.06817	40.6778	3.85442e-05	0.0026641
ENSGALG00000030543	1.2601	3.33619	39.791	3.87482e-05	0.00266453
ENSGALG00000005543	5.14052	2.73512	40.7131	3.96209e-05	0.00271072
ENSGALG00000003584	2.06289	4.52607	39.6394	4.01547e-05	0.00273336
ENSGALG00000015542	-0.936386	5.07026	39.3175	4.09931e-05	0.00277641
ENSGALG00000039609	1.93291	4.73891	39.1394	4.2616e-05	0.00283702
ENSGALG00000036395	2.49789	5.95238	40.4029	4.26723e-05	0.00283702
ENSGALG00000026380	2.52685	3.01959	38.9715	4.273e-05	0.00283702
ENSGALG00000004897	3.00242	1.72782	39.0631	4.22623e-05	0.00283702
ENSGALG00000021340	-1.09566	7.27541	38.8614	4.33006e-05	0.00286081
ENSGALG00000020002	3.1481	1.59486	38.6531	4.44046e-05	0.00291944
ENSGALG00000036645	2.19177	3.41057	38.5518	4.49535e-05	0.00294118
ENSGALG00000011254	2.02591	6.38953	39.2654	4.54085e-05	0.0029566
ENSGALG00000043947	1.9046	2.69968	38.3904	4.58443e-05	0.00297063
ENSGALG00000030432	1.31147	6.06089	38.3365	4.61467e-05	0.00297498
ENSGALG00000023347	1.51191	2.91631	38.2999	4.6353e-05	0.00297498
ENSGALG00000004901	1.31786	7.98599	38.2414	4.66851e-05	0.00298209
ENSGALG00000016886	-0.598224	7.49968	37.91	4.86205e-05	0.00303431
ENSGALG00000012915	1.14431	4.32937	37.9087	4.86282e-05	0.00303431
ENSGALG00000040336	2.35479	1.72531	38.0277	4.79228e-05	0.00303431
ENSGALG00000017128	2.43157	1.85457	37.9522	4.83687e-05	0.00303431
ENSGALG00000044000	2.45082	2.13804	38.0123	4.80135e-05	0.00303431
ENSGALG00000036883	2.69035	2.24522	37.7757	4.94312e-05	0.0030702
ENSGALG00000013747	1.37675	5.03402	37.6681	5.00924e-05	0.00308286
ENSGALG00000004320	3.12191	2.25405	37.6857	4.99837e-05	0.00308286
ENSGALG00000027407	2.0503	1.42331	37.5288	5.09636e-05	0.00311031
ENSGALG00000017025	2.13068	2.7844	37.4866	5.12309e-05	0.00311031
ENSGALG00000011190	2.15551	5.3933	38.2549	5.11283e-05	0.00311031
ENSGALG00000014750	2.47531	3.28815	37.4414	5.16783e-05	0.00312341
ENSGALG00000006300	1.2002	6.23324	37.2469	5.27809e-05	0.00316169
ENSGALG00000009943	1.24455	5.33913	37.2649	5.26626e-05	0.00316169
ENSGALG00000037929	1.99869	4.54432	37.2716	5.3511e-05	0.00317719
ENSGALG00000007395	3.93676	0.658835	37.1401	5.34894e-05	0.00317719
ENSGALG00000009298	1.59682	5.16664	37.1514	5.37976e-05	0.00318019
ENSGALG00000004958	1.74441	4.83245	37.023	5.48275e-05	0.00322387
ENSGALG00000004162	2.86049	2.34773	36.9156	5.50148e-05	0.00322387
ENSGALG00000044181	-0.693181	7.8473	36.7522	5.61573e-05	0.00326245
ENSGALG00000007647	2.92172	2.33108	36.7847	5.59281e-05	0.00326245
ENSGALG00000013371	1.75132	2.82892	36.5298	5.77566e-05	0.00334096
ENSGALG00000010900	1.54222	2.091	36.3522	5.90719e-05	0.00340244
ENSGALG00000015708	-1.55218	7.12665	36.3711	5.95945e-05	0.00341794
ENSGALG00000001161	0.73056	6.54617	36.2102	6.01492e-05	0.00343513
ENSGALG00000016590	1.3857	3.64438	36.0294	6.15539e-05	0.00348581
ENSGALG00000027747	1.45827	3.07715	36.0456	6.14268e-05	0.00348581
ENSGALG00000011094	1.15672	4.48305	35.8551	6.29447e-05	0.00354183
ENSGALG00000012454	1.29564	4.52242	35.8358	6.31009e-05	0.00354183
ENSGALG00000012546	1.3862	4.97118	35.7401	6.38826e-05	0.00354183
ENSGALG00000000583	1.44482	5.04011	35.7032	6.41864e-05	0.00354183
ENSGALG00000027789	1.89504	2.49496	35.6479	6.46454e-05	0.00354183
ENSGALG00000023338	2.51977	0.509177	35.6787	6.43897e-05	0.00354183
ENSGALG00000012766	2.53845	2.21845	35.7308	6.3959e-05	0.00354183
ENSGALG00000007920	1.98849	1.95894	35.553	6.54429e-05	0.00355661
ENSGALG00000040833	1.99973	3.87096	35.5942	6.52677e-05	0.00355661
ENSGALG00000029372	-0.961292	4.69633	35.475	6.61066e-05	0.00356416
ENSGALG00000004398	1.65097	4.68597	35.4527	6.63798e-05	0.00356416
ENSGALG00000041299	2.13399	2.99055	35.352	6.71685e-05	0.00356416
ENSGALG00000039872	2.40236	3.13748	35.3961	6.68095e-05	0.00356416
ENSGALG00000043582	3.21483	2.80914	35.5061	6.69134e-05	0.00356416
ENSGALG00000016809	9.33809	0.454949	48.197	6.67627e-05	0.00356416
ENSGALG00000029244	1.09159	5.90243	35.2396	6.81572e-05	0.00359026
ENSGALG00000033278	2.51353	4.95557	36.1668	6.81931e-05	0.00359026
ENSGALG00000039221	1.92915	4.33929	35.1728	6.94578e-05	0.00364262
ENSGALG00000002210	-0.953135	9.73093	35.0621	6.97534e-05	0.00364394
ENSGALG00000021572	0.77674	5.90565	34.9623	7.06691e-05	0.00367752
ENSGALG00000016261	1.90532	3.67251	34.8069	7.21243e-05	0.00373881
ENSGALG00000044226	1.85892	2.50158	34.5499	7.46083e-05	0.00383805
ENSGALG00000019718	5.58646	2.00844	35.2071	7.45668e-05	0.00383805
ENSGALG00000023355	3.0063	0.435907	34.4415	7.56862e-05	0.0038787
ENSGALG00000034344	1.32945	3.36522	34.3203	7.69118e-05	0.00388246
ENSGALG00000043372	1.87645	5.0412	34.6817	7.67326e-05	0.00388246
ENSGALG00000033260	1.87996	3.11202	34.324	7.68744e-05	0.00388246
ENSGALG00000040351	2.26383	4.32303	34.8435	7.63631e-05	0.00388246
ENSGALG00000028696	0.697564	4.59313	34.1794	7.83675e-05	0.00392653
ENSGALG00000037851	2.97787	1.32518	34.1945	7.82098e-05	0.00392653
ENSGALG00000003462	5.42073	2.134	41.7951	7.97668e-05	0.00398184
ENSGALG00000015112	1.29152	4.05607	33.9853	8.04242e-05	0.00399984
ENSGALG00000011571	1.66785	1.89664	33.7709	8.27704e-05	0.0041014
ENSGALG00000009748	0.953703	4.65281	33.5815	8.49102e-05	0.00414645
ENSGALG00000017362	1.17722	4.36341	33.5963	8.47397e-05	0.00414645
ENSGALG00000009864	1.77706	4.34938	33.6163	8.483e-05	0.00414645
ENSGALG00000037943	1.95668	4.70682	33.9122	8.44251e-05	0.00414645
ENSGALG00000005713	0.822193	5.5765	33.4166	8.68249e-05	0.00420221
ENSGALG00000032270	1.36706	3.69201	33.4028	8.69874e-05	0.00420221
ENSGALG00000014513	3.05403	1.63892	33.4164	8.68277e-05	0.00420221
ENSGALG00000028341	1.5415	4.93428	33.3306	8.80902e-05	0.00421085
ENSGALG00000033234	1.58064	6.00921	33.6128	8.77696e-05	0.00421085
ENSGALG00000002234	1.84492	4.66978	33.422	8.81036e-05	0.00421085
ENSGALG00000007748	-0.782563	6.83821	33.1549	8.99688e-05	0.00427896
ENSGALG00000013481	2.9019	4.60785	34.2318	9.01636e-05	0.00427896
ENSGALG00000039084	1.4694	3.96178	33.0251	9.15768e-05	0.0043006
ENSGALG00000029617	4.88473	2.42131	33.7331	9.1561e-05	0.0043006
ENSGALG00000003690	5.49618	4.59642	35.081	9.11824e-05	0.0043006
ENSGALG00000000544	2.25823	4.38867	33.4484	9.23415e-05	0.00432146
ENSGALG00000042216	-2.04874	3.09376	32.8036	9.44012e-05	0.00436409
ENSGALG00000000209	0.874435	6.35799	32.7923	9.45478e-05	0.00436409
ENSGALG00000003750	1.64576	6.12528	33.2454	9.45435e-05	0.00436409
ENSGALG00000007416	2.11746	7.36901	33.839	9.40215e-05	0.00436409
ENSGALG00000014561	1.60205	6.5105	33.0894	9.62348e-05	0.0044268
ENSGALG00000001038	0.807299	5.43159	32.4807	9.86999e-05	0.00449418
ENSGALG00000035017	1.31786	4.94245	32.488	9.86002e-05	0.00449418
ENSGALG00000042351	1.67177	3.83749	32.5088	9.83173e-05	0.00449418
ENSGALG00000001882	1.03852	4.81647	32.3763	0.00010014	0.00453482
ENSGALG00000002643	1.37933	4.32391	32.3672	0.000100265	0.00453482
ENSGALG00000036539	-0.852285	6.41415	32.28	0.000101488	0.00457476
ENSGALG00000015022	0.776317	5.83315	32.2273	0.000102235	0.0045931
ENSGALG00000003078	1.03103	6.39027	32.2014	0.000102605	0.00459438
ENSGALG00000003876	1.81377	3.81529	32.1219	0.000103749	0.00463025
ENSGALG00000010156	1.69413	4.72412	32.1575	0.000104216	0.00463572
ENSGALG00000033661	-0.668846	6.62116	31.8303	0.000108076	0.00479161
ENSGALG00000006840	0.84279	5.06436	31.642	0.000110982	0.00490394
ENSGALG00000030145	2.18095	3.37609	31.6383	0.000111338	0.00490394
ENSGALG00000003589	2.95499	2.6699	31.6267	0.000112262	0.00492856
ENSGALG00000001571	1.443	6.20938	31.5915	0.000113423	0.00496337
ENSGALG00000003881	2.2173	1.84107	31.2821	0.000116793	0.00509429
ENSGALG00000008306	1.1132	6.52902	31.213	0.000117949	0.00509525
ENSGALG00000016823	1.14721	4.19047	31.2363	0.000117558	0.00509525
ENSGALG00000013086	2.27819	4.28631	31.6988	0.000117703	0.00509525
ENSGALG00000044505	2.25492	2.10372	31.177	0.000118555	0.00510508
ENSGALG00000003553	6.34911	3.46285	32.9816	0.000119093	0.00511191
ENSGALG00000012545	1.62505	4.49224	31.1392	0.000119514	0.00511367
ENSGALG00000032588	1.17812	6.93146	31.0017	0.000121567	0.00516871
ENSGALG00000041373	1.79442	3.55061	31.0081	0.000121457	0.00516871
ENSGALG00000017120	1.18263	3.48417	30.9204	0.000122995	0.00521297
ENSGALG00000037642	3.07332	2.13197	30.7475	0.000126095	0.00531096
ENSGALG00000015846	-0.811939	6.35382	30.6682	0.000127546	0.00535038
ENSGALG00000037561	6.2245	2.81973	32.2679	0.000127825	0.00535038
ENSGALG00000012836	1.46503	4.01298	30.5472	0.0001298	0.00539951
ENSGALG00000014821	3.43199	0.713512	30.5576	0.000129605	0.00539951
ENSGALG00000004325	-0.936591	8.56087	30.4638	0.000131381	0.00541963
ENSGALG00000014096	-0.645127	6.39092	30.3927	0.000132745	0.00541963
ENSGALG00000032155	1.9145	4.59721	30.6407	0.000133098	0.00541963
ENSGALG00000000466	2.17698	5.98911	31.412	0.000131462	0.00541963
ENSGALG00000007191	2.54453	3.54256	30.7855	0.000131676	0.00541963
ENSGALG00000014801	2.58139	2.06699	30.38	0.00013299	0.00541963
ENSGALG00000029270	2.99669	4.39336	31.4431	0.000132612	0.00541963
ENSGALG00000038136	1.48444	2.44142	30.3007	0.000134537	0.00546172
ENSGALG00000004614	-0.664268	6.70223	30.2259	0.000136014	0.00550509
ENSGALG00000008902	-0.739542	4.75013	30.177	0.000136989	0.00552797
ENSGALG00000006040	-0.597024	5.83356	30.1337	0.000137861	0.00554655
ENSGALG00000026762	-0.914625	5.94617	29.979	0.000141026	0.00565403
ENSGALG00000001506	1.67179	2.22222	29.9623	0.000141372	0.00565403
ENSGALG00000022750	1.90647	2.42233	29.8121	0.000144535	0.00576343
ENSGALG00000044525	1.21646	3.78149	29.5292	0.000150722	0.00599241
ENSGALG00000003113	1.36487	4.93629	29.4383	0.000152774	0.00605616
ENSGALG00000040275	0.924566	6.22297	29.4168	0.000153264	0.00605777
ENSGALG00000006958	-1.08838	5.37293	29.3947	0.000153769	0.00605993
ENSGALG00000009352	2.3109	1.01201	29.3718	0.000154297	0.00606302
ENSGALG00000027305	2.76714	2.00254	29.3479	0.000154846	0.00606691
ENSGALG00000033157	1.09654	4.15208	29.2884	0.000156229	0.00606818
ENSGALG00000025759	1.2541	5.06897	29.3262	0.000155349	0.00606818
ENSGALG00000005094	1.95119	4.60598	29.6575	0.000156065	0.00606818
ENSGALG00000003465	6.17947	5.60426	30.7542	0.00016044	0.00621381
ENSGALG00000037170	1.98219	2.58473	28.9384	0.000164664	0.00635914
ENSGALG00000043052	1.49937	3.59241	28.8556	0.000166736	0.00640248
ENSGALG00000038502	1.57021	2.68874	28.8609	0.000166603	0.00640248
ENSGALG00000016304	-0.79553	6.14813	28.8228	0.000167565	0.00641602
ENSGALG00000012160	1.9325	1.84076	28.7767	0.000168739	0.00644266
ENSGALG00000034303	-1.05644	6.78253	28.5658	0.000174231	0.00645133
ENSGALG00000031860	-0.935373	4.14555	28.5932	0.000173505	0.00645133
ENSGALG00000037816	1.02839	3.85018	28.6478	0.000172071	0.00645133
ENSGALG00000032190	1.35545	7.15497	28.748	0.00017177	0.00645133
ENSGALG00000028318	1.38642	2.65265	28.579	0.000173882	0.00645133
ENSGALG00000021656	1.52915	3.56142	28.5762	0.000173957	0.00645133
ENSGALG00000013420	1.57707	3.39926	28.6768	0.000171315	0.00645133
ENSGALG00000029569	1.88789	5.07975	29.0349	0.000173889	0.00645133
ENSGALG00000003354	2.02073	1.79293	28.6469	0.000172094	0.00645133
ENSGALG00000026038	2.29516	1.82967	28.5753	0.00017398	0.00645133
ENSGALG00000036327	3.2797	1.17392	28.6738	0.000171392	0.00645133
ENSGALG00000010316	-1.23493	4.48052	28.4859	0.000176367	0.00651253
ENSGALG00000007786	2.09861	2.12887	28.4129	0.000178345	0.00654577
ENSGALG00000011668	3.19855	0.146285	28.399	0.000178724	0.00654577
ENSGALG00000002583	1.58155	5.29211	28.5017	0.000180914	0.00660803
ENSGALG00000000059	1.91169	1.16988	28.1769	0.000184919	0.00671789
ENSGALG00000015109	-0.858701	8.20056	28.1579	0.000185459	0.00671938
ENSGALG00000012456	1.57691	6.97664	28.435	0.000188935	0.00680873
ENSGALG00000016687	1.41639	3.70628	27.8797	0.000193602	0.00695831
ENSGALG00000003857	2.35111	3.5023	28.0273	0.000194703	0.00697926
ENSGALG00000028900	0.852573	3.88143	27.7855	0.000196454	0.00702337
ENSGALG00000042108	3.09621	1.2496	27.7338	0.00019804	0.00706133
ENSGALG00000043734	-0.993762	4.41867	27.6925	0.000199319	0.00708819
ENSGALG00000013211	2.08447	1.68458	27.6599	0.000200334	0.00710554
ENSGALG00000040969	0.891587	4.28579	27.6106	0.00020188	0.00714155
ENSGALG00000008551	-1.27753	6.55607	27.608	0.000203134	0.00716712
ENSGALG00000015474	1.3039	4.07316	27.5377	0.000204193	0.00718017
ENSGALG00000035707	2.25401	2.05195	27.526	0.000204569	0.00718017
ENSGALG00000003374	-0.625834	7.1754	27.5049	0.000205245	0.00718517
ENSGALG00000000737	-0.830789	5.12611	27.441	0.000207311	0.00720138
ENSGALG00000008759	1.8368	3.45091	27.464	0.000206565	0.00720138
ENSGALG00000041611	2.24831	6.80954	28.5273	0.000206894	0.00720138
ENSGALG00000014688	0.888973	8.10262	27.3748	0.000209474	0.00722293
ENSGALG00000037901	1.13453	6.15225	27.3747	0.000209539	0.00722293
ENSGALG00000015713	1.34003	5.68025	27.4431	0.000208952	0.00722293
ENSGALG00000008963	1.0162	3.81636	27.3396	0.000210638	0.00724231
ENSGALG00000006388	1.72279	5.3734	27.6738	0.000212098	0.00727394
ENSGALG00000040035	1.09819	2.86131	27.1882	0.000215722	0.00737937
ENSGALG00000026995	1.49041	4.03558	27.1722	0.000216267	0.00737937
ENSGALG00000006061	0.672972	4.83047	27.0151	0.000221712	0.00754498
ENSGALG00000010749	1.19825	3.5043	26.9806	0.000222931	0.00754498
ENSGALG00000005763	2.80536	2.47952	27.0167	0.00022336	0.00754498
ENSGALG00000032637	-0.712491	6.68862	26.8462	0.000227746	0.00757916
ENSGALG00000021395	0.933419	4.87592	26.8908	0.000226136	0.00757916
ENSGALG00000008656	1.41906	2.79713	26.8988	0.000225847	0.00757916
ENSGALG00000044339	1.6158	3.60421	26.8673	0.000226983	0.00757916
ENSGALG00000044229	2.51458	1.8092	26.7768	0.000230279	0.0076446
ENSGALG00000003815	-0.620182	8.96674	26.7261	0.000232152	0.00768782
ENSGALG00000002080	1.95261	4.95337	27.0651	0.000235875	0.00778787
ENSGALG00000009107	2.80193	4.51566	27.5269	0.000236329	0.00778787
ENSGALG00000026252	-0.96819	7.79697	26.5565	0.000238548	0.00784184
ENSGALG00000018977	3.10329	0.0994361	30.8983	0.000239642	0.00785861
ENSGALG00000001595	1.52927	2.87487	26.4888	0.000241157	0.00788911
ENSGALG00000014128	-0.994709	4.92347	26.4082	0.000244306	0.00795352
ENSGALG00000038799	2.46119	0.803918	26.3892	0.000245058	0.00795876
ENSGALG00000028506	0.98405	5.25449	26.283	0.000249296	0.00807693
ENSGALG00000007924	1.15514	5.46364	26.2237	0.000251703	0.00811592
ENSGALG00000030966	-1.04016	4.19001	26.1431	0.000255015	0.00818355
ENSGALG00000013956	4.60579	2.85484	27.0467	0.000254811	0.00818355
ENSGALG00000029259	2.41105	1.57887	26.1136	0.000256241	0.00820335
ENSGALG00000008969	-0.827145	8.48403	25.9686	0.000262362	0.0083399
ENSGALG00000002554	-0.705243	5.46736	25.8631	0.000266921	0.00840964
ENSGALG00000007650	1.11964	5.60764	25.8752	0.000266394	0.00840964
ENSGALG00000031152	2.17128	1.52	25.8601	0.000267052	0.00840964
ENSGALG00000008911	2.31483	3.44638	26.0355	0.000266937	0.00840964
ENSGALG00000038875	0.714222	5.15055	25.8165	0.000268968	0.00845023
ENSGALG00000007570	-0.69053	4.7876	25.7775	0.000270691	0.0084846
ENSGALG00000004261	2.1916	0.719561	25.7162	0.000273429	0.00855053
ENSGALG00000032577	-0.679476	8.20495	25.6212	0.000277736	0.00862908
ENSGALG00000007713	1.20963	2.72882	25.6185	0.000277862	0.00862908
ENSGALG00000030614	4.93678	1.56706	25.9186	0.00027743	0.00862908
ENSGALG00000022909	-1.08065	3.53077	25.5943	0.000278969	0.00864354
ENSGALG00000044493	1.54809	2.29959	25.5766	0.000279788	0.00864903
ENSGALG00000010392	-1.16459	2.89391	25.5527	0.000280891	0.00866328
ENSGALG00000042458	0.864342	7.79663	25.456	0.000285416	0.00877976
ENSGALG00000003485	0.983958	6.67193	25.4305	0.000286622	0.00877976
ENSGALG00000000573	1.49316	5.9244	25.7447	0.000286383	0.00877976
ENSGALG00000013414	1.27306	5.08819	25.3645	0.000290046	0.00886448
ENSGALG00000031982	-0.916937	7.0504	25.336	0.000291151	0.00887814
ENSGALG00000040834	-0.84358	5.88638	25.2862	0.000293568	0.00893162
ENSGALG00000005968	1.5463	2.4391	25.2669	0.000294511	0.00894014
ENSGALG00000006439	0.937219	6.10718	25.2176	0.000296943	0.0089937
ENSGALG00000010448	-0.914997	9.85401	25.1906	0.000298281	0.00899746
ENSGALG00000005580	-0.892167	5.83689	25.1807	0.000298774	0.00899746
ENSGALG00000012404	-0.837568	5.88764	25.1747	0.00029907	0.00899746
ENSGALG00000043676	-0.898155	6.19696	25.1089	0.000302373	0.00907658
ENSGALG00000025929	1.21243	2.26963	25.0647	0.000304618	0.00912364
ENSGALG00000021843	-0.624498	4.56903	25.0382	0.000305972	0.00914389
ENSGALG00000041577	2.44534	4.66473	25.6562	0.000309521	0.00922949
ENSGALG00000034846	-1.04304	4.98883	24.9516	0.000310446	0.00923661
ENSGALG00000005725	0.833576	7.0407	24.9135	0.00031244	0.00927548
ENSGALG00000016986	1.35871	7.86471	25.0255	0.000314298	0.00929297
ENSGALG00000031593	1.76307	6.51615	25.4043	0.000314408	0.00929297
ENSGALG00000040368	-0.887713	10.1345	24.8568	0.000315433	0.00929514
ENSGALG00000030550	-0.738851	8.01492	24.8253	0.000317109	0.00929514
ENSGALG00000040873	-0.660944	6.26262	24.8229	0.00031724	0.00929514
ENSGALG00000014084	0.581659	5.54277	24.8354	0.000316572	0.00929514
ENSGALG00000033781	0.882092	4.59838	24.7964	0.000318656	0.00931532
ENSGALG00000040627	2.52747	1.16762	24.7842	0.000319311	0.00931532
ENSGALG00000035194	1.606	4.61695	24.8366	0.000320253	0.00932262
ENSGALG00000002105	2.55558	1.59716	24.7322	0.00032213	0.00935704
ENSGALG00000033557	-0.66149	9.21325	24.697	0.000324053	0.00937249
ENSGALG00000037241	1.00884	3.56256	24.7057	0.000323575	0.00937249
ENSGALG00000031270	0.901243	6.52561	24.6718	0.000325434	0.00939229
ENSGALG00000008827	-0.659654	6.35602	24.6391	0.000327241	0.00940372
ENSGALG00000001564	1.56034	5.82189	24.9878	0.000327713	0.00940372
ENSGALG00000016582	1.73232	2.69212	24.6268	0.000327923	0.00940372
ENSGALG00000006017	1.58669	5.23316	24.7728	0.00033489	0.00958312
ENSGALG00000034590	1.10664	3.97313	24.4184	0.000339742	0.00966648
ENSGALG00000045185	2.06388	1.13981	24.4147	0.000339955	0.00966648
ENSGALG00000027365	1.89652	3.78116	24.4327	0.00034286	0.00972857
ENSGALG00000000251	1.93443	4.92192	24.6625	0.000350174	0.00991523
ENSGALG00000017327	1.21978	4.97673	24.2073	0.000352222	0.0099523
ENSGALG00000036796	1.11177	2.30665	24.1752	0.000354167	0.00998632
ENSGALG00000017135	-0.913987	6.64871	24.1221	0.000357411	0.0100568
ENSGALG00000005809	1.47218	4.72746	24.1048	0.000361128	0.0101191
ENSGALG00000034868	2.35136	5.85008	25.1111	0.000361006	0.0101191
ENSGALG00000028238	4.63159	0.470619	24.0272	0.000363298	0.0101377
ENSGALG00000029532	4.83821	3.37204	25.2304	0.000362829	0.0101377
ENSGALG00000041091	2.7196	12.2098	24.8932	0.000365793	0.0101863
ENSGALG00000040042	-0.718491	6.73881	23.9633	0.000367329	0.010208
ENSGALG00000010795	-1.13047	2.55999	23.9423	0.000368663	0.010224
ENSGALG00000005041	-1.2937	2.26051	23.9103	0.000370703	0.0102384
ENSGALG00000041390	-1.22099	5.67215	23.8942	0.000372512	0.0102673
ENSGALG00000000783	1.34404	2.2372	23.8531	0.000374395	0.0102981
ENSGALG00000037998	-0.628861	4.69258	23.8161	0.000376804	0.0103433
ENSGALG00000005689	-0.726395	9.4177	23.7998	0.000377873	0.0103485
ENSGALG00000007001	1.21958	3.76479	23.7897	0.00037853	0.0103485
ENSGALG00000023122	-1.44032	5.46939	23.7972	0.000382349	0.0104107
ENSGALG00000038536	1.27397	7.18128	23.8194	0.000381776	0.0104107
ENSGALG00000011646	1.83561	3.13419	23.699	0.000384544	0.0104494
ENSGALG00000010073	-0.60371	8.63729	23.6836	0.000385575	0.0104563
ENSGALG00000008348	-0.672155	9.78153	23.6487	0.000387929	0.0104672
ENSGALG00000006165	1.47112	4.72761	23.6925	0.000388307	0.0104672
ENSGALG00000035325	1.32152	1.55659	23.6063	0.000390809	0.0104927
ENSGALG00000025941	3.35673	1.36413	23.6124	0.000390394	0.0104927
ENSGALG00000036969	-0.613373	5.72098	23.5541	0.000394388	0.0105468
ENSGALG00000038012	-1.35616	3.40467	23.5	0.000398138	0.0105588
ENSGALG00000006690	-0.664364	4.82321	23.5064	0.000397691	0.0105588
ENSGALG00000008970	1.38539	5.29966	23.5839	0.000396755	0.0105588
ENSGALG00000025822	2.19495	2.54831	23.4911	0.000398757	0.0105588
ENSGALG00000015461	2.50733	3.3867	23.8112	0.000397054	0.0105588
ENSGALG00000035842	1.16392	3.88961	23.4725	0.000400059	0.0105725
ENSGALG00000015398	2.75656	3.94615	23.9585	0.000409155	0.0107918
ENSGALG00000002982	1.32161	2.9256	23.2997	0.000412384	0.0108396
ENSGALG00000042519	1.60163	5.03099	23.55	0.000412578	0.0108396
ENSGALG00000012319	-1.3874	3.67943	23.2792	0.000413878	0.0108526
ENSGALG00000046616	2.01206	4.54758	23.582	0.000417326	0.0109218
ENSGALG00000015166	-0.680219	3.80067	23.1455	0.000423763	0.0110687
ENSGALG00000033635	1.23723	2.90652	23.1247	0.000425322	0.011088
ENSGALG00000010718	-1.02906	5.05464	23.0292	0.000432584	0.0112338
ENSGALG00000012199	1.99632	1.55387	23.0384	0.000431875	0.0112338
ENSGALG00000005610	-0.768434	6.12138	22.9848	0.000436005	0.011261
ENSGALG00000035099	-0.745656	5.09629	22.9831	0.000436135	0.011261
ENSGALG00000006639	2.70475	0.85855	23.0045	0.000434479	0.011261
ENSGALG00000010195	2.06189	2.0423	22.9714	0.000437048	0.011263
ENSGALG00000012092	-1.67234	4.60064	22.981	0.000442105	0.0113182
ENSGALG00000045029	-1.04225	2.91418	22.9208	0.000441	0.0113182
ENSGALG00000010542	0.787184	5.22258	22.9011	0.000442549	0.0113182
ENSGALG00000039126	10.0582	1.6059	30.1521	0.000450416	0.0114975
ENSGALG00000016828	1.26356	2.05557	22.7865	0.000451697	0.0115085
ENSGALG00000003720	1.44827	2.8098	22.7427	0.000455249	0.0115771
ENSGALG00000010733	1.31593	3.74462	22.6933	0.000459293	0.0116579
ENSGALG00000009801	-0.656515	4.99965	22.67	0.000461222	0.0116849
ENSGALG00000027512	-0.700747	5.13106	22.6431	0.000463455	0.0117194
ENSGALG00000005194	1.97586	2.28816	22.6317	0.0004644	0.0117213
ENSGALG00000024490	2.48089	0.702729	22.5939	0.000467566	0.0117792
ENSGALG00000005481	1.1666	5.65692	22.5958	0.00046965	0.0118096
ENSGALG00000015140	6.93126	0.425792	22.6026	0.000471876	0.0118435
ENSGALG00000017276	-0.690349	4.0577	22.4514	0.000479728	0.0119959
ENSGALG00000036490	0.976411	4.84282	22.4589	0.00047908	0.0119959
ENSGALG00000019552	2.80449	1.48659	22.4372	0.000480966	0.0120046
ENSGALG00000015216	1.34695	2.63087	22.3266	0.000490688	0.012202
ENSGALG00000045842	1.36042	2.00428	22.2715	0.000495621	0.012302
ENSGALG00000039674	-1.2283	2.05072	22.2582	0.000496822	0.0123091
ENSGALG00000035182	1.05408	3.71068	22.1584	0.000505924	0.0125116
ENSGALG00000021143	0.96722	4.13722	22.1118	0.000510244	0.0125954
ENSGALG00000004300	-0.866762	5.24886	22.0869	0.000512564	0.0126064
ENSGALG00000042308	-0.840901	4.27727	22.0942	0.000511878	0.0126064
ENSGALG00000026301	2.18814	0.807903	22.0421	0.000516783	0.0126871
ENSGALG00000032260	1.34363	4.20674	22.0223	0.000518653	0.0126883
ENSGALG00000025881	1.48496	3.04473	22.0216	0.000518717	0.0126883
ENSGALG00000001491	1.99269	1.69028	21.9105	0.000529397	0.0129027
ENSGALG00000036258	2.58401	0.903997	21.9191	0.000528558	0.0129027
ENSGALG00000009959	-1.0629	6.43348	21.8612	0.000534642	0.0129879
ENSGALG00000043938	1.02697	3.34227	21.855	0.000534819	0.0129879
ENSGALG00000033789	-1.36225	10.7837	21.8749	0.000536216	0.0129984
ENSGALG00000037167	2.43999	4.1455	22.3431	0.000538206	0.0130232
ENSGALG00000017302	1.0283	5.67888	21.7696	0.000543303	0.0130995
ENSGALG00000002908	2.60595	1.04999	21.779	0.00054236	0.0130995
ENSGALG00000014712	-1.3451	3.57673	21.665	0.000553909	0.0132647
ENSGALG00000013197	-0.760001	4.59759	21.6607	0.000554348	0.0132647
ENSGALG00000032148	-0.74482	9.44667	21.6766	0.000552719	0.0132647
ENSGALG00000034562	0.982165	3.3959	21.6819	0.000552175	0.0132647
ENSGALG00000006525	3.20078	0.661191	21.6536	0.000555074	0.0132647
ENSGALG00000016564	1.37388	5.13783	21.6816	0.000557934	0.0133095
ENSGALG00000034986	-1.10571	4.30312	21.6094	0.000559636	0.0133265
ENSGALG00000045870	-0.753595	5.91494	21.5702	0.000563718	0.0134
ENSGALG00000028664	1.67799	3.31689	21.5171	0.000569308	0.0134853
ENSGALG00000046593	0.949636	3.83973	21.4916	0.000572022	0.0135258
ENSGALG00000007703	-0.651839	5.05178	21.4812	0.000573131	0.0135283
ENSGALG00000016563	1.2036	2.45882	21.4463	0.000576868	0.0135927
ENSGALG00000009628	1.3025	5.00411	21.4658	0.000578515	0.0136077
ENSGALG00000040316	-0.930437	8.48746	21.399	0.000581975	0.0136415
ENSGALG00000040244	0.874456	8.04809	21.4072	0.000581086	0.0136415
ENSGALG00000034704	-0.899565	4.43832	21.3716	0.000584954	0.0136875
ENSGALG00000012834	2.02718	0.716844	21.3461	0.000587752	0.0137054
ENSGALG00000009731	1.50756	3.08759	21.258	0.000597519	0.0139091
ENSGALG00000012484	0.9254	4.9643	21.2206	0.000601733	0.013983
ENSGALG00000000884	-0.743339	6.19714	21.1198	0.00061324	0.0142259
ENSGALG00000010259	2.62333	2.53375	21.1574	0.000615077	0.014244
ENSGALG00000008281	1.57586	2.68291	21.0778	0.000618106	0.0142896
ENSGALG00000041266	2.02644	1.76757	21.0496	0.000621409	0.0143414
ENSGALG00000008447	1.84508	3.19514	21.032	0.000624498	0.014388
ENSGALG00000034349	1.65628	1.57017	20.921	0.000636699	0.0146191
ENSGALG00000010114	3.70156	2.16609	21.2152	0.000635755	0.0146191
ENSGALG00000011511	0.93369	5.77115	20.9008	0.000639146	0.0146369
ENSGALG00000015645	0.940466	4.24121	20.8089	0.000650394	0.0148576
ENSGALG00000015154	-1.83251	5.54781	21.1431	0.00065741	0.0149672
ENSGALG00000021569	1.22312	6.11165	20.8698	0.000657114	0.0149672
ENSGALG00000000003	-1.99584	3.2429	20.7381	0.000662123	0.0150491
ENSGALG00000045218	1.8551	1.38078	20.7027	0.000663684	0.0150591
ENSGALG00000013727	-0.772553	6.42554	20.6617	0.000668899	0.0151265
ENSGALG00000035599	-0.614602	10.8097	20.667	0.000668226	0.0151265
ENSGALG00000001513	0.829303	5.88793	20.6374	0.000672013	0.0151715
ENSGALG00000008701	1.61546	1.80936	20.6224	0.000673945	0.0151897
ENSGALG00000013207	-0.90755	6.63705	20.6013	0.000676675	0.0152258
ENSGALG00000009305	0.885688	5.93596	20.5885	0.000678334	0.0152376
ENSGALG00000009855	-1.02399	6.41598	20.5747	0.00068064	0.0152389
ENSGALG00000016440	0.886955	4.62856	20.5707	0.000680649	0.0152389
ENSGALG00000008780	-0.853757	6.47189	20.5335	0.000685526	0.0152719
ENSGALG00000009913	0.738394	5.45298	20.5492	0.000683455	0.0152719
ENSGALG00000046032	1.36784	2.90952	20.5404	0.000684611	0.0152719
ENSGALG00000016140	-1.15317	3.55424	20.4993	0.00069004	0.0153158
ENSGALG00000005065	0.761633	3.18677	20.5059	0.000689159	0.0153158
ENSGALG00000037160	0.954085	3.68144	20.4874	0.00069162	0.0153158
ENSGALG00000007996	1.084	6.5179	20.5165	0.000692043	0.0153158
ENSGALG00000007659	-0.910939	8.5939	20.3987	0.000703516	0.0154179
ENSGALG00000032681	-0.728673	4.18902	20.4192	0.000700753	0.0154179
ENSGALG00000016036	-0.635082	4.50383	20.4052	0.000702643	0.0154179
ENSGALG00000006900	0.96781	3.27455	20.434	0.000698752	0.0154179
ENSGALG00000016518	1.33115	3.47594	20.4104	0.000701941	0.0154179
ENSGALG00000024466	3.59914	1.67986	20.472	0.00070046	0.0154179
ENSGALG00000031430	2.6544	1.32681	20.3711	0.000707276	0.0154751
ENSGALG00000020143	-1.09863	4.50967	20.3553	0.000709435	0.0154972
ENSGALG00000031076	-0.67282	4.04138	20.2961	0.000717589	0.0156247
ENSGALG00000017183	3.84954	1.73768	20.4737	0.000717368	0.0156247
ENSGALG00000037093	-0.931033	6.26694	20.2397	0.000725465	0.01572
ENSGALG00000020322	1.83547	1.16196	20.2445	0.000724786	0.01572
ENSGALG00000015078	-0.940144	2.10761	20.2217	0.000728008	0.0157498
ENSGALG00000045021	1.40619	2.4517	20.1857	0.000733101	0.0158345
ENSGALG00000043016	1.42211	3.735	20.1621	0.000736461	0.0158816
ENSGALG00000038775	-1.1814	7.46912	20.1386	0.000746961	0.0160442
ENSGALG00000008633	0.702168	6.88255	20.08	0.000748318	0.0160442
ENSGALG00000006016	0.983144	2.35135	20.077	0.000748759	0.0160442
ENSGALG00000036346	1.76078	1.6225	20.0679	0.00075008	0.016047
ENSGALG00000042443	-1.13266	4.31497	20.0577	0.00075157	0.0160534
ENSGALG00000031896	0.846046	5.30742	20.0154	0.0007578	0.0161353
ENSGALG00000012608	1.48327	4.40151	20.0686	0.00075718	0.0161353
ENSGALG00000013069	0.722747	3.97598	19.9702	0.000764516	0.0162526
ENSGALG00000016379	-0.721779	5.68837	19.9473	0.000767952	0.0162975
ENSGALG00000021442	1.92091	4.78156	20.3036	0.000769048	0.0162975
ENSGALG00000044404	2.04714	0.391827	19.9071	0.000774019	0.0163771
ENSGALG00000040793	-0.690143	8.12304	19.8161	0.000787949	0.0164119
ENSGALG00000007809	0.623707	4.24541	19.87	0.000779668	0.0164119
ENSGALG00000038325	0.714402	6.77857	19.8696	0.000779725	0.0164119
ENSGALG00000007093	0.720997	6.75798	19.7991	0.000790595	0.0164119
ENSGALG00000023571	0.762193	5.3915	19.7933	0.000791495	0.0164119
ENSGALG00000042418	0.984129	2.57338	19.7979	0.000790772	0.0164119
ENSGALG00000008713	1.17712	3.01603	19.841	0.000784114	0.0164119
ENSGALG00000001149	1.87098	3.23087	19.8332	0.000789775	0.0164119
ENSGALG00000019835	2.2029	0.759137	19.8417	0.000784008	0.0164119
ENSGALG00000011806	2.31949	1.38254	19.8617	0.000780937	0.0164119
ENSGALG00000023172	3.18656	1.54466	19.8428	0.000785182	0.0164119
ENSGALG00000028069	3.92418	0.146351	19.834	0.00078519	0.0164119
ENSGALG00000002744	-2.43607	2.83063	19.8302	0.000793224	0.0164225
ENSGALG00000037223	2.37109	1.322	19.7708	0.000795009	0.0164342
ENSGALG00000043064	1.42837	5.85421	19.9746	0.000803712	0.0165159
ENSGALG00000034571	1.78675	2.66784	19.7135	0.000804022	0.0165159
ENSGALG00000033063	1.83471	2.22468	19.7123	0.000804221	0.0165159
ENSGALG00000039146	2.46223	0.824099	19.7102	0.000804542	0.0165159
ENSGALG00000014176	3.67351	1.73281	19.8273	0.000805084	0.0165159
ENSGALG00000025738	-1.24926	6.3781	19.8136	0.000808119	0.0165529
ENSGALG00000011104	2.79642	1.09844	19.676	0.000809991	0.0165661
ENSGALG00000004167	1.66087	5.69567	20.0198	0.000812063	0.0165833
ENSGALG00000030526	-1.19484	3.42792	19.6455	0.000814879	0.0165918
ENSGALG00000012628	-0.961473	4.03285	19.6416	0.000815515	0.0165918
ENSGALG00000008272	-0.78934	6.58737	19.6016	0.000821983	0.0165918
ENSGALG00000034168	-0.635693	6.77575	19.5995	0.000822329	0.0165918
ENSGALG00000007768	1.32951	2.06749	19.6055	0.000821354	0.0165918
ENSGALG00000002473	1.72478	3.19846	19.6078	0.000821143	0.0165918
ENSGALG00000000619	5.12814	0.581547	19.6372	0.000820819	0.0165918
ENSGALG00000010120	1.75414	2.21379	19.5894	0.000823978	0.0166003
ENSGALG00000040447	-0.716575	3.83937	19.5775	0.000825913	0.0166144
ENSGALG00000006795	2.80133	0.745639	19.5697	0.000827187	0.0166152
ENSGALG00000021021	-0.905272	6.55815	19.5415	0.000831822	0.0166587
ENSGALG00000043448	-0.85659	4.72603	19.5161	0.000836023	0.016718
ENSGALG00000035978	1.11445	4.66344	19.4654	0.000844492	0.0168137
ENSGALG00000023844	1.69274	2.75925	19.465	0.000844554	0.0168137
ENSGALG00000007485	0.922535	6.48944	19.4528	0.000846613	0.0168299
ENSGALG00000015253	1.70814	3.06972	19.4411	0.000848578	0.0168441
ENSGALG00000014203	1.18078	2.70118	19.4301	0.000850439	0.0168562
ENSGALG00000003484	1.35505	2.91035	19.4147	0.000853044	0.016883
ENSGALG00000015307	2.45914	3.90861	19.8362	0.000854337	0.0168838
ENSGALG00000014892	0.670464	3.85116	19.356	0.000863081	0.016915
ENSGALG00000004270	1.48319	2.2425	19.3638	0.000861749	0.016915
ENSGALG00000008660	1.50674	3.29311	19.3787	0.000859187	0.016915
ENSGALG00000039032	1.95992	0.979206	19.3539	0.000863445	0.016915
ENSGALG00000016931	2.19377	1.09594	19.3686	0.000860925	0.016915
ENSGALG00000005519	-1.07301	5.74599	19.3424	0.000866881	0.0169577
ENSGALG00000012131	-0.844443	6.08066	19.2702	0.000878001	0.0171503
ENSGALG00000008563	-0.73267	4.77759	19.226	0.000885803	0.0172776
ENSGALG00000001883	1.69938	2.15337	19.2047	0.000889604	0.0173267
ENSGALG00000006724	-1.54851	3.68149	19.1706	0.000895893	0.0173312
ENSGALG00000032984	1.25278	3.9423	19.1675	0.000896264	0.0173312
ENSGALG00000016852	1.74691	3.61306	19.2281	0.000891654	0.0173312
ENSGALG00000004812	0.749104	5.53053	19.1212	0.00090464	0.0174681
ENSGALG00000005628	1.65029	1.07769	19.1075	0.000907131	0.0174912
ENSGALG00000002470	-0.780349	6.24231	19.0832	0.00091159	0.017552
ENSGALG00000003011	-0.746827	7.03811	18.9915	0.000928604	0.017733
ENSGALG00000001256	1.22366	4.40923	18.9986	0.000927266	0.017733
ENSGALG00000022586	1.92193	5.5096	19.509	0.000928882	0.017733
ENSGALG00000031341	2.13172	3.62724	19.2243	0.000928355	0.017733
ENSGALG00000011834	-0.887129	4.5374	18.9525	0.00093595	0.0177923
ENSGALG00000029753	0.860338	3.29267	18.9531	0.000935841	0.0177923
ENSGALG00000030313	1.21047	2.69063	18.9604	0.000934455	0.0177923
ENSGALG00000007905	-0.597138	8.50828	18.9413	0.000938075	0.0178076
ENSGALG00000036731	-0.790602	5.912	18.9174	0.000942622	0.0178521
ENSGALG00000014708	-0.600089	6.05091	18.9115	0.000943738	0.0178521
ENSGALG00000031934	1.58038	4.51985	19.0805	0.000944753	0.0178521
ENSGALG00000005038	1.63453	1.80998	18.9012	0.000945716	0.0178521
ENSGALG00000015079	-1.32059	6.34291	19.0435	0.000955348	0.0180086
ENSGALG00000010623	1.75761	2.06387	18.8266	0.000960144	0.0180738
ENSGALG00000015612	-0.620707	7.60136	18.8152	0.000962372	0.0180904
ENSGALG00000041752	-0.75354	3.54414	18.7692	0.000971409	0.0181842
ENSGALG00000000703	1.79533	0.697967	18.7706	0.00097114	0.0181842
ENSGALG00000020575	2.04741	1.44174	18.7733	0.000970604	0.0181842
ENSGALG00000009738	-0.853152	7.6191	18.7573	0.000973769	0.018192
ENSGALG00000017163	-0.584701	7.01872	18.7535	0.000974521	0.018192
ENSGALG00000008127	1.14771	5.34932	18.7414	0.000982482	0.0183152
ENSGALG00000012692	-0.653056	4.37418	18.6754	0.000990151	0.0184327
ENSGALG00000005544	3.43811	1.02502	18.661	0.000993076	0.0184616
ENSGALG00000037390	-1.26253	2.00445	18.6526	0.000994774	0.0184677
ENSGALG00000029601	1.61956	0.918642	18.6269	0.00100002	0.0185395
ENSGALG00000021079	0.86305	4.56721	18.6063	0.00100424	0.0185668
ENSGALG00000016609	1.4237	1.30987	18.6083	0.00100383	0.0185668
ENSGALG00000037400	1.60891	2.07216	18.5986	0.00100583	0.0185707
ENSGALG00000004627	6.25526	-0.198168	18.5513	0.00101562	0.0187257
ENSGALG00000003345	1.24628	4.21642	18.5348	0.00101907	0.0187381
ENSGALG00000020557	-0.592136	4.38325	18.5236	0.00102141	0.0187555
ENSGALG00000034948	-0.7746	5.21878	18.4572	0.00103544	0.0189738
ENSGALG00000037944	0.590474	4.10952	18.4541	0.00103611	0.0189738
ENSGALG00000007025	0.69973	2.63284	18.4246	0.00104241	0.0190633
ENSGALG00000037540	0.841494	4.66424	18.4132	0.00104487	0.0190824
ENSGALG00000039432	1.22376	2.58026	18.4035	0.00104696	0.0190946
ENSGALG00000040648	1.34904	3.12179	18.3949	0.00104881	0.0191025
ENSGALG00000043006	-1.04136	9.06819	18.3771	0.00105287	0.0191506
ENSGALG00000015233	-0.767428	8.48308	18.3509	0.00105838	0.0192007
ENSGALG00000043956	0.986376	4.67915	18.3505	0.00105848	0.0192007
ENSGALG00000042193	6.85176	1.82955	21.71	0.00106351	0.0192144
ENSGALG00000036201	-0.64797	6.53438	18.2614	0.00107817	0.0194013
ENSGALG00000003294	0.828655	3.64677	18.2723	0.00107572	0.0194013
ENSGALG00000040241	1.21004	2.21387	18.2621	0.001078	0.0194013
ENSGALG00000010745	1.013	5.54021	18.2575	0.00107975	0.0194039
ENSGALG00000003717	0.75051	6.43059	18.2441	0.00108202	0.0194187
ENSGALG00000009248	-1.35375	3.28133	18.182	0.00109606	0.0195075
ENSGALG00000037065	-1.07473	6.61725	18.2058	0.0010971	0.0195075
ENSGALG00000014410	-0.712342	6.32313	18.1997	0.00109205	0.0195075
ENSGALG00000007218	-0.589431	5.01224	18.1903	0.00109418	0.0195075
ENSGALG00000006266	0.638487	4.01355	18.2043	0.001091	0.0195075
ENSGALG00000014054	0.978021	5.12202	18.1832	0.00109578	0.0195075
ENSGALG00000037712	1.70803	2.84329	18.1584	0.00110144	0.0195332
ENSGALG00000006415	1.73654	2.7103	18.1596	0.00110119	0.0195332
ENSGALG00000015854	-0.670665	5.21465	18.1158	0.00111126	0.0196359
ENSGALG00000031637	0.830228	4.11387	18.125	0.00110914	0.0196359
ENSGALG00000014692	1.12589	3.57494	18.1124	0.00111205	0.0196359
ENSGALG00000002599	1.78664	0.871995	18.108	0.00111306	0.0196359
ENSGALG00000011481	0.637914	4.54089	18.083	0.00111887	0.0196959
ENSGALG00000016721	0.981604	3.77516	18.0808	0.00111938	0.0196959
ENSGALG00000012442	1.49639	1.80974	18.0268	0.00113209	0.0198935
ENSGALG00000036925	1.57277	4.45002	18.1442	0.00114245	0.0200495
ENSGALG00000034989	1.00202	3.18678	17.9408	0.00115262	0.0202016
ENSGALG00000037200	-1.02185	5.53632	17.9068	0.0011615	0.0202782
ENSGALG00000030969	0.851119	9.17516	17.9067	0.0011609	0.0202782
ENSGALG00000001189	1.12335	3.80133	17.9131	0.00115933	0.0202782
ENSGALG00000005957	-2.20397	4.44255	18.2549	0.00116713	0.0203002
ENSGALG00000007354	2.335	0.448217	17.8806	0.00116728	0.0203002
ENSGALG00000027090	6.66523	4.13117	18.6143	0.0011656	0.0203002
ENSGALG00000019276	-0.801437	5.44251	17.8678	0.00117041	0.0203221
ENSGALG00000044296	0.604208	4.88183	17.8632	0.00117156	0.0203221
ENSGALG00000003789	1.48823	2.45536	17.8447	0.00117612	0.020375
ENSGALG00000008676	-1.12589	10.6566	17.8392	0.00117824	0.0203855
ENSGALG00000013861	0.971035	4.40025	17.7781	0.00119272	0.0205832
ENSGALG00000029077	1.71857	4.75063	18.0338	0.00119146	0.0205832
ENSGALG00000031013	-0.797669	5.51479	17.7343	0.00120379	0.0205897
ENSGALG00000011476	-0.734483	6.14864	17.7361	0.00120333	0.0205897
ENSGALG00000007677	-0.660651	4.48134	17.7374	0.00120299	0.0205897
ENSGALG00000010770	0.806574	6.98613	17.7572	0.00119797	0.0205897
ENSGALG00000043399	0.962742	3.87689	17.7417	0.00120192	0.0205897
ENSGALG00000002515	2.03445	2.36903	17.7515	0.00119941	0.0205897
ENSGALG00000002457	-0.670281	5.65198	17.6635	0.00122195	0.0208016
ENSGALG00000040371	-0.612447	8.18968	17.6793	0.00121786	0.0208016
ENSGALG00000045584	0.615954	5.97257	17.6619	0.00122235	0.0208016
ENSGALG00000033079	0.645144	5.65768	17.6673	0.00122095	0.0208016
ENSGALG00000016575	2.98566	2.28139	17.8222	0.00122509	0.0208218
ENSGALG00000016342	9.09836	0.5352	21.8002	0.00123543	0.0209712
ENSGALG00000042009	1.39007	2.12111	17.6017	0.00123803	0.020989
ENSGALG00000011295	-1.3661	5.07082	17.672	0.00124561	0.0210645
ENSGALG00000008579	0.891893	3.58762	17.5788	0.00124406	0.0210645
ENSGALG00000007158	1.05611	2.68038	17.5336	0.00125607	0.021137
ENSGALG00000038782	1.43422	2.31575	17.544	0.00125329	0.021137
ENSGALG00000003837	1.82345	3.09365	17.557	0.0012561	0.021137
ENSGALG00000038559	2.54591	4.91128	18.2357	0.00125618	0.021137
ENSGALG00000001462	1.95461	1.16549	17.5053	0.00126364	0.0212361
ENSGALG00000037828	1.40216	1.87349	17.4696	0.00127329	0.0213716
ENSGALG00000029266	-1.04397	7.07162	17.4779	0.00127777	0.0213936
ENSGALG00000008756	1.0227	4.07803	17.4328	0.00128332	0.0214598
ENSGALG00000032031	-0.980105	2.73714	17.4207	0.00128666	0.021489
ENSGALG00000006749	-1.31878	5.9252	17.5869	0.00129007	0.0214927
ENSGALG00000027761	0.78579	5.07209	17.4103	0.00128952	0.0214927
ENSGALG00000016665	-1.2314	8.15542	17.4907	0.00129815	0.021574
ENSGALG00000015874	1.63762	2.11904	17.3829	0.00129709	0.021574
ENSGALG00000002549	1.29588	3.74896	17.3718	0.00130017	0.0215809
ENSGALG00000007132	-0.845932	5.55127	17.3302	0.00131177	0.0215955
ENSGALG00000026741	-0.718124	4.71079	17.3058	0.00131867	0.0215955
ENSGALG00000044071	0.929327	3.58342	17.3281	0.00131237	0.0215955
ENSGALG00000036819	1.26361	2.06701	17.3431	0.00130818	0.0215955
ENSGALG00000039982	1.29681	3.69212	17.3081	0.00131802	0.0215955
ENSGALG00000045638	1.34918	0.572588	17.309	0.00131777	0.0215955
ENSGALG00000021355	1.67428	2.16524	17.3235	0.00131368	0.0215955
ENSGALG00000042721	4.60615	-0.153077	17.3425	0.00130833	0.0215955
ENSGALG00000011489	1.62095	1.75956	17.2954	0.00132162	0.0216175
ENSGALG00000014687	-0.623735	5.26744	17.2382	0.00133793	0.0216937
ENSGALG00000009612	-0.614759	5.69099	17.2526	0.00133382	0.0216937
ENSGALG00000000608	-0.608396	9.74745	17.2339	0.00133916	0.0216937
ENSGALG00000005594	1.91099	0.441001	17.2503	0.00133446	0.0216937
ENSGALG00000004518	2.07512	1.52978	17.2376	0.00133811	0.0216937
ENSGALG00000015712	2.07657	2.78863	17.2685	0.00133668	0.0216937
ENSGALG00000014753	2.35151	0.751263	17.2551	0.00133308	0.0216937
ENSGALG00000016447	-0.870363	9.27107	17.2167	0.00134413	0.0217481
ENSGALG00000004631	1.5351	1.69078	17.2099	0.00134611	0.0217541
ENSGALG00000040465	0.650427	6.96037	17.1818	0.00135427	0.0218374
ENSGALG00000007675	2.32369	3.16537	17.3764	0.00135451	0.0218374
ENSGALG00000002298	1.65801	2.54812	17.1517	0.00136307	0.0219229
ENSGALG00000006658	1.91353	1.75902	17.1333	0.0013685	0.0219579
ENSGALG00000000112	4.9425	2.64036	17.8118	0.00136767	0.0219579
ENSGALG00000009052	1.17413	7.29199	17.2684	0.00137235	0.0219935
ENSGALG00000035187	0.613037	5.56371	17.1116	0.00137494	0.0219939
ENSGALG00000026639	1.35076	2.20552	17.0927	0.00138054	0.0219939
ENSGALG00000019555	1.38442	2.20261	17.0959	0.0013796	0.0219939
ENSGALG00000030767	1.94182	1.43913	17.0935	0.0013803	0.0219939
ENSGALG00000026518	2.32304	0.150422	17.105	0.00137687	0.0219939
ENSGALG00000017184	4.68924	2.48099	20.0789	0.00138358	0.0220165
ENSGALG00000028424	-1.27398	5.43231	17.1141	0.00140486	0.0223011
ENSGALG00000016997	-0.980318	8.38238	16.9864	0.00141355	0.0223011
ENSGALG00000029678	-0.735929	4.67132	16.9953	0.00140995	0.0223011
ENSGALG00000041080	0.708636	5.33795	16.9982	0.00140907	0.0223011
ENSGALG00000042782	1.3208	2.14698	16.9937	0.00141046	0.0223011
ENSGALG00000003770	1.48342	7.43109	17.2885	0.00141471	0.0223011
ENSGALG00000012357	1.7453	5.09074	17.3305	0.00141222	0.0223011
ENSGALG00000015209	-0.961816	4.38134	16.951	0.00142358	0.0223365
ENSGALG00000009212	-0.897211	3.3873	16.9521	0.00142325	0.0223365
ENSGALG00000008538	1.02238	2.74743	16.9602	0.00142075	0.0223365
ENSGALG00000003743	-0.730155	4.87473	16.9455	0.00142527	0.0223369
ENSGALG00000011967	0.896261	3.17649	16.9397	0.00142708	0.0223393
ENSGALG00000029834	-0.695215	5.09184	16.927	0.00143102	0.0223751
ENSGALG00000038257	2.9881	1.70714	16.9016	0.00143895	0.022447
ENSGALG00000028367	0.877178	3.90593	16.8731	0.00144792	0.0225608
ENSGALG00000000357	-0.754869	8.07433	16.8221	0.00146411	0.0227604
ENSGALG00000034556	1.31682	1.27098	16.8239	0.00146353	0.0227604
ENSGALG00000004106	-1.10834	6.42077	16.8255	0.00147919	0.0228893
ENSGALG00000040369	0.880924	4.27132	16.7821	0.00147695	0.0228893
ENSGALG00000011319	1.289	2.70537	16.7773	0.00147848	0.0228893
ENSGALG00000019867	-1.06919	5.87427	16.7677	0.00149019	0.023033
ENSGALG00000025898	-0.764106	5.81942	16.7199	0.00149719	0.0231147
ENSGALG00000023626	2.32237	1.8765	16.684	0.00150902	0.0232513
ENSGALG00000045879	5.5162	2.59523	17.2471	0.00150949	0.0232513
ENSGALG00000016774	-1.29638	6.19808	16.8514	0.00151504	0.0233102
ENSGALG00000041044	-0.902591	3.77829	16.6488	0.00152072	0.0233709
ENSGALG00000014924	1.75416	1.388	16.6399	0.0015237	0.02339
ENSGALG00000016457	-0.892253	6.39078	16.6001	0.00153709	0.0235489
ENSGALG00000044427	2.90069	4.64558	17.2386	0.00153755	0.0235489
ENSGALG00000038504	-0.905071	5.65258	16.565	0.00154901	0.0236596
ENSGALG00000006147	-0.596162	7.21515	16.5568	0.0015518	0.0236596
ENSGALG00000003930	1.10679	1.3421	16.5584	0.00155124	0.0236596
ENSGALG00000016022	1.61163	3.44519	16.5824	0.00155035	0.0236596
ENSGALG00000010774	0.588609	6.63762	16.4979	0.00157211	0.0238346
ENSGALG00000029424	1.10506	2.49857	16.5013	0.00157093	0.0238346
ENSGALG00000010743	0.92244	5.91899	16.4905	0.00157561	0.023851
ENSGALG00000034272	1.36897	0.735256	16.4397	0.00159248	0.0240352
ENSGALG00000011572	-1.08993	6.41131	16.4393	0.00160704	0.0242007
ENSGALG00000014934	-0.963092	5.68744	16.3629	0.00162077	0.0243803
ENSGALG00000037328	-0.728129	6.33016	16.3108	0.00163868	0.0245949
ENSGALG00000016617	0.700497	6.239	16.2913	0.00164581	0.0246276
ENSGALG00000012550	0.783936	4.89536	16.2898	0.00164635	0.0246276
ENSGALG00000042279	5.9555	1.80217	16.8023	0.00164954	0.0246479
ENSGALG00000001711	0.964547	3.36221	16.2704	0.00165348	0.0246796
ENSGALG00000036441	1.15408	6.02682	16.3992	0.00165609	0.0246911
ENSGALG00000022891	0.877035	3.84442	16.2311	0.00166805	0.0248395
ENSGALG00000014701	-0.752216	3.04879	16.1908	0.00168312	0.0249388
ENSGALG00000011718	0.670625	4.59454	16.1938	0.00168198	0.0249388
ENSGALG00000044052	0.897665	3.91001	16.1868	0.0016846	0.0249388
ENSGALG00000032746	1.58119	5.00115	16.4035	0.00168637	0.0249388
ENSGALG00000002260	0.923595	4.71764	16.1621	0.00169395	0.0250066
ENSGALG00000030005	1.56224	2.24111	16.1263	0.00170757	0.02518
ENSGALG00000037193	0.975021	4.17308	16.0972	0.00171874	0.0253097
ENSGALG00000044230	1.09542	3.75232	16.0937	0.00172011	0.0253097
ENSGALG00000006352	0.898561	2.66409	16.0711	0.00172884	0.0254104
ENSGALG00000010224	1.10221	4.501	16.0622	0.00173229	0.0254334
ENSGALG00000008060	1.40815	2.3664	16.0537	0.00173563	0.0254546
ENSGALG00000015156	-0.90851	3.82788	16.0356	0.00174268	0.0254897
ENSGALG00000045165	1.25935	1.02334	16.0282	0.00174558	0.0254897
ENSGALG00000019715	10.4504	1.14169	20.1721	0.00174385	0.0254897
ENSGALG00000026092	1.19214	1.23126	16.0126	0.00175173	0.0255241
ENSGALG00000028536	1.27893	6.76126	16.1883	0.00175617	0.0255337
ENSGALG00000006522	1.34073	1.67634	16.0031	0.0017555	0.0255337
ENSGALG00000007059	0.889147	2.70418	15.9558	0.00177427	0.0257689
ENSGALG00000044319	1.21298	2.67129	15.9435	0.00177921	0.0258129
ENSGALG00000028115	2.19212	1.80218	15.9376	0.00178157	0.0258193
ENSGALG00000037353	0.803052	7.00112	15.9196	0.00178883	0.0258967
ENSGALG00000010995	1.08044	2.09798	15.8991	0.00179716	0.025927
ENSGALG00000046222	1.11554	6.94947	16.033	0.00179553	0.025927
ENSGALG00000009157	2.07813	1.0202	15.8955	0.00179861	0.025927
ENSGALG00000038850	-0.712538	7.36458	15.8847	0.00180299	0.0259622
ENSGALG00000035580	-0.682453	4.54128	15.8398	0.00182144	0.0261762
ENSGALG00000008875	-0.721863	4.15471	15.8253	0.00182743	0.0262022
ENSGALG00000015058	-0.789644	3.30223	15.8159	0.00183132	0.0262022
ENSGALG00000043302	2.61176	0.908351	15.8202	0.00182952	0.0262022
ENSGALG00000030866	-0.851808	8.21527	15.7974	0.00183902	0.0262846
ENSGALG00000011835	-1.04065	4.31695	15.7824	0.00184529	0.0263463
ENSGALG00000006911	-1.49505	2.96499	15.7629	0.00185347	0.026435
ENSGALG00000036310	-0.883782	8.24216	15.7111	0.00187544	0.0265413
ENSGALG00000009755	-0.663314	6.03929	15.7316	0.0018667	0.0265413
ENSGALG00000030276	-0.622504	5.61905	15.6999	0.00188021	0.0265413
ENSGALG00000010006	-0.61593	5.90928	15.7008	0.00187982	0.0265413
ENSGALG00000028994	0.867873	2.54574	15.712	0.00187504	0.0265413
ENSGALG00000010537	1.06405	2.20143	15.7185	0.00187227	0.0265413
ENSGALG00000035726	1.14464	1.98817	15.7157	0.00187347	0.0265413
ENSGALG00000013494	1.597	1.74384	15.699	0.00188062	0.0265413
ENSGALG00000046062	2.07761	0.681533	15.7059	0.00187767	0.0265413
ENSGALG00000036396	-0.6721	5.04406	15.6851	0.00188657	0.0265975
ENSGALG00000003161	1.20363	3.48521	15.673	0.00189179	0.0266241
ENSGALG00000007102	-0.637915	7.9518	15.6544	0.00189981	0.0266745
ENSGALG00000002125	2.96398	0.632228	15.6206	0.00191456	0.0268237
ENSGALG00000003778	-0.598407	6.18243	15.6086	0.00191978	0.0268425
ENSGALG00000004444	2.34461	0.427001	15.6084	0.00191988	0.0268425
ENSGALG00000010478	1.73865	1.46257	15.578	0.00193329	0.026975
ENSGALG00000041203	2.12402	1.69334	15.5778	0.00193336	0.026975
ENSGALG00000001826	-0.992187	8.1745	15.5703	0.00194522	0.0269991
ENSGALG00000009847	-0.708695	4.52502	15.5609	0.00194086	0.0269991
ENSGALG00000017644	0.694803	7.74923	15.5628	0.00194002	0.0269991
ENSGALG00000032854	1.33727	3.79485	15.5426	0.00195132	0.0269991
ENSGALG00000037611	1.39725	3.32098	15.5465	0.00194727	0.0269991
ENSGALG00000004530	1.7234	1.3487	15.5458	0.00194759	0.0269991
ENSGALG00000043742	3.47801	9.26578	16.1048	0.00195312	0.0269991
ENSGALG00000008179	0.862387	6.01189	15.5119	0.00196309	0.0271092
ENSGALG00000008150	2.37454	2.77843	15.6247	0.00197368	0.0272275
ENSGALG00000015192	2.54908	4.08865	15.9714	0.001976	0.0272316
ENSGALG00000015605	1.94546	2.57796	15.4561	0.00199111	0.0274118
ENSGALG00000025938	-0.727074	5.28861	15.4397	0.00199563	0.027446
ENSGALG00000012488	-0.722418	7.30363	15.4195	0.00200491	0.0275175
ENSGALG00000000909	5.06904	0.105319	15.3539	0.00203816	0.0279454
ENSGALG00000007744	1.32441	3.23318	15.3373	0.00204327	0.027987
ENSGALG00000001626	-2.61557	3.14356	15.5235	0.00204941	0.0279904
ENSGALG00000022557	-0.86966	8.43103	15.3149	0.00205391	0.0279904
ENSGALG00000007792	0.633999	4.56155	15.3183	0.00205227	0.0279904
ENSGALG00000005451	0.725902	3.95174	15.3292	0.00204711	0.0279904
ENSGALG00000005808	3.16189	1.13445	15.3022	0.00206105	0.0280311
ENSGALG00000028411	1.31702	1.45713	15.292	0.00206482	0.028054
ENSGALG00000044737	-1.76742	2.68983	15.2756	0.00207266	0.0281322
ENSGALG00000014984	-0.741191	6.97248	15.2615	0.00207942	0.028139
ENSGALG00000004519	0.778156	4.22209	15.2687	0.00207596	0.028139
ENSGALG00000017019	1.08253	4.02859	15.2619	0.00207924	0.028139
ENSGALG00000039257	-0.703436	5.6622	15.2253	0.00209697	0.0283197
ENSGALG00000042182	-0.762279	4.9588	15.2169	0.00210103	0.028346
ENSGALG00000004438	-0.64231	5.85349	15.2094	0.00210469	0.0283626
ENSGALG00000028501	1.00782	3.30936	15.2058	0.00210647	0.0283626
ENSGALG00000033638	-0.674864	7.34696	15.1804	0.00211891	0.0285017
ENSGALG00000010595	1.23834	2.69112	15.1754	0.00212139	0.0285065
ENSGALG00000011473	0.652766	2.33821	15.1661	0.002126	0.0285213
ENSGALG00000044888	0.987919	1.92648	15.1646	0.00212672	0.0285213
ENSGALG00000032910	-0.838222	5.68966	15.1589	0.00212955	0.0285309
ENSGALG00000004037	1.87635	2.18803	15.1394	0.00213924	0.0286039
ENSGALG00000005937	3.1595	5.67454	15.6893	0.00213776	0.0286039
ENSGALG00000003149	0.918342	5.78357	15.0845	0.00216962	0.028924
ENSGALG00000035589	1.4482	2.94187	15.0831	0.00216748	0.028924
ENSGALG00000009560	-1.40089	7.76701	15.2447	0.0021848	0.0290406
ENSGALG00000001160	-0.963565	3.99583	15.049	0.00218481	0.0290406
ENSGALG00000012420	-0.714243	7.52527	15.049	0.00218483	0.0290406
ENSGALG00000013583	-0.637271	5.82848	15.0378	0.00219056	0.0290881
ENSGALG00000002189	-0.945347	9.14317	15.0062	0.00220751	0.0291981
ENSGALG00000016930	0.610694	4.55653	15.0168	0.00220134	0.0291981
ENSGALG00000045109	1.63756	1.24399	15.0109	0.00220436	0.0291981
ENSGALG00000027793	2.15494	0.757259	15.0084	0.00220566	0.0291981
ENSGALG00000013253	1.01261	3.15305	14.9743	0.00222335	0.0293302
ENSGALG00000033671	-2.23123	0.518861	14.951	0.00223556	0.0293523
ENSGALG00000026422	1.04054	4.91321	14.9562	0.00223569	0.0293523
ENSGALG00000034198	1.51276	1.52319	14.9479	0.00223715	0.0293523
ENSGALG00000012015	2.01961	1.66979	14.9526	0.00223472	0.0293523
ENSGALG00000014662	-0.84446	7.85617	14.925	0.0022492	0.0294318
ENSGALG00000000632	1.54426	1.60996	14.9162	0.00225386	0.0294356
ENSGALG00000029940	1.41195	1.17238	14.9081	0.00225816	0.0294609
ENSGALG00000035473	2.31806	1.71791	14.9043	0.00226017	0.0294609
ENSGALG00000031917	-1.65809	5.58604	15.1815	0.00226574	0.029505
ENSGALG00000014455	1.21433	3.43936	14.8863	0.00226976	0.0295057
ENSGALG00000038636	1.73185	6.99175	15.3476	0.00227017	0.0295057
ENSGALG00000036787	-0.858642	7.95376	14.8787	0.00227381	0.0295245
ENSGALG00000034493	0.88559	2.66914	14.8605	0.00228358	0.0296228
ENSGALG00000002729	-0.741476	3.66934	14.7901	0.0023218	0.0300897
ENSGALG00000004319	-0.63455	3.75087	14.7827	0.00232586	0.0301133
ENSGALG00000008763	-0.690993	5.22048	14.7522	0.0023427	0.0302731
ENSGALG00000012869	6.58683	0.0386932	16.3865	0.00234843	0.0302892
ENSGALG00000005259	-0.915152	2.6501	14.7145	0.00236372	0.0304572
ENSGALG00000003645	1.1211	3.61343	14.7037	0.00236975	0.0305057
ENSGALG00000016415	-0.716772	5.10675	14.6913	0.00237673	0.0305664
ENSGALG00000008154	-0.726786	6.88024	14.6739	0.00238655	0.0306051
ENSGALG00000018700	1.08019	2.08119	14.6772	0.00238469	0.0306051
ENSGALG00000041634	1.07748	3.73865	14.6647	0.00239178	0.030643
ENSGALG00000001143	1.24499	6.64372	14.8078	0.00240851	0.0308281
ENSGALG00000015152	-0.695758	7.25574	14.6303	0.00241138	0.0308355
ENSGALG00000011241	0.709366	6.27986	14.5995	0.00242911	0.0309741
ENSGALG00000003213	1.41036	1.73421	14.5922	0.00243337	0.030999
ENSGALG00000031597	2.81245	6.96608	15.0839	0.00244517	0.0311199
ENSGALG00000010346	-0.678705	7.74176	14.5511	0.00245731	0.031151
ENSGALG00000006670	-0.609263	4.64029	14.5479	0.00245917	0.031151
ENSGALG00000034975	1.10809	1.4285	14.5493	0.00245834	0.031151
ENSGALG00000006402	1.2856	2.54651	14.5483	0.00245895	0.031151
ENSGALG00000005078	1.32994	4.54963	14.64	0.00245233	0.031151
ENSGALG00000041988	1.04538	4.30333	14.5197	0.00247576	0.0313317
ENSGALG00000033391	2.00523	0.459053	14.5022	0.00248616	0.031375
ENSGALG00000005030	0.819071	5.45864	14.4696	0.00250558	0.0315021
ENSGALG00000043583	1.29074	2.57101	14.4727	0.00250373	0.0315021
ENSGALG00000037373	1.51314	1.56704	14.471	0.00250476	0.0315021
ENSGALG00000036089	-0.647667	3.07051	14.4478	0.00251868	0.0316078
ENSGALG00000003841	2.62915	0.793218	14.448	0.00251855	0.0316078
ENSGALG00000020647	1.04397	1.50446	14.434	0.00252705	0.0316539
ENSGALG00000029718	1.32813	2.36841	14.4351	0.00252637	0.0316539
ENSGALG00000006809	2.45974	3.5629	14.6945	0.00253417	0.0317096
ENSGALG00000037495	0.983579	2.24241	14.398	0.00254895	0.0318018
ENSGALG00000035309	2.60842	8.17601	14.8966	0.00255065	0.0318018
ENSGALG00000042452	2.01374	2.17792	14.3875	0.00255577	0.0318361
ENSGALG00000003284	0.718528	6.34196	14.3769	0.00256189	0.0318829
ENSGALG00000005687	-0.650258	4.72174	14.3223	0.0025957	0.0322144
ENSGALG00000030120	0.84546	8.36697	14.3251	0.00259396	0.0322144
ENSGALG00000019961	-0.880451	4.44137	14.2957	0.00261243	0.0323624
ENSGALG00000041978	1.1243	2.27036	14.2829	0.00262051	0.0324327
ENSGALG00000040267	-0.630281	6.19674	14.277	0.00262423	0.032449
ENSGALG00000034204	4.17198	1.89435	14.5185	0.00264025	0.0325771
ENSGALG00000036464	1.06654	2.37014	14.2155	0.00266349	0.0327541
ENSGALG00000004771	1.31432	5.50911	14.3695	0.00266273	0.0327541
ENSGALG00000012290	3.05051	2.709	14.4757	0.00266681	0.0327651
ENSGALG00000031129	-0.58906	6.71166	14.201	0.00267279	0.0328087
ENSGALG00000002618	-1.46634	3.5004	14.1939	0.00268068	0.0328463
ENSGALG00000003412	0.736376	5.80012	14.1888	0.00268073	0.0328463
ENSGALG00000011275	1.24124	1.27341	14.1603	0.00269932	0.0330439
ENSGALG00000001000	-1.3468	10.4798	14.2605	0.00271583	0.0331258
ENSGALG00000023243	-0.59207	4.49524	14.1422	0.00271117	0.0331258
ENSGALG00000001616	1.43181	2.74742	14.1381	0.00271384	0.0331258
ENSGALG00000012710	-1.15978	3.49377	14.1184	0.00272685	0.0332
ENSGALG00000009495	-0.587978	7.31108	14.0994	0.0027395	0.033324
ENSGALG00000044101	-0.594188	6.18412	14.0651	0.00276244	0.0335425
ENSGALG00000033706	-1.53996	0.959452	14.0171	0.00279492	0.0336529
ENSGALG00000046049	-0.620423	3.68504	14.017	0.00279496	0.0336529
ENSGALG00000001529	0.828073	4.66091	14.0211	0.00279214	0.0336529
ENSGALG00000033051	0.891745	2.98478	14.0363	0.00278184	0.0336529
ENSGALG00000004610	1.02881	4.37167	14.0183	0.00279405	0.0336529
ENSGALG00000028147	1.26642	6.12645	14.2205	0.00277486	0.0336529
ENSGALG00000012712	1.60279	2.93073	14.0168	0.0027965	0.0336529
ENSGALG00000019003	2.35245	0.98516	14.0399	0.00277937	0.0336529
ENSGALG00000035831	1.26525	1.60268	14.0013	0.00280569	0.0337334
ENSGALG00000041452	1.07177	3.58677	13.993	0.00281135	0.0337713
ENSGALG00000016202	2.89204	0.396728	13.9719	0.00282591	0.033916
ENSGALG00000041298	0.832584	5.82553	13.9304	0.00285508	0.0342272
ENSGALG00000001749	0.70058	5.10744	13.9143	0.00286597	0.0343051
ENSGALG00000015018	6.94862	0.803878	15.6403	0.0028835	0.0344843
ENSGALG00000044656	1.63208	2.28372	13.881	0.00288942	0.0345015
ENSGALG00000004515	1.83014	1.54482	13.8635	0.00290189	0.0346121
ENSGALG00000007546	1.43978	4.0786	13.8944	0.00293242	0.0348836
ENSGALG00000011914	1.74747	0.806571	13.8171	0.00293514	0.0348852
ENSGALG00000008417	-1.97619	1.59778	13.8013	0.00294654	0.0349283
ENSGALG00000014124	0.982314	3.56007	13.7921	0.0029532	0.0349519
ENSGALG00000037129	1.38494	0.453297	13.7878	0.00295631	0.0349519
ENSGALG00000045068	-1.83137	4.33009	13.9568	0.00297173	0.0350252
ENSGALG00000003696	-0.597697	5.82142	13.7659	0.00297235	0.0350252
ENSGALG00000040942	1.10318	3.23637	13.764	0.00297376	0.0350252
ENSGALG00000011404	1.15447	4.07145	13.7632	0.0029755	0.0350252
ENSGALG00000002121	3.38173	0.738732	13.7657	0.00297245	0.0350252
ENSGALG00000029896	0.829571	5.35312	13.7577	0.00297838	0.0350284
ENSGALG00000037694	-9.76706	0.941515	15.5486	0.0029862	0.0350575
ENSGALG00000032407	2.98307	0.417591	13.7437	0.00298865	0.0350575
ENSGALG00000015842	0.746691	4.15437	13.7393	0.00299192	0.0350653
ENSGALG00000024272	2.23853	3.15298	13.8782	0.00300841	0.035228
ENSGALG00000037773	-0.899403	4.31849	13.6961	0.00302395	0.0353373
ENSGALG00000032542	-0.687808	5.05877	13.6939	0.00302561	0.0353373
ENSGALG00000016144	-0.632792	4.03728	13.689	0.00302928	0.0353391
ENSGALG00000032440	0.768454	3.29623	13.6867	0.00303102	0.0353391
ENSGALG00000023780	1.02702	2.42646	13.6743	0.00304029	0.0354167
ENSGALG00000009740	1.36033	3.06093	13.6533	0.00305617	0.0355709
ENSGALG00000003487	0.616043	5.27185	13.6474	0.0030606	0.0355917
ENSGALG00000014280	3.39729	0.158275	13.6364	0.00306894	0.0356579
ENSGALG00000016684	2.55183	1.37868	13.6214	0.00308037	0.0357415
ENSGALG00000019277	9.67708	0.332045	16.327	0.00312052	0.0361458
ENSGALG00000027188	-0.846316	8.05047	13.5569	0.00313054	0.0362175
ENSGALG00000008926	-0.663109	4.72588	13.5416	0.00314201	0.0363191
ENSGALG00000035916	-1.27608	5.386	13.6665	0.00314618	0.0363361
ENSGALG00000038134	2.02522	1.36334	13.5238	0.00315596	0.0364178
ENSGALG00000021230	3.21229	1.64811	13.6104	0.00316577	0.0364997
ENSGALG00000010680	-0.729362	5.64493	13.4697	0.00319882	0.036755
ENSGALG00000030240	0.870785	1.90702	13.445	0.00321858	0.0368927
ENSGALG00000002786	1.30692	3.15997	13.4473	0.00321673	0.0368927
ENSGALG00000017029	2.00998	1.92216	13.4445	0.00321901	0.0368927
ENSGALG00000028273	2.63912	8.26839	13.8705	0.00323413	0.0370031
ENSGALG00000012412	1.07662	2.29511	13.4099	0.00324697	0.037075
ENSGALG00000026250	1.81494	0.610297	13.3977	0.00325692	0.0371063
ENSGALG00000014847	3.16862	0.911319	13.4027	0.00325433	0.0371063
ENSGALG00000010593	-0.914906	5.17175	13.3886	0.00326429	0.0371275
ENSGALG00000041202	1.01093	5.63705	13.4047	0.0032747	0.0372145
ENSGALG00000037366	-0.984133	4.43891	13.3637	0.00328471	0.0372639
ENSGALG00000005653	0.655515	6.52714	13.3605	0.00328734	0.0372639
ENSGALG00000010932	-0.698499	4.37801	13.3436	0.00330135	0.0373579
ENSGALG00000010740	-0.683297	7.60891	13.3411	0.00330341	0.0373579
ENSGALG00000006527	1.76232	2.98704	13.3651	0.00330395	0.0373579
ENSGALG00000042163	-0.760302	4.23408	13.3274	0.00331477	0.0374489
ENSGALG00000000162	1.188	1.29661	13.3162	0.0033241	0.0375227
ENSGALG00000034025	1.86646	1.28204	13.3114	0.00332809	0.0375364
ENSGALG00000010535	-0.651746	3.68061	13.2773	0.00335675	0.0377019
ENSGALG00000023772	2.29896	0.877983	13.2708	0.00336225	0.0377322
ENSGALG00000008440	1.85884	3.06972	13.3243	0.00337775	0.0378431
ENSGALG00000033498	-1.02773	7.29895	13.3099	0.00338714	0.0378853
ENSGALG00000042427	-0.594297	3.97132	13.2264	0.00340011	0.0379674
ENSGALG00000023709	1.80137	2.8804	13.2516	0.0033993	0.0379674
ENSGALG00000016357	-0.714856	7.03498	13.2231	0.00340296	0.0379677
ENSGALG00000012292	1.65448	1.65853	13.2192	0.00340626	0.0379732
ENSGALG00000045783	0.63506	3.20025	13.2044	0.00341904	0.0380841
ENSGALG00000007141	0.731212	4.43214	13.1797	0.00344039	0.0382903
ENSGALG00000035825	1.54794	1.44584	13.176	0.00344358	0.0382922
ENSGALG00000008603	1.0341	2.94739	13.1685	0.00345011	0.0383036
ENSGALG00000004288	-0.682202	6.23721	13.1631	0.00345487	0.0383088
ENSGALG00000005456	-0.628496	3.95735	13.1615	0.00345626	0.0383088
ENSGALG00000016124	-0.723947	7.81835	13.1572	0.00346	0.0383119
ENSGALG00000028225	1.72477	2.35218	13.1547	0.00346223	0.0383119
ENSGALG00000000667	1.24837	1.93915	13.1504	0.00346598	0.0383163
ENSGALG00000043234	2.62981	9.26696	13.5767	0.00346831	0.0383163
ENSGALG00000017201	0.642618	3.87984	13.1364	0.0034783	0.0383952
ENSGALG00000014788	1.78046	1.8692	13.084	0.00352473	0.0388441
ENSGALG00000019716	4.3183	1.59866	13.2943	0.00352925	0.0388621
ENSGALG00000012538	1.67576	2.56263	13.0728	0.00353483	0.0388918
ENSGALG00000004088	0.622622	6.17206	13.0648	0.00354202	0.038914
ENSGALG00000008425	1.18616	3.98751	13.0605	0.00354973	0.038914
ENSGALG00000010820	2.6291	5.14761	13.4845	0.00354593	0.038914
ENSGALG00000040836	-1.95134	2.52206	13.0534	0.00356142	0.0389934
ENSGALG00000011733	1.2193	3.33014	13.0331	0.00357066	0.0390628
ENSGALG00000041204	-1.91517	3.14217	13.056	0.00361303	0.0392954
ENSGALG00000035057	-0.607784	6.51473	12.9843	0.00361525	0.0392954
ENSGALG00000001483	-0.592983	5.6338	12.9879	0.00361193	0.0392954
ENSGALG00000040167	-0.591566	7.64586	12.9893	0.00361068	0.0392954
ENSGALG00000003503	0.859281	4.36291	12.9919	0.00360828	0.0392954
ENSGALG00000043144	2.09067	0.545675	12.9848	0.00361483	0.0392954
ENSGALG00000009983	-0.580355	5.5214	12.9798	0.00361944	0.0393093
ENSGALG00000016654	-1.68232	3.77584	13.0655	0.00363363	0.0394125
ENSGALG00000035814	1.23167	1.50959	12.9632	0.00363479	0.0394125
ENSGALG00000016431	2.30561	2.38024	13.0204	0.00364447	0.0394856
ENSGALG00000036240	0.761923	6.28807	12.9249	0.00367048	0.0397036
ENSGALG00000040229	-0.662366	4.19271	12.8803	0.00371253	0.04003
ENSGALG00000006511	0.948716	2.67631	12.856	0.00373575	0.040216
ENSGALG00000032723	0.914047	3.27861	12.8494	0.00374213	0.0402525
ENSGALG00000007186	0.948157	3.1903	12.8314	0.00375942	0.0404063
ENSGALG00000027420	4.5642	1.07497	12.9455	0.00377277	0.04049
ENSGALG00000046524	1.71707	3.69718	12.9052	0.00380247	0.040687
ENSGALG00000037031	1.0539	4.16826	12.7028	0.00388581	0.0414016
ENSGALG00000020210	1.27339	1.48162	12.6434	0.00394593	0.04185
ENSGALG00000032672	6.55579	4.52766	13.0088	0.00398064	0.0420793
ENSGALG00000033365	-0.59358	10.5536	12.6054	0.00398493	0.0420916
ENSGALG00000003594	2.32855	3.74249	12.884	0.00399442	0.0421258
ENSGALG00000030372	8.18887	5.70743	12.9866	0.00400234	0.0421434
ENSGALG00000012850	-0.746657	2.81731	12.5809	0.00401033	0.0421946
ENSGALG00000014442	0.635987	9.67668	12.5754	0.00401605	0.0422217
ENSGALG00000014880	0.631445	3.19084	12.5682	0.0040236	0.0422595
ENSGALG00000006491	3.71862	0.674287	12.5801	0.0040259	0.0422595
ENSGALG00000042101	0.653969	4.33934	12.5538	0.00403865	0.0423439
ENSGALG00000039376	2.54384	3.04519	12.7602	0.00404023	0.0423439
ENSGALG00000011141	-1.25778	2.46426	12.5232	0.00407089	0.0425659
ENSGALG00000008206	0.962687	2.21041	12.496	0.00409981	0.0427059
ENSGALG00000032518	1.29059	1.91904	12.4957	0.00410013	0.0427059
ENSGALG00000033507	1.42268	3.28031	12.5114	0.0040939	0.0427059
ENSGALG00000011252	1.78351	1.69128	12.5008	0.00409475	0.0427059
ENSGALG00000044580	-1.2245	4.6494	12.5401	0.00410393	0.0427125
ENSGALG00000036391	-1.12278	7.1609	12.5978	0.00411442	0.0427887
ENSGALG00000016817	0.986191	5.74063	12.511	0.00413499	0.0429695
ENSGALG00000003774	0.650557	7.58058	12.4331	0.00416767	0.0432424
ENSGALG00000042068	3.20632	1.94526	12.4876	0.00420155	0.0435269
ENSGALG00000009268	4.93892	1.05121	12.5594	0.00419851	0.0435269
ENSGALG00000034854	-0.711449	3.78368	12.3744	0.00423209	0.0437977
ENSGALG00000023510	-0.696663	8.69915	12.3633	0.00424448	0.0438378
ENSGALG00000035206	-0.592315	6.31517	12.3559	0.00425268	0.0438378
ENSGALG00000003277	0.795279	3.80878	12.3544	0.00425433	0.0438378
ENSGALG00000036364	5.65896	-0.175718	12.3676	0.00426373	0.0438939
ENSGALG00000007557	1.27512	4.45918	12.3927	0.00430551	0.0442299
ENSGALG00000031496	1.4679	2.61024	12.3092	0.00430509	0.0442299
ENSGALG00000009289	2.14903	1.08067	12.2895	0.00432749	0.0444218
ENSGALG00000032181	-0.761345	4.61219	12.2825	0.00433537	0.0444689
ENSGALG00000029301	-1.10084	4.61836	12.2783	0.00435574	0.0446099
ENSGALG00000040882	-0.630701	8.243	12.2675	0.00435257	0.0446099
ENSGALG00000005330	0.746332	3.69751	12.2538	0.00436832	0.0446699
ENSGALG00000015805	-0.583954	6.65808	12.2401	0.00438402	0.0447636
ENSGALG00000039388	-1.01958	4.33225	12.2202	0.00440718	0.0449319
ENSGALG00000038328	2.28737	1.01185	12.1974	0.00443368	0.0450998
ENSGALG00000001632	1.80626	1.22046	12.1885	0.00444418	0.0451384
ENSGALG00000010323	1.34969	2.58277	12.1765	0.00445825	0.0452472
ENSGALG00000015551	1.22754	3.67469	12.1691	0.00447152	0.0453478
ENSGALG00000012165	1.09952	3.54822	12.1612	0.00447628	0.0453619
ENSGALG00000013102	0.67291	4.45633	12.1491	0.00449065	0.0454733
ENSGALG00000038469	0.813193	3.03639	12.1418	0.00449933	0.045527
ENSGALG00000041687	-0.782592	9.17114	12.1356	0.00450669	0.0455572
ENSGALG00000004607	4.19304	3.05081	12.5071	0.00450907	0.0455572
ENSGALG00000014225	-1.09696	2.55892	12.1127	0.00453418	0.0456737
ENSGALG00000007171	1.25612	3.45527	12.1145	0.00453353	0.0456737
ENSGALG00000033689	2.2941	0.885515	12.0792	0.00457469	0.0459757
ENSGALG00000027712	2.75814	0.718315	12.071	0.00458461	0.0459757
ENSGALG00000010812	3.19892	0.213123	12.0736	0.00458142	0.0459757
ENSGALG00000042181	-0.670625	6.05269	12.0565	0.00460228	0.0460502
ENSGALG00000003106	1.16407	4.36709	12.0615	0.00462154	0.0461401
ENSGALG00000011116	0.82142	3.22943	12.0356	0.00462792	0.0461696
ENSGALG00000000731	1.4799	2.07307	12.0033	0.0046679	0.046431
ENSGALG00000028023	-1.10979	1.42814	11.9847	0.00469107	0.046574
ENSGALG00000026781	1.46056	4.28785	12.0945	0.00469265	0.046574
ENSGALG00000001788	-0.597218	6.72736	11.9669	0.00471344	0.0467116
ENSGALG00000021139	3.02459	12.6844	12.3249	0.00472135	0.0467555
ENSGALG00000007078	0.590646	5.55799	11.9555	0.00472776	0.0467847
ENSGALG00000027247	1.93541	4.17401	12.1814	0.00473872	0.0468588
ENSGALG00000008166	1.39406	1.27398	11.9325	0.00475685	0.0470035
ENSGALG00000012830	1.80515	4.58763	12.1567	0.00477387	0.0470338
ENSGALG00000031553	3.02072	3.31709	12.2607	0.00479893	0.0472462
ENSGALG00000005171	-0.98352	4.0024	11.8914	0.00480947	0.0473154
ENSGALG00000009562	-0.833937	4.25483	11.8764	0.00482878	0.0474015
ENSGALG00000030371	1.88101	1.68668	11.8727	0.00483357	0.0474136
ENSGALG00000034860	3.34607	0.489303	11.8673	0.00484057	0.0474136
ENSGALG00000043868	3.93871	0.119744	11.8601	0.00485426	0.0475132
ENSGALG00000028451	1.16823	5.33602	11.9262	0.00489905	0.0478474
ENSGALG00000040114	2.20698	2.43143	11.8919	0.00491135	0.0479328
ENSGALG00000006318	1.22663	3.94987	11.8021	0.00494404	0.048182
ENSGALG00000026091	-2.52348	1.34172	11.7856	0.00494806	0.0481864
ENSGALG00000010402	3.30355	0.657056	11.753	0.0049965	0.0485879
ENSGALG00000010825	-1.7442	5.28134	11.9965	0.00502096	0.0486341
ENSGALG00000043831	-1.04388	7.47595	11.8155	0.0050229	0.0486341
ENSGALG00000029354	0.973297	5.38147	11.7534	0.00501784	0.0486341
ENSGALG00000031246	-0.888854	3.97212	11.716	0.00504171	0.0487812
ENSGALG00000008803	1.29032	1.53861	11.709	0.0050512	0.048838
ENSGALG00000012422	1.28897	3.77838	11.6899	0.00510431	0.0492807
ENSGALG00000003499	0.89513	4.37517	11.6492	0.00513356	0.0494922
ENSGALG00000040185	-1.69815	4.04768	11.7517	0.00515997	0.0495906
ENSGALG00000010164	-0.621048	7.89911	11.6289	0.00516186	0.0495906
ENSGALG00000002667	1.32256	5.85944	11.8167	0.00516216	0.0495906
ENSGALG00000024122	2.49768	2.27577	11.7251	0.00516586	0.0495907
ENSGALG00000032474	0.703064	2.60938	11.6224	0.00517102	0.0495992
ENSGALG00000010958	1.67702	1.79593	11.6174	0.00517797	0.049601
ENSGALG00000002899	-0.822601	6.54144	11.622	0.00518798	0.0496616
ENSGALG00000041977	-0.676935	6.30541	11.5907	0.00521571	0.0498917
ENSGALG00000039647	2.9688	5.12777	11.9287	0.00522521	0.0499471
ENSGALG00000037695	1.8052	2.31738	11.5831	0.00523151	0.0499719
ENSGALG00000041501	-1.78591	0.902733	11.5758	0.00523684	0.0499873
