# Supplementary material for: Thyroid transcriptome analysis reveals different adaptive responses to cold environmental conditions between two chicken breeds
Source: PLoS One. 2018 Jan 10;13(1):e0191096. doi: 10.1371/journal.pone.0191096 (PMC5761956; doi:10.1371/journal.pone.0191096)
Supplement: S3 File — (XLSX) [file pone.0191096.s013.xlsx]

## Sheet: Sheet1
	logFC	logCPM	F	PValue	FDR
ENSGALG00000044930	11.6001	3.22289	731.947	1.068e-10	1.43945e-06
ENSGALG00000014862	13.7456	5.42545	149.504	4.05749e-07	0.00273434
ENSGALG00000040404	-10.4804	1.60243	160.031	1.40488e-06	0.00464913
ENSGALG00000046192	2.71588	8.41289	76.3393	1.53479e-06	0.00464913
ENSGALG00000005194	4.43876	2.28816	74.2576	1.72471e-06	0.00464913
ENSGALG00000000791	2.08894	2.83055	66.1461	3.14394e-06	0.00605343
ENSGALG00000039084	2.3635	3.96178	67.0494	2.93163e-06	0.00605343
ENSGALG00000035017	2.01055	4.94245	60.2956	5.04887e-06	0.00637481
ENSGALG00000027747	2.10801	3.07715	59.9401	5.20277e-06	0.00637481
ENSGALG00000033635	2.33629	2.90652	63.4183	3.90277e-06	0.00637481
ENSGALG00000013371	2.61813	2.82892	61.6032	4.52675e-06	0.00637481
ENSGALG00000004373	-1.22687	7.25672	55.0655	7.97921e-06	0.00730604
ENSGALG00000000529	1.1545	4.9991	56.1289	7.24931e-06	0.00730604
ENSGALG00000006300	1.58383	6.23324	53.3983	9.30358e-06	0.00730604
ENSGALG00000013747	1.82449	5.03402	53.6662	9.07433e-06	0.00730604
ENSGALG00000044525	1.83267	3.78149	53.6854	9.0582e-06	0.00730604
ENSGALG00000031735	2.41538	4.65777	52.4203	1.02994e-05	0.00730604
ENSGALG00000035733	2.52746	5.62985	53.3152	1.02195e-05	0.00730604
ENSGALG00000037826	2.89454	2.20431	55.8158	7.45586e-06	0.00730604
ENSGALG00000000357	-1.37154	8.07433	48.4284	1.50742e-05	0.0092685
ENSGALG00000004329	-0.804282	5.36774	48.4676	1.50145e-05	0.0092685
ENSGALG00000033694	1.75632	7.24905	47.9685	1.58735e-05	0.0092685
ENSGALG00000025751	2.30925	3.52309	47.8275	1.60234e-05	0.0092685
ENSGALG00000018977	8.13816	0.0994361	59.0893	1.65042e-05	0.0092685
ENSGALG00000009020	-0.914049	6.55466	47.12	1.7232e-05	0.00927785
ENSGALG00000030432	1.58589	6.06089	46.1971	1.89721e-05	0.00927785
ENSGALG00000016590	1.73712	3.64438	46.0629	1.92419e-05	0.00927785
ENSGALG00000028341	2.03741	4.93428	46.0814	1.92744e-05	0.00927785
ENSGALG00000003570	0.724269	6.94104	45.4519	2.05281e-05	0.00941455
ENSGALG00000001559	3.83663	2.3966	45.2588	2.09554e-05	0.00941455
ENSGALG00000008666	2.18104	1.87534	44.6056	2.24792e-05	0.00963978
ENSGALG00000044226	2.36101	2.50158	44.4394	2.28872e-05	0.00963978
ENSGALG00000037521	1.09429	4.76993	43.4977	2.53699e-05	0.00983586
ENSGALG00000014877	1.56344	3.44985	43.182	2.62718e-05	0.00983586
ENSGALG00000001373	2.21404	4.69559	43.3196	2.61882e-05	0.00983586
ENSGALG00000043947	2.33201	2.69968	43.8065	2.45226e-05	0.00983586
ENSGALG00000036093	2.06353	5.12384	43.0359	2.70463e-05	0.00985217
ENSGALG00000044604	2.17967	3.45857	41.7511	3.0858e-05	0.0106642
ENSGALG00000045607	3.98797	2.90695	41.9187	3.08397e-05	0.0106642
ENSGALG00000006958	-1.36873	5.37293	40.9566	3.38064e-05	0.0110614
ENSGALG00000010395	0.897689	5.32897	40.789	3.44693e-05	0.0110614
ENSGALG00000016431	5.40661	2.38024	41.6227	3.30093e-05	0.0110614
ENSGALG00000016480	-0.937142	6.01065	40.051	3.75766e-05	0.0117781
ENSGALG00000015216	1.99305	2.63087	39.3075	4.10421e-05	0.012572
ENSGALG00000039576	1.63827	2.66046	38.8748	4.32308e-05	0.0129481
ENSGALG00000008306	1.34781	6.52902	38.2691	4.65273e-05	0.013054
ENSGALG00000013372	2.01823	3.58104	38.1071	4.74584e-05	0.013054
ENSGALG00000002549	2.18826	3.74896	38.4049	4.57637e-05	0.013054
ENSGALG00000028928	2.19479	5.6161	39.2053	4.47896e-05	0.013054
ENSGALG00000030038	1.57671	5.86711	37.2189	5.31287e-05	0.0143214
ENSGALG00000014477	2.07348	4.9615	36.5237	5.87648e-05	0.0152314
ENSGALG00000005094	2.46417	4.60598	36.9948	5.81329e-05	0.0152314
ENSGALG00000040926	1.64826	4.12186	36.1508	6.06069e-05	0.0154125
ENSGALG00000008546	-0.818166	5.50041	35.9396	6.22659e-05	0.015488
ENSGALG00000000978	-1.03492	6.15745	35.516	6.57562e-05	0.0155485
ENSGALG00000005897	1.12431	5.5962	35.5515	6.54551e-05	0.0155485
ENSGALG00000014897	1.19296	3.30448	35.2293	6.8249e-05	0.0158597
ENSGALG00000036741	-1.98693	2.35537	34.4694	7.54066e-05	0.0164534
ENSGALG00000007952	-0.752714	6.63198	34.4414	7.5687e-05	0.0164534
ENSGALG00000009748	1.05766	4.65281	34.6908	7.32343e-05	0.0164534
ENSGALG00000005550	1.14393	6.221	34.663	7.35032e-05	0.0164534
ENSGALG00000045581	1.44211	4.87147	34.1925	7.82305e-05	0.0167364
ENSGALG00000008347	-1.1401	6.52133	32.9949	9.19571e-05	0.0177057
ENSGALG00000020557	-0.845323	4.38325	33.1615	8.98878e-05	0.0177057
ENSGALG00000023347	1.53551	2.91631	33.0351	9.14519e-05	0.0177057
ENSGALG00000032658	1.70795	6.04465	33.3794	9.01015e-05	0.0177057
ENSGALG00000043743	1.77362	1.86271	33.3084	8.81092e-05	0.0177057
ENSGALG00000004195	1.97698	3.85638	33.1287	9.02914e-05	0.0177057
ENSGALG00000046393	2.28995	2.68439	32.9987	9.19088e-05	0.0177057
ENSGALG00000042443	-1.53332	4.31497	32.4745	9.87851e-05	0.0182387
ENSGALG00000014455	2.02515	3.43936	32.5085	9.83217e-05	0.0182387
ENSGALG00000038782	2.20306	2.31575	32.226	0.000102254	0.0186241
ENSGALG00000025906	-2.02593	2.68376	31.6729	0.000110499	0.0186317
ENSGALG00000014923	-0.893208	4.45844	31.6057	0.000111551	0.0186317
ENSGALG00000036743	0.9281	7.13829	31.9309	0.000106559	0.0186317
ENSGALG00000032260	1.80045	4.20674	32.0743	0.000104441	0.0186317
ENSGALG00000012220	2.01034	1.40304	31.861	0.00010761	0.0186317
ENSGALG00000014754	2.04796	5.68948	32.0287	0.000113355	0.0186317
ENSGALG00000011190	2.21345	5.3933	32.3568	0.000108828	0.0186317
ENSGALG00000031862	2.7029	4.69015	32.173	0.000112835	0.0186317
ENSGALG00000040447	-0.965032	3.83937	31.2151	0.000117913	0.0187486
ENSGALG00000003078	1.10393	6.39027	31.1784	0.000118532	0.0187486
ENSGALG00000005638	1.65531	6.46904	31.5652	0.000115803	0.0187486
ENSGALG00000000251	2.48773	4.92192	31.7484	0.000119631	0.0187486
ENSGALG00000002263	1.27491	4.53331	31.0223	0.000121209	0.0187777
ENSGALG00000001571	1.57135	6.20938	30.9542	0.000124169	0.0190177
ENSGALG00000038902	1.05772	5.24197	30.6684	0.000127543	0.0193149
ENSGALG00000025747	0.719556	4.95448	30.5658	0.000129451	0.019386
ENSGALG00000038242	-1.17788	7.25543	30.2665	0.000135209	0.0198863
ENSGALG00000001617	-0.962269	4.8575	30.1145	0.00013825	0.0198863
ENSGALG00000039682	1.58074	5.81678	30.2696	0.000137065	0.0198863
ENSGALG00000008233	2.46391	2.84122	30.0926	0.000138694	0.0198863
ENSGALG00000010762	-1.41371	6.65487	29.911	0.000143642	0.0199699
ENSGALG00000002643	1.45942	4.32391	29.8504	0.000143722	0.0199699
ENSGALG00000001506	1.86096	2.22222	29.9912	0.000140772	0.0199699
ENSGALG00000040336	2.30673	1.72531	29.77	0.000145438	0.0200021
ENSGALG00000002570	2.40213	2.19529	29.5364	0.000150559	0.0202923
ENSGALG00000028225	2.93839	2.35218	29.5491	0.000150276	0.0202923
ENSGALG00000028506	1.13517	5.25449	29.2711	0.000156634	0.0209021
ENSGALG00000039080	1.5213	6.2038	29.2237	0.00015992	0.0211314
ENSGALG00000036892	2.06355	3.20225	28.961	0.000164104	0.021202
ENSGALG00000027961	2.53001	5.74598	29.8246	0.000165174	0.021202
ENSGALG00000016779	-0.927457	5.13252	28.7748	0.000168788	0.0212823
ENSGALG00000022750	2.08483	2.42233	28.7681	0.000168957	0.0212823
ENSGALG00000006110	2.457	3.00671	28.7062	0.000170552	0.0212843
ENSGALG00000016622	-1.10877	5.15463	27.5658	0.000203299	0.0213743
ENSGALG00000014997	-0.903821	4.42316	28.3887	0.000179007	0.0213743
ENSGALG00000029533	-0.67985	5.88827	27.5827	0.000202762	0.0213743
ENSGALG00000033954	-0.665843	5.84108	28.2806	0.000181994	0.0213743
ENSGALG00000005850	-0.58067	6.43415	27.5798	0.000202855	0.0213743
ENSGALG00000003321	0.963418	4.86865	28.2998	0.00018146	0.0213743
ENSGALG00000032588	1.2084	6.93146	27.3935	0.00020886	0.0213743
ENSGALG00000007650	1.28137	5.60764	28.1656	0.00018524	0.0213743
ENSGALG00000035030	1.33179	3.49062	27.6556	0.000200469	0.0213743
ENSGALG00000000158	1.48767	5.48872	27.8464	0.000196143	0.0213743
ENSGALG00000033234	1.59702	6.00921	28.3787	0.00018515	0.0213743
ENSGALG00000012421	1.6217	5.06887	27.5333	0.000206025	0.0213743
ENSGALG00000004700	1.72922	1.55949	27.8789	0.000193627	0.0213743
ENSGALG00000035386	1.7841	5.83293	27.948	0.000202976	0.0213743
ENSGALG00000033898	1.80789	5.65817	28.9116	0.000174784	0.0213743
ENSGALG00000027407	1.96121	1.42331	27.7006	0.000199067	0.0213743
ENSGALG00000032530	2.01759	5.51399	28.6035	0.000186213	0.0213743
ENSGALG00000039872	2.32707	3.13748	27.3809	0.000209334	0.0213743
ENSGALG00000014750	2.37864	3.28815	27.769	0.00019743	0.0213743
ENSGALG00000020316	2.73705	2.28963	27.4984	0.000205454	0.0213743
ENSGALG00000015461	3.07354	3.3867	27.7859	0.000208478	0.0213743
ENSGALG00000007675	3.54385	3.16537	29.0601	0.000173241	0.0213743
ENSGALG00000041147	10.3887	0.546235	91.9601	0.000204924	0.0213743
ENSGALG00000020331	2.15974	3.88404	27.3558	0.000212181	0.0215021
ENSGALG00000038775	-1.44845	7.46912	27.0272	0.000224121	0.0217373
ENSGALG00000022909	-1.16856	3.53077	26.7487	0.000231317	0.0217373
ENSGALG00000001536	-1.14676	5.8627	27.1053	0.000218566	0.0217373
ENSGALG00000010158	-0.674186	6.82038	26.7455	0.000231436	0.0217373
ENSGALG00000000424	0.87272	5.89105	26.8034	0.000229306	0.0217373
ENSGALG00000002982	1.57704	2.9256	27.0139	0.000221756	0.0217373
ENSGALG00000006165	1.74259	4.72761	27.0841	0.000221452	0.0217373
ENSGALG00000005644	1.86322	6.06817	27.2108	0.000230582	0.0217373
ENSGALG00000039966	1.91686	3.94837	26.8379	0.000228576	0.0217373
ENSGALG00000006318	2.0692	3.94987	26.91	0.000227394	0.0217373
ENSGALG00000006795	4.3752	0.745639	26.7237	0.000232244	0.0217373
ENSGALG00000026995	1.63019	4.03558	26.5656	0.000238199	0.022141
ENSGALG00000032577	-0.729078	8.20495	26.3163	0.000247957	0.0224626
ENSGALG00000001595	1.69476	2.87487	26.3072	0.000248325	0.0224626
ENSGALG00000007418	1.78291	6.62111	26.8196	0.000244843	0.0224626
ENSGALG00000020895	2.07474	2.72513	26.3296	0.000247428	0.0224626
ENSGALG00000009248	-1.73723	3.28133	26.2479	0.000250717	0.0224857
ENSGALG00000030607	-1.4822	3.73734	26.0764	0.000257795	0.0224857
ENSGALG00000008778	-0.790639	4.82339	26.0179	0.000260259	0.0224857
ENSGALG00000014127	1.73666	2.37539	26.0544	0.000258717	0.0224857
ENSGALG00000003085	1.76778	3.42617	26.0349	0.000259541	0.0224857
ENSGALG00000045021	1.79326	2.4517	26.0341	0.000259573	0.0224857
ENSGALG00000005961	1.88512	2.8556	26.1451	0.000254932	0.0224857
ENSGALG00000010996	0.821482	6.05447	25.7632	0.000271329	0.0229998
ENSGALG00000038943	1.68408	5.54202	26.0798	0.000269388	0.0229998
ENSGALG00000026380	2.2915	3.01959	25.7732	0.000270884	0.0229998
ENSGALG00000037791	-0.859251	6.33152	25.3518	0.000290386	0.0235024
ENSGALG00000029935	-0.718628	6.20601	25.462	0.000285132	0.0235024
ENSGALG00000008616	-0.59018	8.25442	25.3452	0.000290708	0.0235024
ENSGALG00000005057	0.584357	4.60553	25.3801	0.000289026	0.0235024
ENSGALG00000005065	0.922454	3.18677	25.3348	0.000291208	0.0235024
ENSGALG00000009690	1.93475	3.75842	25.5561	0.000280996	0.0235024
ENSGALG00000040754	2.02982	1.8999	25.4347	0.000286425	0.0235024
ENSGALG00000039982	1.7327	3.69212	25.2501	0.000295339	0.0235537
ENSGALG00000004167	2.09819	5.69567	25.8256	0.000293722	0.0235537
ENSGALG00000015554	-1.13252	3.34826	25.1868	0.000298471	0.0236635
ENSGALG00000026167	1.21675	5.44587	25.0088	0.000307484	0.0242355
ENSGALG00000008141	-1.00029	5.92407	24.9515	0.000310452	0.0243271
ENSGALG00000010960	-0.982064	4.2602	24.7876	0.000319129	0.0243539
ENSGALG00000016843	-0.874594	7.66276	24.8906	0.000313646	0.0243539
ENSGALG00000017276	-0.772632	4.0577	24.8743	0.000314506	0.0243539
ENSGALG00000007748	-0.715677	6.83821	24.8058	0.000318154	0.0243539
ENSGALG00000028900	0.876651	3.88143	24.7688	0.000320142	0.0243539
ENSGALG00000010120	2.23873	2.21379	24.7413	0.000321635	0.0243539
ENSGALG00000042961	2.03133	1.62626	24.6688	0.000325601	0.0245165
ENSGALG00000016173	1.48141	4.82277	24.6393	0.000327927	0.0245544
ENSGALG00000026443	0.641312	5.4407	24.5665	0.000331291	0.0246693
ENSGALG00000009854	2.00676	2.27492	24.4443	0.000338245	0.0250487
ENSGALG00000029502	0.751719	7.90104	24.3313	0.000344829	0.0253968
ENSGALG00000014678	-0.919877	4.22476	24.2371	0.000350428	0.0255698
ENSGALG00000037077	2.06139	4.0706	24.3581	0.000350973	0.0255698
ENSGALG00000016261	1.74202	3.67251	24.1657	0.000354745	0.0256136
ENSGALG00000007526	2.18905	1.4748	24.1554	0.000355375	0.0256136
ENSGALG00000029679	-1.05158	5.03104	23.9884	0.000365741	0.0258638
ENSGALG00000039320	-1.00423	5.38889	23.976	0.000366522	0.0258638
ENSGALG00000039156	1.88934	4.91578	24.2626	0.000366437	0.0258638
ENSGALG00000039647	5.22669	5.12777	25.1903	0.000365155	0.0258638
ENSGALG00000011593	1.47372	2.4587	23.931	0.000369379	0.0259296
ENSGALG00000007703	-0.731405	5.05178	23.8995	0.000371402	0.0259365
ENSGALG00000004932	-0.770711	4.66957	23.7749	0.000379505	0.0262306
ENSGALG00000003123	1.07421	5.49374	23.7994	0.000377898	0.0262306
ENSGALG00000006526	-1.42834	4.11596	23.6432	0.000388303	0.0266059
ENSGALG00000006855	-1.37391	5.6821	23.6756	0.000388883	0.0266059
ENSGALG00000002615	1.20026	6.40969	23.4312	0.000403783	0.0270989
ENSGALG00000004958	1.5187	4.83245	23.4564	0.000403883	0.0270989
ENSGALG00000043372	1.7001	5.0412	23.5985	0.000404131	0.0270989
ENSGALG00000003354	2.05316	1.79293	23.4705	0.000400197	0.0270989
ENSGALG00000046049	-0.854017	3.68504	23.2814	0.000413711	0.0275227
ENSGALG00000006480	2.28417	5.01779	23.6974	0.000414536	0.0275227
ENSGALG00000032247	-0.724955	11.713	23.1851	0.000420801	0.0276951
ENSGALG00000017184	10.8492	2.48099	28.2812	0.000421241	0.0276951
ENSGALG00000019325	-1.84279	5.00636	23.3034	0.000433569	0.0277733
ENSGALG00000004531	-0.669383	8.02479	23.0155	0.000433633	0.0277733
ENSGALG00000004467	-0.607377	7.29127	23.0175	0.000433481	0.0277733
ENSGALG00000035718	0.874574	4.23923	23.0963	0.000427466	0.0277733
ENSGALG00000031270	0.946126	6.52561	23.0005	0.000434795	0.0277733
ENSGALG00000021079	1.0493	4.56721	23.091	0.000427865	0.0277733
ENSGALG00000036119	-2.30936	2.88691	22.9272	0.000440694	0.0280038
ENSGALG00000006192	-0.730431	5.99262	22.8937	0.000443136	0.0280038
ENSGALG00000039337	0.845916	5.92404	22.8486	0.000446714	0.0280038
ENSGALG00000043016	1.68318	3.735	22.8565	0.000446082	0.0280038
ENSGALG00000011476	-0.882585	6.14864	22.7571	0.000454079	0.0282494
ENSGALG00000010900	1.33701	2.091	22.7479	0.000454824	0.0282494
ENSGALG00000015154	-2.00637	5.54781	22.9091	0.000478703	0.0286118
ENSGALG00000035870	-1.19292	9.05109	22.5781	0.000468897	0.0286118
ENSGALG00000038316	-1.13972	4.90968	22.42	0.000482457	0.0286118
ENSGALG00000009495	-0.787264	7.31108	22.4023	0.000484011	0.0286118
ENSGALG00000015969	-0.682038	4.42666	22.4087	0.000483446	0.0286118
ENSGALG00000021572	0.678253	5.90565	22.5929	0.000467648	0.0286118
ENSGALG00000005653	0.924435	6.52714	22.494	0.000476055	0.0286118
ENSGALG00000010595	1.679	2.69112	22.4067	0.000483624	0.0286118
ENSGALG00000040351	2.01667	4.32303	22.6944	0.000478922	0.0286118
ENSGALG00000013208	2.18948	2.54687	22.4384	0.00048086	0.0286118
ENSGALG00000010926	6.32552	4.12477	23.6085	0.000472552	0.0286118
ENSGALG00000032681	-0.810143	4.18902	22.3172	0.000491525	0.028843
ENSGALG00000017362	1.04587	4.36341	22.2917	0.000493807	0.028843
ENSGALG00000007416	1.90974	7.36901	22.8172	0.000494341	0.028843
ENSGALG00000017363	0.738723	3.30651	22.2304	0.000499336	0.0288843
ENSGALG00000036883	2.25542	2.24522	22.2505	0.000497512	0.0288843
ENSGALG00000006911	-1.875	2.96499	22.064	0.000514715	0.0290079
ENSGALG00000030147	-1.20729	6.4778	21.9879	0.000525229	0.0290079
ENSGALG00000004325	-0.833627	8.56087	21.8222	0.00053806	0.0290079
ENSGALG00000032850	-0.830653	4.63431	21.8604	0.000534297	0.0290079
ENSGALG00000046550	-0.796038	5.80464	21.8264	0.000537645	0.0290079
ENSGALG00000005321	-0.791406	7.46237	21.9153	0.000528933	0.0290079
ENSGALG00000000264	-0.647691	4.10146	22.0055	0.000520249	0.0290079
ENSGALG00000032469	1.26833	7.4872	22.082	0.00051688	0.0290079
ENSGALG00000016661	1.34201	3.01353	21.9501	0.000525565	0.0290079
ENSGALG00000008127	1.37023	5.34932	22.1481	0.00051028	0.0290079
ENSGALG00000005968	1.59861	2.4391	22.0073	0.00052008	0.0290079
ENSGALG00000040621	1.68519	3.45562	21.8739	0.000532967	0.0290079
ENSGALG00000026989	1.804	1.05735	21.8263	0.000537659	0.0290079
ENSGALG00000008669	1.84592	3.72878	22.0165	0.000519621	0.0290079
ENSGALG00000035707	2.2237	2.05195	22.0928	0.000512018	0.0290079
ENSGALG00000037223	2.89385	1.322	22.0398	0.000516996	0.0290079
ENSGALG00000006525	4.12604	0.661191	21.9301	0.000527498	0.0290079
ENSGALG00000004901	1.07936	7.98599	21.7167	0.000548636	0.0294601
ENSGALG00000040002	1.68645	3.9091	21.7034	0.00055082	0.0294601
ENSGALG00000038089	-0.611927	6.79693	21.6557	0.000554855	0.0295586
ENSGALG00000028016	-1.173	5.03557	21.623	0.000558228	0.0296213
ENSGALG00000027805	1.67201	3.59919	21.5412	0.000566768	0.02991
ENSGALG00000011881	1.7262	2.96169	21.5075	0.000570328	0.02991
ENSGALG00000021442	2.23227	4.78156	21.927	0.000569629	0.02991
ENSGALG00000036395	2.00882	5.95238	21.8964	0.000585499	0.0304685
ENSGALG00000046593	1.03022	3.83973	21.3205	0.000590573	0.0304971
ENSGALG00000029596	1.65649	2.02289	21.3288	0.000589658	0.0304971
ENSGALG00000015780	0.665703	8.83794	21.2885	0.000594119	0.0305631
ENSGALG00000008926	-0.883953	4.72588	21.2363	0.000599962	0.0306312
ENSGALG00000037712	2.07481	2.84329	21.1942	0.000604718	0.0306841
ENSGALG00000022718	2.31288	1.55129	21.1867	0.000605578	0.0306841
ENSGALG00000001387	-4.30473	0.733164	21.1108	0.00061428	0.0310085
ENSGALG00000040758	-0.646981	5.27805	21.0812	0.000617719	0.0310657
ENSGALG00000002015	3.28606	1.77248	20.986	0.000629055	0.0314015
ENSGALG00000043791	6.3987	0.990552	21.057	0.000626788	0.0314015
ENSGALG00000004295	-1.11206	7.66714	20.9311	0.000635973	0.0315134
ENSGALG00000033150	0.986092	5.28475	20.9459	0.000633705	0.0315134
ENSGALG00000006724	-1.70103	3.68149	20.8501	0.00064546	0.03175
ENSGALG00000004573	-0.829173	4.55592	20.8676	0.000643185	0.03175
ENSGALG00000036798	-0.673046	8.61112	20.826	0.000648286	0.0317603
ENSGALG00000003699	1.15177	3.93742	20.809	0.000650381	0.0317603
ENSGALG00000007924	1.12048	5.46364	20.7189	0.000661642	0.0319679
ENSGALG00000032398	1.68301	3.75185	20.718	0.000661748	0.0319679
ENSGALG00000038154	-0.901197	5.78114	20.6742	0.000667304	0.0321212
ENSGALG00000034975	1.4615	1.4285	20.6151	0.000674882	0.032155
ENSGALG00000026092	1.49102	1.23126	20.613	0.000675164	0.032155
ENSGALG00000015691	1.67212	4.55768	20.7001	0.000670593	0.032155
ENSGALG00000016676	1.45264	4.53299	20.4766	0.000694291	0.0324919
ENSGALG00000035856	1.55514	5.58381	20.7052	0.00069184	0.0324919
ENSGALG00000029569	1.7595	5.07975	20.7439	0.000692446	0.0324919
ENSGALG00000015398	2.88119	3.94615	20.9789	0.000691899	0.0324919
ENSGALG00000008803	1.94359	1.53861	20.444	0.000697407	0.0325248
ENSGALG00000007792	0.792299	4.56155	20.4084	0.000702201	0.0325636
ENSGALG00000007579	1.3785	4.9689	20.4324	0.000703072	0.0325636
ENSGALG00000042232	0.605078	4.2394	20.3577	0.000709101	0.0327304
ENSGALG00000009859	-1.26905	5.94157	20.17	0.000742438	0.0331433
ENSGALG00000002818	-1.10632	7.06638	20.2367	0.000727172	0.0331433
ENSGALG00000030802	-1.0015	4.86673	20.0569	0.000751689	0.0331433
ENSGALG00000009847	-0.856865	4.52502	20.0465	0.000753222	0.0331433
ENSGALG00000004319	-0.790186	3.75087	20.2192	0.000728358	0.0331433
ENSGALG00000029292	0.584669	6.21528	20.0806	0.000748231	0.0331433
ENSGALG00000004266	1.07904	4.51201	20.1052	0.000744665	0.0331433
ENSGALG00000015474	1.21622	4.07316	20.2439	0.000724879	0.0331433
ENSGALG00000012784	1.43241	6.93164	20.2504	0.00075456	0.0331433
ENSGALG00000006522	1.67293	1.67634	20.0584	0.00075147	0.0331433
ENSGALG00000029150	2.13744	2.46649	20.1057	0.00074458	0.0331433
ENSGALG00000003589	2.67422	2.6699	20.1996	0.000735619	0.0331433
ENSGALG00000012348	1.01852	4.9664	19.9462	0.000768118	0.0336127
ENSGALG00000008656	1.34066	2.79713	19.924	0.000771458	0.0336495
ENSGALG00000005269	-0.59066	6.31886	19.8977	0.000775442	0.0337025
ENSGALG00000040776	0.850943	5.07592	19.883	0.000777674	0.0337025
ENSGALG00000011329	-0.622732	6.41975	19.8251	0.000786557	0.0337894
ENSGALG00000033231	1.75855	2.74942	19.821	0.000787199	0.0337894
ENSGALG00000025996	1.77937	4.72464	20.0386	0.0007857	0.0337894
ENSGALG00000010323	1.93124	2.58277	19.7884	0.000792249	0.0338982
ENSGALG00000006351	1.21032	3.9766	19.7683	0.000795387	0.0339248
ENSGALG00000026231	1.51517	4.74177	19.7592	0.000804347	0.0341987
ENSGALG00000041611	2.09616	6.80954	20.2899	0.000810278	0.0343425
ENSGALG00000017185	1.31196	6.11498	19.7405	0.000818798	0.0345949
ENSGALG00000021340	-0.813671	7.27541	19.5847	0.000824735	0.0346286
ENSGALG00000015666	1.01813	4.1316	19.5978	0.000822605	0.0346286
ENSGALG00000003349	1.02411	5.06342	19.5564	0.000829371	0.0347151
ENSGALG00000001840	-0.737877	5.85078	19.5318	0.000833435	0.0347772
ENSGALG00000032471	-0.694886	3.47031	19.4812	0.000841847	0.0350198
ENSGALG00000011696	-1.26181	4.89245	19.4685	0.000844568	0.0350249
ENSGALG00000006649	0.77366	4.95162	19.4124	0.000853443	0.0351524
ENSGALG00000004161	1.3049	3.84853	19.4005	0.000855467	0.0351524
ENSGALG00000008584	1.60528	3.4969	19.4037	0.000854918	0.0351524
ENSGALG00000005418	-0.975694	5.11023	19.3399	0.000865865	0.0352093
ENSGALG00000015029	-0.801292	3.34007	19.3582	0.000862708	0.0352093
ENSGALG00000030276	-0.733902	5.61905	19.3393	0.000865971	0.0352093
ENSGALG00000003438	2.00965	2.39256	19.3316	0.000867301	0.0352093
ENSGALG00000032155	1.67067	4.59721	19.41	0.000875517	0.0354361
ENSGALG00000035099	-0.720202	5.09629	19.1898	0.000892262	0.0359649
ENSGALG00000006061	0.613673	4.83047	19.1664	0.000896461	0.0359649
ENSGALG00000029259	2.29654	1.57887	19.1657	0.000896588	0.0359649
ENSGALG00000009432	0.628874	4.85645	19.1442	0.000900473	0.0360136
ENSGALG00000007768	1.45517	2.06749	19.0782	0.000912507	0.0363869
ENSGALG00000025810	1.87971	2.90766	19.0246	0.000922417	0.0365657
ENSGALG00000003324	1.57012	3.25237	18.9683	0.000932958	0.0368751
ENSGALG00000012546	1.10323	4.97118	18.946	0.000937181	0.0369337
ENSGALG00000043052	1.32309	3.59241	18.9271	0.000940764	0.0369668
ENSGALG00000037540	0.928393	4.66424	18.9067	0.000944654	0.0370118
ENSGALG00000037726	0.851898	5.38622	18.857	0.000954222	0.0372783
ENSGALG00000003137	-1.42122	4.36061	18.8218	0.000961729	0.037463
ENSGALG00000015022	0.642208	5.83315	18.787	0.000967889	0.0375943
ENSGALG00000014280	4.99371	0.158275	18.7665	0.000971945	0.0376433
ENSGALG00000010572	-1.71232	5.37551	18.9232	0.000989177	0.0379069
ENSGALG00000042216	-1.58536	3.09376	18.69	0.000987204	0.0379069
ENSGALG00000039316	-0.608662	8.02493	18.6762	0.000990001	0.0379069
ENSGALG00000042679	-1.12389	4.39874	18.6331	0.00099875	0.0381336
ENSGALG00000028318	1.22028	2.65265	18.5467	0.00101658	0.0387048
ENSGALG00000000943	-0.837424	6.2063	18.5059	0.00102514	0.0387085
ENSGALG00000034213	0.702905	5.30589	18.5099	0.00102429	0.0387085
ENSGALG00000037558	2.68194	0.992335	18.5051	0.0010253	0.0387085
ENSGALG00000011163	0.5925	5.25012	18.3972	0.00104833	0.0393577
ENSGALG00000006809	3.12628	3.5629	18.8104	0.00104804	0.0393577
ENSGALG00000004918	0.739474	3.38899	18.3061	0.00106823	0.0394456
ENSGALG00000011094	0.896587	4.48305	18.3061	0.00106822	0.0394456
ENSGALG00000002192	1.38339	7.29254	18.4953	0.00106801	0.0394456
ENSGALG00000015441	1.44529	5.81502	18.5021	0.00106653	0.0394456
ENSGALG00000028256	1.63051	5.10736	18.5285	0.00106718	0.0394456
ENSGALG00000033278	1.98097	4.95557	18.6385	0.00106463	0.0394456
ENSGALG00000039139	-1.35184	6.44676	18.4094	0.00108543	0.039971
ENSGALG00000044505	1.88495	2.10372	18.1778	0.00109703	0.0402881
ENSGALG00000004111	1.66621	4.76484	18.3123	0.00110719	0.0405507
ENSGALG00000008890	-0.743356	5.35437	18.1197	0.00111035	0.0405565
ENSGALG00000012836	1.23809	4.01298	18.0649	0.0011231	0.0409113
ENSGALG00000043582	2.46941	2.80914	18.0924	0.00112632	0.0409178
ENSGALG00000010542	0.755249	5.22258	17.9266	0.00115607	0.0411107
ENSGALG00000029244	0.847035	5.90243	17.977	0.00114392	0.0411107
ENSGALG00000030543	0.918532	3.33619	17.9142	0.00115908	0.0411107
ENSGALG00000004893	0.935001	5.24561	17.9666	0.00114643	0.0411107
ENSGALG00000007996	1.1081	6.5179	18.002	0.00114417	0.0411107
ENSGALG00000003939	1.33077	7.06826	18.1173	0.00115172	0.0411107
ENSGALG00000032619	1.92117	1.22712	17.9213	0.00115736	0.0411107
ENSGALG00000001169	1.00101	2.08242	17.8597	0.00117241	0.0412579
ENSGALG00000029532	4.86047	3.37204	18.5952	0.00116997	0.0412579
ENSGALG00000000737	-0.707335	5.12611	17.8147	0.00118356	0.0414338
ENSGALG00000007808	-0.720499	6.52412	17.7806	0.0011921	0.041517
ENSGALG00000037642	2.48578	2.13197	17.7829	0.00119151	0.041517
ENSGALG00000019276	-0.843699	5.44251	17.7184	0.00120783	0.0419564
ENSGALG00000010643	-0.590555	4.78065	17.6409	0.00122778	0.0424309
ENSGALG00000008518	1.35679	3.8571	17.6524	0.00122481	0.0424309
ENSGALG00000001153	-0.8638	6.8191	17.6184	0.00123367	0.0425252
ENSGALG00000026884	1.61427	2.89952	17.5788	0.00124408	0.0427747
ENSGALG00000012545	1.33532	4.49224	17.5611	0.00125065	0.0427824
ENSGALG00000016602	-0.771712	5.46849	17.5058	0.00126353	0.0427885
ENSGALG00000012915	0.84785	4.32937	17.5101	0.00126236	0.0427885
ENSGALG00000001486	1.57574	5.45204	17.7379	0.00125825	0.0427885
ENSGALG00000014528	1.63096	1.93388	17.5337	0.00125604	0.0427885
ENSGALG00000037170	1.68435	2.58473	17.4938	0.00126674	0.0427897
ENSGALG00000043065	4.98495	0.969279	17.4827	0.00127783	0.0430566
ENSGALG00000037423	-0.638616	7.08813	17.403	0.00129152	0.0433012
ENSGALG00000030081	0.621788	4.82712	17.4113	0.00128924	0.0433012
ENSGALG00000042103	0.948472	5.13143	17.2919	0.00132261	0.0442337
ENSGALG00000009723	-1.00853	2.71532	17.2759	0.00132714	0.0442753
ENSGALG00000040672	1.0916	6.96437	17.2262	0.00134837	0.0448725
ENSGALG00000028466	1.26704	5.49258	17.2074	0.00135785	0.0450767
ENSGALG00000008150	2.77971	2.77843	17.2865	0.00137119	0.0454077
ENSGALG00000030966	-0.884988	4.19001	17.0937	0.00138026	0.0455959
ENSGALG00000009532	0.621994	4.08485	17.0677	0.00138801	0.0456588
ENSGALG00000026940	0.639174	3.82268	17.0534	0.00139232	0.0456588
ENSGALG00000005998	0.583805	6.17664	16.9735	0.00141664	0.0460084
ENSGALG00000015363	1.76957	1.93763	16.9935	0.0014105	0.0460084
ENSGALG00000015795	1.88846	1.31849	16.9901	0.00141155	0.0460084
ENSGALG00000037556	2.28351	1.15708	16.9825	0.00141389	0.0460084
ENSGALG00000021656	1.28807	3.56142	16.9393	0.00142721	0.0460407
ENSGALG00000039609	1.39074	4.73891	16.9741	0.00142788	0.0460407
ENSGALG00000011404	1.39196	4.07145	16.956	0.00142275	0.0460407
ENSGALG00000011835	-1.13869	4.31695	16.9047	0.00143797	0.0461197
ENSGALG00000009738	-0.854558	7.6191	16.8874	0.00144339	0.0461197
ENSGALG00000023725	0.967247	4.34689	16.8844	0.00144434	0.0461197
ENSGALG00000038799	2.20781	0.803918	16.8746	0.00144744	0.0461197
ENSGALG00000004033	-1.55913	2.58	16.8351	0.00145993	0.0461901
ENSGALG00000040794	1.41203	1.07787	16.8533	0.00145415	0.0461901
ENSGALG00000002383	1.924	1.96248	16.839	0.0014587	0.0461901
ENSGALG00000041478	0.776251	3.06437	16.7837	0.00147641	0.0464931
ENSGALG00000003584	1.46656	4.52607	16.8235	0.00147533	0.0464931
ENSGALG00000044564	0.657622	3.82981	16.741	0.00149029	0.0465414
ENSGALG00000005063	0.674513	5.52014	16.7554	0.00148559	0.0465414
ENSGALG00000014508	0.968742	4.87606	16.7365	0.00149176	0.0465414
ENSGALG00000037943	1.50515	4.70682	16.8515	0.00148395	0.0465414
ENSGALG00000027209	2.87839	1.72156	16.7145	0.00149893	0.0466574
ENSGALG00000037167	2.45933	4.1455	17.0042	0.00151288	0.0469828
ENSGALG00000033198	-1.02636	6.86585	16.608	0.00153978	0.0477084
ENSGALG00000004398	1.23118	4.68597	16.5763	0.00154608	0.0477937
ENSGALG00000032742	-9.14727	1.89631	19.0504	0.00156028	0.0481222
ENSGALG00000029746	-1.71539	4.74201	16.704	0.00156726	0.0482251
ENSGALG00000014277	2.01553	2.06692	16.5017	0.00157077	0.0482251
ENSGALG00000026154	-0.823723	2.6194	16.4808	0.00157805	0.0483385
ENSGALG00000035978	1.12045	4.66344	16.4581	0.00158601	0.0483418
ENSGALG00000027036	1.5099	1.50112	16.4608	0.00158504	0.0483418
ENSGALG00000011668	2.94411	0.146285	16.4396	0.0015925	0.0483418
ENSGALG00000035028	0.874486	2.88649	16.424	0.001598	0.0483996
ENSGALG00000033129	0.631249	6.91005	16.3838	0.00161233	0.0487241
ENSGALG00000008164	-4.33765	1.74014	16.5073	0.00161697	0.0487551
ENSGALG00000038833	2.06984	2.00121	16.3494	0.00162466	0.0488777
ENSGALG00000012536	-1.38838	2.50522	16.3119	0.00163829	0.0489349
ENSGALG00000020143	-1.03426	4.50967	16.3042	0.00164109	0.0489349
ENSGALG00000032640	-0.913448	5.7531	16.3195	0.0016355	0.0489349
ENSGALG00000031947	-0.785834	4.49526	16.3142	0.00163743	0.0489349
ENSGALG00000028519	3.00035	1.33516	16.2776	0.00165084	0.049117
ENSGALG00000012850	-0.902596	2.81731	16.2354	0.00166645	0.0493635
ENSGALG00000001995	-0.817055	3.89551	16.2025	0.00167874	0.0495112
ENSGALG00000031447	0.640469	4.05212	16.2	0.00167965	0.0495112
ENSGALG00000017005	0.665253	5.47901	16.1731	0.0016898	0.0495112
ENSGALG00000040010	2.3852	0.753483	16.1837	0.00168578	0.0495112
ENSGALG00000035589	1.65965	2.94187	16.1577	0.00169561	0.0495736
ENSGALG00000006613	-1.00305	9.88507	16.0402	0.0017409	0.0496276
ENSGALG00000016419	-0.944174	4.72207	16.0549	0.00173514	0.0496276
ENSGALG00000035935	-0.861315	3.63323	16.1009	0.00171731	0.0496276
ENSGALG00000011238	-0.802027	9.07528	16.1121	0.00171302	0.0496276
ENSGALG00000010858	-0.743342	8.00581	16.0622	0.00173232	0.0496276
ENSGALG00000011481	-0.651807	4.54089	15.99	0.00176066	0.0496276
ENSGALG00000009381	-0.633532	6.93511	16.1008	0.00171738	0.0496276
ENSGALG00000008175	0.763741	3.14544	16.1421	0.00170155	0.0496276
ENSGALG00000042418	0.968492	2.57338	15.9923	0.00175974	0.0496276
ENSGALG00000006352	0.97855	2.66409	16.0349	0.00174296	0.0496276
ENSGALG00000016986	1.18484	7.86471	16.0554	0.0017626	0.0496276
ENSGALG00000037525	1.25236	2.63122	15.9878	0.00176154	0.0496276
ENSGALG00000006388	1.43837	5.3734	16.1683	0.0017515	0.0496276
ENSGALG00000016442	1.58079	3.69682	15.9904	0.00176373	0.0496276
ENSGALG00000035825	1.89253	1.44584	15.9697	0.00176875	0.0496651
ENSGALG00000007059	0.970005	2.70418	15.9583	0.00177327	0.0496886
ENSGALG00000006344	1.49672	4.34341	15.955	0.00178798	0.0499967
