# Supplementary material for: Thyroid transcriptome analysis reveals different adaptive responses to cold environmental conditions between two chicken breeds
Source: PLoS One. 2018 Jan 10;13(1):e0191096. doi: 10.1371/journal.pone.0191096 (PMC5761956; doi:10.1371/journal.pone.0191096)
Supplement: S4 File — (XLSX) [file pone.0191096.s014.xlsx]

## Sheet: Sheet1
	logFC	logCPM	F	PValue	FDR
ENSGALG00000040258	1.86642	6.88478	256.13	1.81246e-09	2.44284e-05
ENSGALG00000029368	-11.4576	2.55752	475.269	2.00882e-08	0.000135374
ENSGALG00000040156	-1.02895	7.8221	108.38	2.28469e-07	0.00102643
ENSGALG00000004121	-2.40662	5.45865	94.1824	4.88662e-07	0.00164655
ENSGALG00000031960	-3.92945	6.28912	88.5611	8.49621e-07	0.00229024
ENSGALG00000008290	-11.5118	4.48371	86.0981	1.31434e-06	0.00295245
ENSGALG00000016854	-2.28126	4.51979	72.0702	2.01605e-06	0.00353798
ENSGALG00000014877	-1.98212	3.44985	71.5078	2.1e-06	0.00353798
ENSGALG00000037444	4.70362	-0.00779068	68.0594	2.71378e-06	0.00406403
ENSGALG00000010497	-2.86019	3.15839	65.1796	3.39123e-06	0.0045707
ENSGALG00000041112	0.805185	6.86586	63.8341	3.77432e-06	0.00462457
ENSGALG00000008653	-1.34864	4.88919	62.0208	4.37344e-06	0.0049121
ENSGALG00000004329	-0.886837	5.36774	59	5.63686e-06	0.00584412
ENSGALG00000013672	-2.38456	3.34912	56.2966	7.14146e-06	0.00588284
ENSGALG00000016806	-1.53468	5.06469	54.9751	8.0451e-06	0.00588284
ENSGALG00000043587	-1.48326	5.31196	56.0396	7.30755e-06	0.00588284
ENSGALG00000007021	-0.725386	6.18407	55.609	7.59594e-06	0.00588284
ENSGALG00000042029	1.39475	6.03813	55.6667	7.55656e-06	0.00588284
ENSGALG00000029797	3.05774	1.4054	54.6426	8.29307e-06	0.00588284
ENSGALG00000036932	-0.985921	8.34688	53.9765	8.81714e-06	0.00594187
ENSGALG00000043240	-3.49987	4.86193	54.1572	9.99307e-06	0.00616939
ENSGALG00000027512	1.13636	5.13106	52.5551	1.00702e-05	0.00616939
ENSGALG00000007938	-7.70052	3.84862	54.7775	1.16955e-05	0.00630529
ENSGALG00000006480	-3.37143	5.01779	53.0842	1.10912e-05	0.00630529
ENSGALG00000035184	-1.47259	3.76991	51.0554	1.16239e-05	0.00630529
ENSGALG00000006983	-7.57978	3.97656	52.1057	1.51645e-05	0.00725514
ENSGALG00000005321	-1.18136	7.46237	48.2042	1.54206e-05	0.00725514
ENSGALG00000015611	-1.00366	4.81718	48.2236	1.53902e-05	0.00725514
ENSGALG00000038290	0.945766	9.45209	48.0836	1.56105e-05	0.00725514
ENSGALG00000002375	-1.44297	7.67736	47.5763	1.64409e-05	0.00738637
ENSGALG00000003462	-11.9318	2.134	60.5783	1.70446e-05	0.00741055
ENSGALG00000033941	-5.0554	4.04158	48.8367	1.81044e-05	0.00753112
ENSGALG00000005105	-0.718828	7.2693	46.4688	1.84395e-05	0.00753112
ENSGALG00000040921	-1.67484	4.28619	46.0048	1.93601e-05	0.00758053
ENSGALG00000002971	-1.33505	6.50279	45.847	1.96853e-05	0.00758053
ENSGALG00000036872	-1.96843	2.0426	44.3558	2.30958e-05	0.0085251
ENSGALG00000032208	1.61429	1.92127	44.2342	2.34032e-05	0.0085251
ENSGALG00000005718	-3.13461	0.574691	43.3068	2.59108e-05	0.00902808
ENSGALG00000046408	-3.09456	3.40524	43.3419	2.61237e-05	0.00902808
ENSGALG00000008956	-1.2825	4.63609	42.9872	2.68468e-05	0.00904602
ENSGALG00000035957	-10.198	1.49756	70.2143	3.08286e-05	0.00949695
ENSGALG00000036365	-1.16736	4.59704	41.8978	3.0347e-05	0.00949695
ENSGALG00000003307	0.691728	8.21618	41.9489	3.01716e-05	0.00949695
ENSGALG00000008172	0.725996	7.17628	41.7098	3.10036e-05	0.00949695
ENSGALG00000006840	-1.04958	5.06436	41.3256	3.23979e-05	0.00970354
ENSGALG00000000583	-1.70075	5.04011	40.5775	3.53281e-05	0.0102582
ENSGALG00000001536	-1.40689	5.8627	40.4705	3.57719e-05	0.0102582
ENSGALG00000029077	-2.99828	4.75063	40.8356	3.83039e-05	0.0103252
ENSGALG00000010074	-0.935518	5.41271	39.9411	3.80667e-05	0.0103252
ENSGALG00000015033	-0.809923	6.08422	39.9834	3.78772e-05	0.0103252
ENSGALG00000011254	-2.27147	6.38953	39.7871	4.27184e-05	0.0104683
ENSGALG00000001093	-1.8467	6.40777	39.572	4.12602e-05	0.0104683
ENSGALG00000006222	-0.689374	5.18693	39.3385	4.08903e-05	0.0104683
ENSGALG00000035836	0.733187	8.90077	39.5348	3.99446e-05	0.0104683
ENSGALG00000035010	1.16696	2.99078	39.0221	4.24708e-05	0.0104683
ENSGALG00000026822	-0.915076	6.54343	38.2764	4.64863e-05	0.0111883
ENSGALG00000008141	-1.23978	5.92407	38.0867	4.75769e-05	0.0112499
ENSGALG00000012798	0.761748	7.58036	37.7331	4.96916e-05	0.011486
ENSGALG00000003521	0.785545	7.82384	37.6379	5.028e-05	0.011486
ENSGALG00000006054	-2.47972	2.06682	37.224	5.29318e-05	0.0116887
ENSGALG00000003120	-0.764828	7.90625	37.2275	5.29092e-05	0.0116887
ENSGALG00000008337	0.65224	7.21946	37.0984	5.37691e-05	0.0116887
ENSGALG00000035772	-1.42958	3.3649	36.5429	5.76612e-05	0.0121431
ENSGALG00000015842	-1.34036	4.15437	36.6363	5.69844e-05	0.0121431
ENSGALG00000010763	-0.889403	6.37093	35.331	6.7352e-05	0.0139657
ENSGALG00000011481	-0.961649	4.54089	34.6794	7.33449e-05	0.0149779
ENSGALG00000038780	-0.863067	5.82012	34.423	7.5872e-05	0.0152627
ENSGALG00000008669	-2.24837	3.72878	34.1264	7.9017e-05	0.0155526
ENSGALG00000012024	-1.16118	5.96084	33.9589	8.07095e-05	0.0155526
ENSGALG00000040758	-0.821136	5.27805	33.9528	8.07746e-05	0.0155526
ENSGALG00000046131	-3.11503	2.52015	33.7994	8.24543e-05	0.0156524
ENSGALG00000043650	-2.36154	2.50157	32.9076	9.30621e-05	0.0167239
ENSGALG00000015353	-0.874074	4.4272	32.9609	9.23855e-05	0.0167239
ENSGALG00000007928	-0.867609	5.20024	33.1274	9.03071e-05	0.0167239
ENSGALG00000005035	-0.775193	5.21645	33.0119	9.1743e-05	0.0167239
ENSGALG00000001143	-2.08971	6.64372	33.2433	9.72433e-05	0.0168031
ENSGALG00000006424	-1.03278	6.14171	32.6074	9.6987e-05	0.0168031
ENSGALG00000011472	0.830859	9.06328	32.7383	9.52518e-05	0.0168031
ENSGALG00000013002	0.61684	7.14938	32.3469	0.000100549	0.0171544
ENSGALG00000027805	-1.97654	3.59919	31.2659	0.000117063	0.0172143
ENSGALG00000001062	-1.9303	4.27701	31.8497	0.000108072	0.0172143
ENSGALG00000042357	-1.75792	5.00566	31.4743	0.000114706	0.0172143
ENSGALG00000034992	-1.40946	3.68709	31.2833	0.000116773	0.0172143
ENSGALG00000039193	-1.38487	9.93172	31.4911	0.000113375	0.0172143
ENSGALG00000003693	-1.3072	8.81449	31.5754	0.00011203	0.0172143
ENSGALG00000006097	-1.17028	7.53412	32.1516	0.00010332	0.0172143
ENSGALG00000004542	-1.10059	4.97028	31.226	0.00011773	0.0172143
ENSGALG00000001971	-1.07687	6.08094	31.6226	0.000111286	0.0172143
ENSGALG00000025858	-1.06328	4.44843	31.4421	0.000114166	0.0172143
ENSGALG00000011811	-0.818178	8.65756	31.5665	0.000112172	0.0172143
ENSGALG00000040212	-0.759298	5.8924	31.6493	0.000110867	0.0172143
ENSGALG00000016267	-0.717324	7.19619	31.1637	0.000118781	0.0172143
ENSGALG00000001872	0.608019	7.50979	31.8836	0.000107269	0.0172143
ENSGALG00000003465	-8.15446	5.60426	32.3514	0.000129364	0.0177914
ENSGALG00000030812	-0.799684	5.87787	30.6176	0.000128483	0.0177914
ENSGALG00000006860	-0.668385	5.22829	30.7329	0.000126361	0.0177914
ENSGALG00000029332	0.866116	5.49431	30.6088	0.000128647	0.0177914
ENSGALG00000005994	1.0079	6.62069	30.8286	0.000124629	0.0177914
ENSGALG00000036741	-1.8458	2.35537	30.0928	0.000138689	0.0186925
ENSGALG00000012484	-1.20563	4.9643	30.1138	0.000138264	0.0186925
ENSGALG00000008603	-1.72609	2.94739	29.6547	0.000147939	0.0196355
ENSGALG00000043511	-0.939891	4.12844	29.559	0.000150056	0.0196355
ENSGALG00000003641	-0.748808	6.04757	29.6069	0.000148992	0.0196355
ENSGALG00000045758	-1.40891	2.39892	29.3015	0.000155925	0.0196407
ENSGALG00000011329	-0.759431	6.41975	29.4539	0.000152418	0.0196407
ENSGALG00000003815	0.688165	8.96674	29.3201	0.000155493	0.0196407
ENSGALG00000010395	0.757887	5.32897	29.3499	0.000154801	0.0196407
ENSGALG00000008842	-1.77002	3.4549	29.107	0.000160536	0.0198505
ENSGALG00000041147	10.3887	0.546235	102.017	0.000159695	0.0198505
ENSGALG00000003645	-1.74479	3.61343	28.8448	0.000167009	0.0204632
ENSGALG00000008034	-1.47433	5.98527	28.8432	0.000168782	0.0204941
ENSGALG00000012709	-1.25278	3.23573	28.5726	0.00017405	0.0205795
ENSGALG00000017350	-1.13825	5.31985	28.5624	0.000174323	0.0205795
ENSGALG00000003766	-0.849543	6.56608	28.6341	0.000172431	0.0205795
ENSGALG00000010665	-0.842297	3.41958	28.5037	0.000175888	0.0205795
ENSGALG00000008348	0.781005	9.78153	28.458	0.00017712	0.0205795
ENSGALG00000009081	-1.02518	3.41641	28.3033	0.000181363	0.0207792
ENSGALG00000034374	0.609853	5.42583	28.2833	0.000181922	0.0207792
ENSGALG00000000943	-1.0338	6.2063	28.0965	0.000187221	0.0210281
ENSGALG00000037930	2.78358	3.13646	28.1886	0.000187043	0.0210281
ENSGALG00000030357	-2.64304	2.2749	27.9667	0.000191013	0.0211738
ENSGALG00000002690	-1.64137	4.54216	27.819	0.00019563	0.0211738
ENSGALG00000002403	-1.15737	4.7908	27.7882	0.000196374	0.0211738
ENSGALG00000034007	-1.01218	5.4271	27.8465	0.000194602	0.0211738
ENSGALG00000039999	0.836381	6.58992	27.8363	0.000194911	0.0211738
ENSGALG00000004320	-2.9583	2.25405	27.4241	0.00020786	0.0212044
ENSGALG00000012766	-2.43306	2.21845	26.7954	0.000229598	0.0212044
ENSGALG00000013846	-1.81603	1.20699	26.7472	0.000231371	0.0212044
ENSGALG00000001564	-1.80408	5.82189	27.3372	0.00022496	0.0212044
ENSGALG00000003096	-1.54678	4.0481	27.1337	0.000217586	0.0212044
ENSGALG00000041647	-1.50759	3.08975	26.7639	0.000230757	0.0212044
ENSGALG00000033512	-1.22333	5.64383	27.1197	0.000218072	0.0212044
ENSGALG00000039178	-1.05049	5.28722	26.8115	0.000229009	0.0212044
ENSGALG00000011608	-0.974162	5.44382	26.9662	0.000223442	0.0212044
ENSGALG00000008167	-0.923616	7.55583	26.7076	0.000232843	0.0212044
ENSGALG00000039191	-0.809758	7.04136	27.5022	0.000205333	0.0212044
ENSGALG00000040770	-0.780603	8.61622	26.9002	0.000225797	0.0212044
ENSGALG00000039068	-0.779758	6.23555	26.8623	0.000227163	0.0212044
ENSGALG00000031298	-0.72341	8.31367	27.7117	0.000198724	0.0212044
ENSGALG00000015311	-0.683326	4.90725	26.8095	0.000229083	0.0212044
ENSGALG00000006068	-0.648411	5.84338	27.3691	0.000209662	0.0212044
ENSGALG00000013452	0.595492	6.87241	27.2658	0.000213098	0.0212044
ENSGALG00000015683	0.669571	4.77107	27.6477	0.000200717	0.0212044
ENSGALG00000027240	0.824706	6.32811	27.0547	0.000220325	0.0212044
ENSGALG00000008539	0.836437	5.54395	26.7766	0.000230288	0.0212044
ENSGALG00000005796	0.933886	7.60918	27.4406	0.000207322	0.0212044
ENSGALG00000008551	1.32601	6.55607	26.9863	0.000223991	0.0212044
ENSGALG00000003149	-1.33247	5.78357	26.3959	0.00024535	0.0217554
ENSGALG00000011992	-0.878091	7.75146	26.4032	0.000244505	0.0217554
ENSGALG00000043243	-0.634237	6.06573	26.4662	0.000242034	0.0217554
ENSGALG00000015684	0.785292	3.30905	26.4536	0.000242525	0.0217554
ENSGALG00000016481	-0.681338	6.36517	26.2947	0.000248826	0.0219195
ENSGALG00000008725	-0.900615	4.0299	26.206	0.000252427	0.0220923
ENSGALG00000034303	1.06273	6.78253	26.1182	0.000256048	0.0221219
ENSGALG00000042101	-1.02594	4.33934	26.0049	0.000260814	0.0223901
ENSGALG00000031663	0.843939	5.75138	25.8032	0.000269553	0.0228304
ENSGALG00000038257	3.70433	1.70714	25.77	0.000271024	0.0228304
ENSGALG00000014821	-3.56224	0.713512	25.6128	0.000278122	0.0232828
ENSGALG00000024082	-1.01473	3.9227	25.4859	0.000284007	0.0234837
ENSGALG00000040724	-0.606356	7.73234	25.5028	0.000283214	0.0234837
ENSGALG00000044497	0.660363	5.35424	25.4397	0.000286185	0.0235195
ENSGALG00000041275	-1.0732	2.09916	25.2917	0.0002933	0.0237637
ENSGALG00000042607	1.19064	3.32707	25.2844	0.000293657	0.0237637
ENSGALG00000040180	1.42031	4.53583	25.2683	0.000294446	0.0237637
ENSGALG00000031534	-1.08428	4.17247	25.1944	0.000298089	0.0239145
ENSGALG00000033260	-1.76023	3.11202	24.9679	0.000309597	0.0242602
ENSGALG00000025950	-0.96785	6.21418	25.0091	0.000307464	0.0242602
ENSGALG00000010314	-1.03364	5.26843	24.8505	0.000315767	0.0244837
ENSGALG00000003466	1.1217	6.83415	24.8446	0.000316083	0.0244837
ENSGALG00000015538	-1.19261	5.36968	24.726	0.000322463	0.0246941
ENSGALG00000000946	0.856086	4.88108	24.7492	0.000321205	0.0246941
ENSGALG00000012370	0.737708	7.04676	24.6714	0.000325458	0.0247826
ENSGALG00000041969	-1.04424	5.75428	24.6295	0.000327771	0.0248185
ENSGALG00000001329	-1.77068	5.62795	24.8368	0.000336017	0.0253007
ENSGALG00000002888	-1.23804	3.743	24.3865	0.000341596	0.0254367
ENSGALG00000014329	-0.845048	5.47446	24.4107	0.000340187	0.0254367
ENSGALG00000007324	-1.47233	3.61401	24.3457	0.000343979	0.0254734
ENSGALG00000008569	0.716687	7.12973	24.2896	0.000347296	0.0255784
ENSGALG00000008950	-1.81666	3.12778	24.2385	0.000350348	0.025663
ENSGALG00000015433	-2.23883	2.79945	24.1953	0.00035295	0.0257139
ENSGALG00000004611	-1.53251	3.50774	24.1539	0.000355465	0.0257579
ENSGALG00000000478	-1.80967	2.57473	24.0376	0.000362647	0.0258612
ENSGALG00000034488	-0.909198	3.08269	24.0441	0.000362242	0.0258612
ENSGALG00000005066	0.719144	5.02669	24.0376	0.000362648	0.0258612
ENSGALG00000033644	1.78498	1.28475	23.9803	0.000366253	0.0259808
ENSGALG00000017323	-1.26701	3.67738	23.7477	0.0003813	0.0266278
ENSGALG00000041625	1.03203	3.38547	23.6418	0.000388394	0.026845
ENSGALG00000008318	-0.933147	5.49366	23.5757	0.000392901	0.027018
ENSGALG00000007485	-1.10447	6.48944	23.4664	0.000400487	0.0273728
ENSGALG00000037455	-0.711344	6.11347	23.3476	0.000408921	0.0274201
ENSGALG00000016140	1.29727	3.55424	23.3537	0.000408481	0.0274201
ENSGALG00000005779	-0.895132	4.4027	23.2771	0.000414028	0.027489
ENSGALG00000030902	-0.980348	4.64602	23.1811	0.000421102	0.0278217
ENSGALG00000031973	-2.4053	3.48404	23.0928	0.000438026	0.0286588
ENSGALG00000032790	-1.85729	5.11353	23.1534	0.000447538	0.0290905
ENSGALG00000016828	-1.38489	2.05557	22.7298	0.000456303	0.0292397
ENSGALG00000001042	-0.954015	5.65043	22.7398	0.000455481	0.0292397
ENSGALG00000012813	-0.749973	5.53101	22.6505	0.000462835	0.0292868
ENSGALG00000045089	0.611981	5.26763	22.6556	0.000462415	0.0292868
ENSGALG00000037851	-2.65613	1.32518	22.475	0.000477693	0.0295206
ENSGALG00000045838	-2.23871	0.980316	22.4706	0.000478067	0.0295206
ENSGALG00000009553	-1.62041	5.51515	22.7079	0.000479672	0.0295206
ENSGALG00000004205	-1.29627	4.18852	22.5528	0.000471037	0.0295206
ENSGALG00000015889	-1.16015	4.19732	22.4953	0.000475942	0.0295206
ENSGALG00000002145	-0.760095	4.13293	22.2478	0.000497754	0.0303562
ENSGALG00000040793	0.773351	8.12304	22.2028	0.00050185	0.0303563
ENSGALG00000037478	0.995327	4.18877	22.1983	0.00050226	0.0303563
ENSGALG00000002598	0.588296	5.25094	22.1613	0.000505651	0.0304248
ENSGALG00000029372	0.798762	4.69633	22.1306	0.000508496	0.03046
ENSGALG00000006787	-2.30669	2.46063	22.0462	0.000516394	0.0306606
ENSGALG00000025759	-1.18572	5.06897	22.0618	0.000514923	0.0306606
ENSGALG00000020002	-2.58694	1.59486	21.9809	0.000522599	0.0308929
ENSGALG00000000357	-0.913803	8.07433	21.9237	0.000528117	0.0309476
ENSGALG00000008415	-0.85042	4.76622	21.9429	0.000526255	0.0309476
ENSGALG00000008164	-5.1094	1.74014	22.093	0.000533261	0.0310406
ENSGALG00000001647	-1.57631	3.82539	21.8602	0.000534309	0.0310406
ENSGALG00000012986	-0.890482	5.25725	21.7976	0.000540502	0.0312284
ENSGALG00000017248	0.879917	3.33815	21.7809	0.000542176	0.0312284
ENSGALG00000032398	-1.68227	3.75185	21.7247	0.000547828	0.0314197
ENSGALG00000014069	-0.684466	4.35529	21.648	0.000555649	0.0317332
ENSGALG00000028083	-1.85221	0.990954	21.5888	0.000561786	0.0318141
ENSGALG00000012187	-1.27504	2.53115	21.6104	0.00055954	0.0318141
ENSGALG00000023338	-2.14191	0.509177	21.5562	0.000565195	0.0318732
ENSGALG00000015019	-1.18383	2.37797	21.4364	0.000577931	0.0324556
ENSGALG00000009532	0.695403	4.08485	21.4008	0.000581775	0.0325359
ENSGALG00000013548	2.67513	2.58236	21.3986	0.00058559	0.032614
ENSGALG00000008838	-0.583847	5.74984	21.3241	0.000590179	0.0327343
ENSGALG00000013546	2.8612	2.77172	21.3876	0.000595735	0.032907
ENSGALG00000009690	-1.70186	3.75842	21.2392	0.000600106	0.0330132
ENSGALG00000030791	-0.615438	6.71669	21.1148	0.000613822	0.0336305
ENSGALG00000043006	1.17664	9.06819	21.0898	0.000616845	0.0336593
ENSGALG00000030450	-1.2787	3.9438	20.9895	0.000628502	0.0337721
ENSGALG00000019967	-1.17656	2.16116	20.9849	0.000629053	0.0337721
ENSGALG00000000830	-1.15087	4.48566	20.9623	0.000631746	0.0337721
ENSGALG00000033157	-1.00778	4.15208	20.9218	0.000636601	0.0337721
ENSGALG00000002710	-0.804214	3.90567	20.9157	0.000637348	0.0337721
ENSGALG00000008023	-0.780393	5.68213	20.911	0.000637912	0.0337721
ENSGALG00000017090	0.580822	6.11661	20.8925	0.000640153	0.0337721
ENSGALG00000040676	0.594017	7.15164	20.9721	0.000630573	0.0337721
ENSGALG00000041996	1.63763	0.452661	20.8817	0.000641465	0.0337721
ENSGALG00000032742	-10.2349	1.89631	24.4972	0.00065716	0.0344638
ENSGALG00000003137	-1.48977	4.36061	20.7261	0.000661235	0.0345431
ENSGALG00000019036	0.872003	6.21054	20.6903	0.000665256	0.034619
ENSGALG00000036089	0.820897	3.07051	20.6157	0.000674804	0.0348468
ENSGALG00000031594	0.84004	4.74905	20.5675	0.000681066	0.0350359
ENSGALG00000014892	-0.748669	3.85116	20.5447	0.000684045	0.0350554
ENSGALG00000003433	-1.86791	2.05504	20.3983	0.000703578	0.0357843
ENSGALG00000013683	-0.745691	6.17256	20.4108	0.000701876	0.0357843
ENSGALG00000026704	0.787029	4.5495	20.2791	0.000719956	0.0363718
ENSGALG00000027232	0.919321	5.27092	20.275	0.000720528	0.0363718
ENSGALG00000034271	-1.41732	4.41664	20.219	0.000728927	0.0365052
ENSGALG00000006037	-1.05302	4.96187	20.1494	0.000738292	0.0365708
ENSGALG00000008146	0.586312	7.45467	20.1648	0.000736079	0.0365708
ENSGALG00000034083	1.62438	0.883018	20.1323	0.000740749	0.0365708
ENSGALG00000030268	-0.791261	6.5568	20.0976	0.000745754	0.0366769
ENSGALG00000002769	0.671677	5.40359	20.0798	0.000748342	0.0366769
ENSGALG00000033012	-1.62322	2.77848	19.7044	0.000805474	0.0379587
ENSGALG00000010562	-1.38627	2.27104	19.8033	0.000789938	0.0379587
ENSGALG00000001596	-1.30274	5.18079	19.8875	0.000781421	0.0379587
ENSGALG00000028512	-1.29724	4.24026	19.7131	0.000804088	0.0379587
ENSGALG00000016026	-1.26506	2.24822	19.7933	0.000791497	0.0379587
ENSGALG00000008160	-1.11516	3.45934	19.8331	0.000785327	0.0379587
ENSGALG00000006035	-1.02997	4.76376	19.8845	0.000777452	0.0379587
ENSGALG00000003294	-0.936446	3.64677	19.7247	0.000802255	0.0379587
ENSGALG00000001725	-0.797558	6.79226	19.7465	0.000798805	0.0379587
ENSGALG00000035060	1.08203	4.86741	19.7462	0.000798855	0.0379587
ENSGALG00000039120	-0.961253	8.41575	19.6823	0.00080898	0.037991
ENSGALG00000014011	-1.1729	3.99153	19.6632	0.000812039	0.0380023
ENSGALG00000007395	-3.07404	0.658835	19.584	0.000824854	0.0383358
ENSGALG00000035975	1.05927	3.73435	19.5854	0.000824629	0.0383358
ENSGALG00000005658	-1.80692	4.64354	19.7632	0.000829019	0.038397
ENSGALG00000036728	-2.30481	1.4481	19.5397	0.000832124	0.0384088
ENSGALG00000031016	-0.80452	2.94983	19.4954	0.000839464	0.0386153
ENSGALG00000033675	-1.27068	5.10219	19.4511	0.000850238	0.0389779
ENSGALG00000032984	-1.38038	3.9423	19.361	0.000862233	0.0390238
ENSGALG00000037872	-1.1515	3.3043	19.399	0.000855727	0.0390238
ENSGALG00000004667	-0.80911	6.05221	19.367	0.000861189	0.0390238
ENSGALG00000028520	0.862401	10.2568	19.3575	0.00086282	0.0390238
ENSGALG00000015136	-1.28979	3.77874	19.3182	0.000869616	0.039069
ENSGALG00000015546	-0.926137	3.99442	19.1662	0.00089649	0.0394401
ENSGALG00000010084	-0.626839	6.95953	19.1559	0.000898362	0.0394401
ENSGALG00000003219	0.615449	5.21999	19.1642	0.000896862	0.0394401
ENSGALG00000016447	0.970324	9.27107	19.179	0.000894198	0.0394401
ENSGALG00000044235	0.99012	3.06654	19.1853	0.000893062	0.0394401
ENSGALG00000040232	1.35188	1.1403	19.1576	0.000898054	0.0394401
ENSGALG00000003922	-1.65139	4.99685	19.2334	0.000922184	0.0396555
ENSGALG00000029514	-1.11776	4.91948	19.023	0.000922705	0.0396555
ENSGALG00000003447	-0.752027	5.39625	19.0264	0.000922078	0.0396555
ENSGALG00000029341	-0.747462	6.71937	19.1012	0.000908287	0.0396555
ENSGALG00000033894	0.922626	5.14982	19.0775	0.000912623	0.0396555
ENSGALG00000003553	-5.25272	3.46285	19.6816	0.000948888	0.0399545
ENSGALG00000013208	-1.90783	2.54687	18.8097	0.000963438	0.0399545
ENSGALG00000015441	-1.45464	5.81502	19.1279	0.000940447	0.0399545
ENSGALG00000044296	-0.67097	4.88183	18.8168	0.000962057	0.0399545
ENSGALG00000045870	0.745236	5.91494	18.8828	0.000949258	0.0399545
ENSGALG00000015805	0.769057	6.65808	18.8332	0.000958841	0.0399545
ENSGALG00000006677	0.938026	5.40658	18.9461	0.00093716	0.0399545
ENSGALG00000026279	0.946212	4.80253	18.8118	0.000963024	0.0399545
ENSGALG00000036867	-2.00403	4.33967	18.9894	0.000974967	0.0399901
ENSGALG00000014477	-1.43019	4.9615	18.7741	0.000979132	0.0399901
ENSGALG00000041463	0.625445	5.76776	18.7531	0.000974594	0.0399901
ENSGALG00000008238	-0.949292	5.31253	18.7097	0.000983256	0.0400372
ENSGALG00000015464	-1.97714	2.14941	18.5983	0.0010059	0.0403459
ENSGALG00000001475	-1.61709	6.04439	18.894	0.00100278	0.0403459
ENSGALG00000006494	-1.14599	2.97364	18.5553	0.00101478	0.0403459
ENSGALG00000001513	-0.853702	5.88793	18.5788	0.00100992	0.0403459
ENSGALG00000032369	0.717553	4.87023	18.6361	0.00099814	0.0403459
ENSGALG00000039426	1.3432	1.28659	18.6558	0.000994142	0.0403459
ENSGALG00000042068	3.88153	1.94526	18.7369	0.00101236	0.0403459
ENSGALG00000036894	-0.950891	8.32718	18.4939	0.00102767	0.0406382
ENSGALG00000004569	-0.628487	6.56352	18.4915	0.00102817	0.0406382
ENSGALG00000009076	0.688029	6.16251	18.4756	0.00103154	0.0406525
ENSGALG00000005530	-0.61392	6.07649	18.4426	0.00103855	0.0406908
ENSGALG00000039316	-0.604259	8.02493	18.4198	0.00104345	0.040764
ENSGALG00000004489	0.867589	4.05236	18.2673	0.00107685	0.0419475
ENSGALG00000039575	0.614888	5.03932	18.2523	0.00108019	0.0419562
ENSGALG00000015902	-2.64215	4.01998	18.6378	0.00108472	0.0419947
ENSGALG00000009470	0.690504	8.42421	18.1531	0.00110266	0.0423408
ENSGALG00000015667	-0.92813	3.7494	18.107	0.00111331	0.0425076
ENSGALG00000006700	-0.847074	5.19488	18.1078	0.00111311	0.0425076
ENSGALG00000011705	-0.772737	3.26833	18.0734	0.00112112	0.042685
ENSGALG00000004581	-0.727995	5.63813	18.0576	0.00112482	0.0427053
ENSGALG00000017085	-1.73928	1.51235	18.0303	0.00113125	0.0428285
ENSGALG00000031139	0.827	3.95757	18.0081	0.00113651	0.0429074
ENSGALG00000016479	0.758582	8.79406	17.9516	0.00115003	0.0432555
ENSGALG00000030319	1.20741	1.91206	17.8648	0.00117117	0.0433013
ENSGALG00000044688	1.35177	5.60911	17.9865	0.00117053	0.0433013
ENSGALG00000010177	-0.703863	7.14999	17.8415	0.00117691	0.0433151
ENSGALG00000001377	-0.591091	5.54628	17.8183	0.00118266	0.0433151
ENSGALG00000033446	0.928809	3.60473	17.8276	0.00118034	0.0433151
ENSGALG00000003594	-3.20414	3.74249	18.2781	0.00119722	0.0434902
ENSGALG00000014248	0.598945	5.73114	17.7478	0.00120035	0.0434902
ENSGALG00000040368	0.789875	10.1345	17.7665	0.00119565	0.0434902
ENSGALG00000009239	-9.25205	0.515103	19.882	0.00122697	0.0437379
ENSGALG00000045939	-1.58062	1.74477	17.6164	0.00123418	0.0437379
ENSGALG00000032776	-1.33717	2.05706	17.5956	0.00123963	0.0437379
ENSGALG00000012256	-0.903222	6.47661	17.6494	0.00122558	0.0437379
ENSGALG00000016451	-0.700668	6.26564	17.6955	0.00121369	0.0437379
ENSGALG00000042598	-0.623091	6.93707	17.5956	0.00123964	0.0437379
ENSGALG00000036474	0.59493	6.82838	17.6462	0.00122643	0.0437379
ENSGALG00000003160	-1.87735	2.99563	17.547	0.00125249	0.0439612
ENSGALG00000001387	-3.87027	0.733164	17.49	0.00126777	0.0441524
ENSGALG00000006822	-1.4306	2.68541	17.4957	0.00126623	0.0441524
ENSGALG00000008107	-1.10342	4.43729	17.4308	0.00128388	0.0441736
ENSGALG00000000713	-0.890893	6.99262	17.4276	0.00128476	0.0441736
ENSGALG00000005439	-0.677888	6.06034	17.4391	0.00128162	0.0441736
ENSGALG00000033378	0.63687	5.3253	17.4544	0.00127744	0.0441736
ENSGALG00000005597	0.597407	8.21921	17.3718	0.00130015	0.0445889
ENSGALG00000017309	-1.98978	2.82831	17.2326	0.00133954	0.0450384
ENSGALG00000002232	-0.95727	5.92263	17.1964	0.00135002	0.0450384
ENSGALG00000003663	-0.928449	4.9367	17.2669	0.0013297	0.0450384
ENSGALG00000039448	-0.875636	4.71097	17.278	0.00132656	0.0450384
ENSGALG00000040969	-0.762521	4.28579	17.2094	0.00134624	0.0450384
ENSGALG00000013031	-0.667487	3.73675	17.2766	0.00132694	0.0450384
ENSGALG00000000843	-0.665558	4.3913	17.1992	0.00134922	0.0450384
ENSGALG00000001652	0.599554	7.8083	17.2021	0.00134835	0.0450384
ENSGALG00000044253	1.04829	2.05565	17.2492	0.00133478	0.0450384
ENSGALG00000011623	-0.895769	4.83346	17.1783	0.0013553	0.0451032
ENSGALG00000005845	-1.15474	5.22423	17.1621	0.00136204	0.0452156
ENSGALG00000016600	-4.3188	5.31123	17.744	0.00138655	0.0453758
ENSGALG00000027704	-1.00274	3.57491	17.0522	0.00139268	0.0453758
ENSGALG00000028322	-0.950973	3.5056	17.0628	0.00138948	0.0453758
ENSGALG00000009968	-0.870607	5.24381	17.0803	0.00138424	0.0453758
ENSGALG00000002362	1.13416	7.38068	17.0859	0.0013938	0.0453758
ENSGALG00000028849	-1.19139	5.82485	17.0425	0.00140692	0.0455827
ENSGALG00000035378	-1.64578	1.56567	16.9704	0.00141758	0.0457085
ENSGALG00000029678	0.778221	4.67132	16.9709	0.00141745	0.0457085
ENSGALG00000030881	-1.43094	0.960048	16.9039	0.00143824	0.0459445
ENSGALG00000041123	-0.913762	3.90473	16.8921	0.00144192	0.0459445
ENSGALG00000032148	0.693946	9.44667	16.8835	0.00144463	0.0459445
ENSGALG00000008969	0.703124	8.48403	16.9143	0.00143498	0.0459445
ENSGALG00000035445	1.42842	2.71789	16.9125	0.00143554	0.0459445
ENSGALG00000037328	0.781562	6.33016	16.7918	0.00147382	0.0465202
ENSGALG00000041022	2.53677	1.00259	16.7762	0.00147883	0.0465694
ENSGALG00000002781	-1.15326	2.73042	16.7291	0.00149417	0.0466316
ENSGALG00000032637	0.593676	6.68862	16.7171	0.00149811	0.0466316
ENSGALG00000045106	0.783442	3.0152	16.7492	0.00148761	0.0466316
ENSGALG00000030214	1.25936	1.5778	16.7226	0.0014963	0.0466316
ENSGALG00000030653	3.91798	5.49246	17.3956	0.00148865	0.0466316
ENSGALG00000031447	0.648583	4.05212	16.7041	0.00150236	0.0466563
ENSGALG00000033293	-1.40411	3.03792	16.6894	0.00150722	0.0466997
ENSGALG00000006445	-1.96725	1.60709	16.6528	0.00151936	0.0468603
ENSGALG00000027444	-1.70132	2.11103	16.6344	0.00152552	0.0468886
ENSGALG00000007044	0.598793	4.12541	16.6293	0.00152724	0.0468886
ENSGALG00000005379	-1.43599	2.91499	16.5964	0.00153833	0.0470151
ENSGALG00000031982	0.780311	7.0504	16.5847	0.00154229	0.0470294
ENSGALG00000011444	-0.915182	5.79917	16.5618	0.00155009	0.0471606
ENSGALG00000030406	-0.593985	5.03251	16.525	0.00156273	0.0473313
ENSGALG00000009298	-1.15339	5.16664	16.4995	0.00157677	0.0476494
ENSGALG00000039261	-1.57581	3.87076	16.474	0.00158785	0.0478566
ENSGALG00000001420	-0.886885	5.02245	16.437	0.00159343	0.0478566
ENSGALG00000008778	-0.624716	4.82339	16.356	0.00162231	0.0483751
ENSGALG00000006351	1.09377	3.9766	16.3309	0.00163136	0.0484304
ENSGALG00000044353	5.26594	1.43993	16.5262	0.00163073	0.0484304
ENSGALG00000003792	-1.2641	5.34272	16.3173	0.00164894	0.0486311
ENSGALG00000035996	0.801371	6.60175	16.2898	0.00164635	0.0486311
ENSGALG00000026311	1.14755	3.91203	16.2491	0.00166136	0.0488904
ENSGALG00000027905	-1.41128	4.26587	16.2347	0.0016744	0.0491668
ENSGALG00000014085	-1.06633	2.77253	16.1967	0.00168091	0.0492506
ENSGALG00000036356	-0.615482	4.66677	16.1232	0.00170876	0.0496557
ENSGALG00000034704	0.824388	4.43832	16.1461	0.00170001	0.0496557
ENSGALG00000042844	0.833737	2.27116	16.1137	0.0017124	0.0496557
