# Supplementary material for: Thyroid transcriptome analysis reveals different adaptive responses to cold environmental conditions between two chicken breeds
Source: PLoS One. 2018 Jan 10;13(1):e0191096. doi: 10.1371/journal.pone.0191096 (PMC5761956; doi:10.1371/journal.pone.0191096)
Supplement: S5 File — (XLSX) [file pone.0191096.s015.xlsx]

## Sheet: Sheet1
	logFC	logCPM	F	PValue	FDR
ENSGALG00000044930	-11.3192	3.22289	708.408	1.26e-10	1.69e-06
ENSGALG00000040258	1.79958	6.88478	288.993	9.03e-10	6.08e-06
ENSGALG00000029368	-10.9582	2.55752	432.163	2.92e-08	0.000131336
ENSGALG00000014862	-13.8598	5.42545	155.55	3.4e-07	0.00114435
ENSGALG00000037444	4.08738	-0.00779068	69.552	2.43e-06	0.00653804
ENSGALG00000010763	-1.1585	6.37093	65.3013	3.36e-06	0.0068354
ENSGALG00000041494	-0.92857	6.51596	64.3324	3.63e-06	0.0068354
ENSGALG00000032208	1.76859	1.92127	62.8725	4.08e-06	0.0068354
ENSGALG00000029797	2.90788	1.4054	61.5032	4.56e-06	0.0068354
ENSGALG00000043894	-11.726	2.28793	114.78	5.08e-06	0.00684417
ENSGALG00000043587	-1.44733	5.31196	58.0489	6.12e-06	0.00749827
ENSGALG00000007021	-0.689172	6.18407	56.0783	7.28e-06	0.0081792
ENSGALG00000022030	-1.00873	5.05329	52.7622	9.88e-06	0.00998122
ENSGALG00000037930	3.51465	3.13646	52.4787	1.04e-05	0.00998122
ENSGALG00000036932	-0.89153	8.34688	49.1828	1.4e-05	0.0125559
ENSGALG00000012709	-1.55902	3.23573	47.4282	1.67e-05	0.0140618
ENSGALG00000016806	-1.28347	5.06469	42.577	2.81e-05	0.0200742
ENSGALG00000039191	-0.958868	7.04136	42.5163	2.83e-05	0.0200742
ENSGALG00000005885	-0.748429	4.90352	42.9564	2.69e-05	0.0200742
ENSGALG00000035957	-10.0327	1.49756	67.838	3.49e-05	0.0204723
ENSGALG00000040156	-0.591565	7.8221	40.7306	3.47e-05	0.0204723
ENSGALG00000014957	0.76147	7.64769	41.4942	3.18e-05	0.0204723
ENSGALG00000041091	3.71564	12.2098	43.337	3.31e-05	0.0204723
ENSGALG00000032113	-1.59203	2.02693	39.7965	3.87e-05	0.0217461
ENSGALG00000003120	-0.73161	7.90625	38.0362	4.79e-05	0.025809
ENSGALG00000002375	-1.21388	7.67736	37.4491	5.15e-05	0.026681
ENSGALG00000035010	1.03916	2.99078	36.7649	5.61e-05	0.0279881
ENSGALG00000015611	-0.825728	4.81718	36.3581	5.9e-05	0.0284135
ENSGALG00000008725	-0.99557	4.0299	35.3523	6.72e-05	0.0292022
ENSGALG00000010013	0.919706	6.14619	35.8653	6.29e-05	0.0292022
ENSGALG00000033873	2.19272	1.20963	35.366	6.7e-05	0.0292022
ENSGALG00000000573	1.75803	5.9244	35.3754	7.16e-05	0.0301726
ENSGALG00000015353	-0.829198	4.4272	33.0199	9.16e-05	0.0343798
ENSGALG00000040293	2.30476	0.809798	33.2844	8.84e-05	0.0343798
ENSGALG00000030902	-1.08479	4.64602	31.142	0.00011915	0.0391752
ENSGALG00000008318	-1.02306	5.49366	31.1921	0.000118301	0.0391752
ENSGALG00000003447	-0.915509	5.39625	31.1408	0.000119171	0.0391752
ENSGALG00000033143	-0.895207	5.03043	31.5989	0.00011166	0.0391752
ENSGALG00000039068	-0.799594	6.23555	31.3839	0.000115113	0.0391752
ENSGALG00000028721	1.12154	5.37567	30.3073	0.000134406	0.0411711
ENSGALG00000032143	1.5027	4.68669	30.4498	0.000131765	0.0411711
ENSGALG00000038257	4.04617	1.70714	30.4482	0.000131679	0.0411711
ENSGALG00000035184	-1.05507	3.76991	29.7887	0.000145035	0.0419951
ENSGALG00000011291	1.25348	6.44876	29.9208	0.000143088	0.0419951
ENSGALG00000042677	1.47124	1.59502	29.7233	0.000146444	0.0419951
ENSGALG00000042723	2.34825	1.57699	28.9459	0.000164478	0.0461839
