# Supplementary material for: Thyroid transcriptome analysis reveals different adaptive responses to cold environmental conditions between two chicken breeds
Source: PLoS One. 2018 Jan 10;13(1):e0191096. doi: 10.1371/journal.pone.0191096 (PMC5761956; doi:10.1371/journal.pone.0191096)
Supplement: S6 File — (XLSX) [file pone.0191096.s016.xlsx]

## Sheet: Sheet1
Ensembl Gene ID		Description	FPKM				FDR
	WikiGeneName		RIR_Cold	BS_Cold	RIR_Warm	BS_Warm	BS/RIR_Warm	BS/RIR_Cold	Cold/Warm_BS	Cold/Warm_RIR
ENSGALG00000031170	ADCY1	adenylate cyclase 1 (brain）	0.143854	0.0515003	0.314638	0.089292	-	-	-	-
ENSGALG00000013094	DDC	dopa decarboxylase	0	0.018848	0.0415193	1.96196	-	-	-	-
ENSGALG00000010736	DIO1	Gallus gallus deiodinase, iodothyronine, type I (DIO1), mRNA	1.65915	1.63319	1.42824	1.29608	0.785187	0.964263	0.648292	0.892814
ENSGALG00000026005	DIO2	deiodinase, iodothyronine, type II	1.06279	0.541169	1.45429	1.06181	-	-	-	-
ENSGALG00000042031	GPX2	glutathione peroxidase 2	4.14071	4.88747	2.91639	6.6333	0.115253	0.865712	0.684372	0.627153
ENSGALG00000004521	GPX3	glutathione peroxidase 3 precursor	1269.88	1691.32	1407.45	1663.11	0.444414	0.253406	0.693161	0.844133
ENSGALG00000007998	SLC26A4	solute carrier family 26 (anion exchanger), member 4	7.30931	7.02603	13.3722	12.7754	0.940108	0.961927	0.587353	0.721036
ENSGALG00000039509	TG	thyroglobulin	31235.6	23101.1	31228.4	19889.5	0.22871	0.404654	0.848264	0.995272
ENSGALG00000016370	TPO	Uncharacterized protein	1753.98	795.728	1391.97	591.866	0.224934	0.331603	0.689662	0.864281
ENSGALG00000010572	TSHR	thyrotropin receptor isoform 1 precursor	18.3307	5.72912	26.0848	13.973	0.0951677	0.0379069	0.109936	0.637459
ENSGALG00000015143	TTR	transthyretin	0.47846	3.90714	1.3387	3.09398	0.357589	0.0646823	0.729061	0.499688
ENSGALG00000035219	ALB	albumin	0.391746	0.426687	0.68299	2.07056	0.131206	0.980054	0.0855425	0.696456
