# Supplementary material for: Thyroid transcriptome analysis reveals different adaptive responses to cold environmental conditions between two chicken breeds
Source: PLoS One. 2018 Jan 10;13(1):e0191096. doi: 10.1371/journal.pone.0191096 (PMC5761956; doi:10.1371/journal.pone.0191096)
Supplement: S7 File — (XLSX) [file pone.0191096.s017.xlsx]

## Sheet: Sheet1
# Column description. groupID: group/gene identifier; featureID:feature/exon identifier; exonBaseMean: mean of the counts across samples in each feature/exon;dispersion:exon dispersion estimate; stat:LRT statistic; column 8-11:exon usage coefficient;column 12-14: relative exon usage fold change; column 15-19: GRanges object of the coordinates of the exon/feature; column 20-35:matrix of integer co…
Gene:Exon	groupID	Exon	exonBaseMean	dispersion	stat	pvalue	padj	BS_Cold	BS_Warm	RIR_Cold	RIR_Warm	log2fold_BS_Warm_BS_Cold	log2fold_RIR_Cold_BS_Cold	log2fold_RIR_Warm_BS_Cold	genomicData.seqnames	genomicData.start	genomicData.end	genomicData.width	genomicData.strand	countData.BS_Cold1	countData.RIR_Cold1	countData.BS_Cold2	countData.RIR_Cold2	countData.BS_Cold3	countData.RIR_Cold3	countData.BS_Cold4	countData.RIR_Cold4	countData.BS_Warm1	countData.BS_Warm2	countData.BS_Warm3	countData.BS_Warm4	countData.RIR_Warm2	countData.RIR_Warm3	countData.RIR_Warm1	countData.RIR_Warm4	transcripts
ENSGALG00000026383:E004	ENSGALG00000026383	E004	270.897	0.00138626	2253.1	0	0	15.0002	12.1233	15.4774	11.6541	-0.645249	0.0961036	-0.763573	1	123360047	123360112	66	-	733	1051	193	405	423	323	633	423	10	5	7	4	3	8	8	6	ENSGALT00000043161
ENSGALG00000035836:E004	ENSGALG00000035836	E004	190.177	0.00488386	764.133	2.6e-165	1.93e-160	27.3065	10.6317	29.1702	10.9773	-2.96865	0.230801	-2.8734	1	67084497	67084533	37	+	323	333	238	382	234	388	380	438	30	24	30	21	28	42	56	34	c("ENSGALT00000052417"	"ENSGALT00000087941")
ENSGALG00000038290:E014	ENSGALG00000038290	E014	131.218	0.00544032	646.223	9.6e-140	4.76e-135	23.1029	7.86993	23.8423	8.44383	-3.29275	0.104353	-3.08593	18	10018754	10018948	195	-	182	329	218	307	190	175	247	277	18	11	5	17	31	14	19	23	c("ENSGALT00000087288"	"ENSGALT00000055031")
ENSGALG00000002548:E013	ENSGALG00000002548	E013	67.7649	0.00293623	551.044	4.13e-119	1.54e-114	5.24978	18.0729	4.81855	18.3444	3.68531	-0.249049	3.7322	Z	9182304	9182380	77	+	10	3	10	15	5	2	4	1	189	129	176	160	163	69	118	114	c("ENSGALT00000076740"	"ENSGALT00000004022")
ENSGALG00000002157:E010	ENSGALG00000002157	E010	1956.5	5.68e-05	412.08	5.35e-89	1.59e-84	53.6037	56.6105	52.3935	56.5262	0.271853	-0.110596	0.264285	10	1263637	1263637	1	-	1832	1725	1773	1312	1858	1234	1745	1677	2847	2189	2356	2150	2530	2882	2153	1718	c("ENSGALT00000072256"	"ENSGALT00000048891"	"ENSGALT00000084268"	"ENSGALT00000085790"	"ENSGALT00000086553")
ENSGALG00000002548:E022	ENSGALG00000002548	E022	75.6435	0.00449234	411.277	7.99e-89	1.98e-84	6.73578	18.8191	7.09432	18.9308	3.08657	0.151612	3.1053	Z	9187080	9187246	167	+	19	2	14	24	8	2	7	18	168	162	217	168	185	58	132	124	c("ENSGALT00000076740"	"ENSGALT00000004022")
ENSGALG00000002548:E012	ENSGALG00000002548	E012	64.935	0.00810119	393.757	4.98e-85	1.06e-80	4.96959	18.1803	5.25501	17.2672	3.86334	0.162298	3.70193	Z	9182014	9182115	102	+	13	3	7	17	2	4	4	1	177	126	187	173	124	61	110	112	c("ENSGALT00000076740"	"ENSGALT00000004022")
ENSGALG00000004588:E005	ENSGALG00000004588	E005	2271.37	0.000362753	388.203	7.95e-84	1.48e-79	59.4762	54.9908	60.032	54.9152	-0.401686	0.0492635	-0.408529	13	13140717	13140867	151	+	2605	2514	2176	1744	2380	1662	2364	2563	2329	2291	2551	2031	2347	3287	2004	1974	c("ENSGALT00000007299"	"ENSGALT00000077893"	"ENSGALT00000089461")
ENSGALG00000000719:E002	ENSGALG00000000719	E002	180.538	0.00177504	380.051	4.63e-82	7.66e-78	25.1684	17.8572	27.8927	16.8224	-1.11269	0.352155	-1.29903	21	624162	624222	61	+	269	310	265	192	236	211	268	364	85	114	121	105	77	97	85	89	c("ENSGALT00000001015"	"ENSGALT00000085554")
ENSGALG00000030904+ENSGALG00000038881:E025	ENSGALG00000030904+ENSGALG00000038881	E025	38.0488	0.00146586	313.308	1.31e-67	1.95e-63	5.39863	13.8959	5.52939	13.5515	2.79309	0.069626	2.71693	KQ759536.1	41554	41736	183	+	10	7	6	10	6	4	9	8	62	94	107	87	86	36	66	56	c("ENSGALT00000071861"	"ENSGALT00000065590")
ENSGALG00000002932:E009	ENSGALG00000002932	E009	929.654	0.000117361	312.314	2.15e-67	2.91e-63	42.8844	45.49	40.4226	44.8356	0.253547	-0.245572	0.19043	18	5120698	5120701	4	+	907	898	1008	587	961	529	939	828	1162	1317	1311	941	1007	1206	881	736	c("ENSGALT00000071684"	"ENSGALT00000034721"	"ENSGALT00000073143"	"ENSGALT00000071529")
ENSGALG00000028567:E003	ENSGALG00000028567	E003	1365.23	0.000626856	304.217	1.22e-65	1.51e-61	47.4258	51.3041	46.6257	51.7931	0.362404	-0.0760173	0.407459	20	488111	488737	627	-	1534	1162	1970	1183	1068	913	1411	1150	1148	1872	1381	1922	1402	1522	1281	1361	c("ENSGALT00000043998"	"ENSGALT00000086483"	"ENSGALT00000074687")
ENSGALG00000030904+ENSGALG00000038881:E024	ENSGALG00000030904+ENSGALG00000038881	E024	36.0104	0.00142157	282.799	5.25e-61	6.01e-57	5.48435	13.2143	5.52902	13.5245	2.59484	0.023603	2.66506	KQ759536.1	41078	41245	168	+	10	5	4	13	7	3	11	8	49	81	113	72	87	31	65	60	c("ENSGALT00000071861"	"ENSGALT00000065590")
ENSGALG00000028774:E004	ENSGALG00000028774	E004	510.251	0.000142073	274.341	3.55e-59	3.78e-55	33.5667	37.1233	32.0124	36.9587	0.38468	-0.175278	0.367314	25	2880578	2880616	39	-	582	586	383	335	326	211	627	325	483	548	806	646	506	825	621	546	c("ENSGALT00000042661"	"ENSGALT00000060812"	"ENSGALT00000088809")
ENSGALG00000007699:E009	ENSGALG00000007699	E009	1768.8	7.38e-05	270.682	2.2e-58	2.18e-54	52.2422	54.9598	51.6871	54.5232	0.247574	-0.0510267	0.208032	24	5635445	5635460	16	-	1821	1801	1654	1364	1762	1227	1938	1849	2102	1840	2358	1998	1560	2314	1799	1459	c("ENSGALT00000047120"	"ENSGALT00000086608"	"ENSGALT00000012476")
ENSGALG00000030904+ENSGALG00000038881:E015	ENSGALG00000030904+ENSGALG00000038881	E015	42.4331	0.00397454	267.685	9.78e-58	9.1e-54	6.83676	14.4968	5.43202	14.1798	2.23351	-0.670516	2.16613	KQ759536.1	35075	35311	237	+	25	6	6	12	10	2	9	8	69	103	128	83	93	34	72	70	c("ENSGALT00000071861"	"ENSGALT00000065590")
ENSGALG00000011086:E016	ENSGALG00000011086	E016	40.4927	0.00394572	261.665	1.96e-56	1.72e-52	12.5422	3.60086	12.8419	5.39865	-3.65815	0.0711544	-2.48317	3	40141287	40141310	24	-	36	119	35	34	246	31	34	45	2	8	4	5	8	1	3	3	c("ENSGALT00000046635"	"ENSGALT00000079340"	"ENSGALT00000088724")
ENSGALG00000027399+ENSGALG00000028749:E017	ENSGALG00000027399+ENSGALG00000028749	E017	5273.69	0.000405219	259.155	6.85e-56	5.66e-52	70.8985	72.5185	68.7975	72.2143	0.139104	-0.181072	0.113011	18	9283703	9283717	15	+	6680	4359	7217	3579	5222	3438	6264	5679	7203	6245	7749	5336	5728	3527	4570	4053	c("ENSGALT00000086398"	"ENSGALT00000061419"	"ENSGALT00000086091"	"ENSGALT00000045181"	"ENSGALT00000050490"	"ENSGALT00000051495"	"ENSGALT00000088300"	"ENSGALT00000090026"	"ENSGALT00000088831"	"ENSGALT00000045981")
ENSGALG00000030904+ENSGALG00000038881:E016	ENSGALG00000030904+ENSGALG00000038881	E016	39.3225	0.00443386	258.266	1.07e-55	8.36e-52	5.89195	14.0414	5.62148	13.7419	2.57022	-0.136833	2.50472	KQ759536.1	35432	35612	181	+	18	7	7	12	8	3	4	8	71	95	116	76	95	33	64	60	c("ENSGALT00000071861"	"ENSGALT00000065590")
ENSGALG00000004588:E011	ENSGALG00000004588	E011	701.839	0.000799011	250.963	4.05e-54	3.01e-50	35.8693	41.8403	35.6627	41.4308	0.615716	-0.0221898	0.57487	13	13142567	13142567	1	+	599	481	461	379	451	294	483	537	1029	875	1105	886	934	1296	874	872	c("ENSGALT00000071631"	"ENSGALT00000007299"	"ENSGALT00000077893"	"ENSGALT00000085156")
ENSGALG00000004588:E012	ENSGALG00000004588	E012	708.612	0.000903739	247.107	2.76e-53	1.96e-49	35.814	41.9609	35.8038	41.6874	0.633652	-0.00109806	0.606419	13	13142568	13142667	100	+	604	484	458	380	451	301	473	544	1030	875	1123	900	954	1314	891	886	c("ENSGALT00000071631"	"ENSGALT00000007299"	"ENSGALT00000077893"	"ENSGALT00000085156"	"ENSGALT00000089461")
ENSGALG00000030904+ENSGALG00000038881:E031	ENSGALG00000030904+ENSGALG00000038881	E031	55.8993	0.0167543	245.74	5.46e-53	3.69e-49	5.72195	15.9379	6.22435	17.3726	3.04345	0.245223	3.31096	KQ759536.1	44149	44393	245	+	20	5	5	16	4	4	6	12	86	135	155	93	153	54	101	110	c("ENSGALT00000071861"	"ENSGALT00000065590")
ENSGALG00000030904+ENSGALG00000038881:E028	ENSGALG00000030904+ENSGALG00000038881	E028	37.4519	0.00552395	240.48	7.49e-52	4.85e-48	5.73154	13.7608	5.33958	13.372	2.58927	-0.206122	2.5024	KQ759536.1	42988	43185	198	+	11	10	11	6	3	6	10	5	57	96	105	85	88	25	57	68	c("ENSGALT00000071861"	"ENSGALT00000065590")
ENSGALG00000003693:E057	ENSGALG00000003693	E057	43.6639	0.000947598	235.58	8.59e-51	5.33e-47	5.78849	13.8656	6.12433	13.4533	2.58351	0.164326	2.49196	23	5440773	5440934	162	+	10	10	7	11	5	2	10	6	92	71	139	109	84	47	80	68	c("ENSGALT00000064884"	"ENSGALT00000071537"	"ENSGALT00000005857"	"ENSGALT00000050438"	"ENSGALT00000064867")
ENSGALG00000026488+ENSGALG00000003966:E003	ENSGALG00000026488+ENSGALG00000003966	E003	697.265	0.00434415	229.385	1.88e-49	1.08e-45	42.8474	34.384	44.4133	31.9677	-0.876566	0.153138	-1.14725	19	5802124	5802166	43	+	878	1133	873	710	1001	715	1078	1200	484	535	598	383	355	522	393	322	c("ENSGALT00000006318"	"ENSGALT00000064221"	"ENSGALT00000070924"	"ENSGALT00000061900"	"ENSGALT00000085198")
ENSGALG00000030904+ENSGALG00000038881:E038	ENSGALG00000030904+ENSGALG00000038881	E038	42.0186	0.0113444	229.424	1.84e-49	1.08e-45	5.72882	14.4366	5.22843	14.4688	2.73652	-0.265906	2.74332	KQ759536.1	45972	46121	150	+	15	4	12	11	4	1	4	10	64	95	126	95	94	40	67	80	c("ENSGALT00000071861"	"ENSGALT00000065590")
ENSGALG00000015917:E010	ENSGALG00000015917	E010	1357.89	0.005317	228.74	2.59e-49	1.43e-45	54.0602	44.0095	55.0545	40.1781	-0.942807	0.0901297	-1.32335	3	81787538	81787553	16	+	1671	2132	1715	1404	1748	1397	1870	2534	848	1384	1102	1001	844	694	771	786	c("ENSGALT00000063726"	"ENSGALT00000076035"	"ENSGALT00000085911"	"ENSGALT00000083872"	"ENSGALT00000058127"	"ENSGALT00000084041"	"ENSGALT00000086191"	"ENSGALT00000071026"	"ENSGALT00000048718"	"ENSGALT00000083789"	"ENSGALT00000060901"	"ENSGALT00000087910"	"ENSGALT00000087249"	"ENSGALT00000025653"
ENSGALG00000030904+ENSGALG00000038881:E023	ENSGALG00000030904+ENSGALG00000038881	E023	34.5678	0.00224128	227.18	5.63e-49	2.99e-45	6.1995	12.7432	5.43296	13.2023	2.12825	-0.384382	2.23509	KQ759536.1	38540	38620	81	+	18	6	7	8	6	3	10	11	38	80	104	70	77	32	59	63	c("ENSGALT00000071861"	"ENSGALT00000065590")
ENSGALG00000030904+ENSGALG00000038881:E008	ENSGALG00000030904+ENSGALG00000038881	E008	26.3888	0.00151291	222.301	6.39e-48	3.28e-44	5.22255	10.6971	3.98503	12.386	2.10345	-0.784871	2.5419	KQ759536.1	21321	21440	120	+	10	4	7	6	2	2	10	3	38	52	72	41	72	33	43	54	c("ENSGALT00000071861"	"ENSGALT00000065590")
ENSGALG00000030904+ENSGALG00000038881:E032	ENSGALG00000030904+ENSGALG00000038881	E032	45.7082	0.0211412	221.236	1.09e-47	5.38e-44	5.12992	14.8644	4.69572	15.6108	3.14693	-0.256879	3.29726	KQ759536.1	44480	44611	132	+	8	0	12	12	3	1	5	8	81	115	125	83	111	49	81	90	c("ENSGALT00000071861"	"ENSGALT00000065590")
ENSGALG00000043379:E008	ENSGALG00000043379	E008	2014.1	0.000399565	219.305	2.84e-47	1.36e-43	55.0735	57.0307	52.5016	56.6218	0.176164	-0.234067	0.139485	2	41321111	41321154	44	-	2286	1873	1840	1163	1919	1126	2045	1836	2686	2304	2868	2063	2113	2824	2101	1916	c("ENSGALT00000088239"	"ENSGALT00000084083"	"ENSGALT00000066490"	"ENSGALT00000084413")
ENSGALG00000011472:E007	ENSGALG00000011472	E007	1001.55	0.00199358	218.67	3.89e-47	1.81e-43	44.8418	39.1811	47.2271	38.1936	-0.563004	0.228428	-0.664906	7	23460050	23460067	18	-	1652	1641	1400	1290	1536	1058	1543	1836	399	673	576	594	403	536	444	426	c("ENSGALT00000018702"	"ENSGALT00000088044"	"ENSGALT00000090052"	"ENSGALT00000086652")
ENSGALG00000036894:E026	ENSGALG00000036894	E026	73.3506	0.000793997	218.007	5.42e-47	2.44e-43	9.28747	17.1072	10.4437	17.0093	1.84408	0.347606	1.82621	17	922975	923157	183	-	25	5	24	54	8	15	18	28	103	122	121	132	180	94	154	153	c("ENSGALT00000070210"	"ENSGALT00000067248")
ENSGALG00000015917:E029	ENSGALG00000015917	E029	7339.02	0.000507408	216.543	1.12e-46	4.91e-43	75.0075	78.3992	74.9078	78.692	0.288928	-0.00850894	0.31381	3	81789672	81789713	42	+	6579	7232	6282	4912	5901	4540	6280	8156	9378	9205	8946	8796	9777	8672	7551	8232	c("ENSGALT00000086985"	"ENSGALT00000076035"	"ENSGALT00000085328"	"ENSGALT00000085911"	"ENSGALT00000088258"	"ENSGALT00000083872"	"ENSGALT00000058127"	"ENSGALT00000088302"	"ENSGALT00000086191"	"ENSGALT00000086570"	"ENSGALT00000071026"	"ENSGALT00000084041"	"ENSGALT00000086433"	"ENSGALT00000083789"
ENSGALG00000003693:E058	ENSGALG00000003693	E058	39.7047	0.0012985	212.28	9.36e-46	3.98e-42	5.60623	13.1538	5.69057	13.0054	2.51699	0.0434633	2.48272	23	5441018	5441188	171	+	10	4	7	14	5	4	8	3	92	67	129	80	88	45	70	57	c("ENSGALT00000064884"	"ENSGALT00000071537"	"ENSGALT00000005857"	"ENSGALT00000050438"	"ENSGALT00000064867")
ENSGALG00000041453:E004	ENSGALG00000041453	E004	21.4563	0.00512509	206.342	1.8e-44	7.43e-41	10.0337	3.13154	11.0773	3.24441	-3.39601	0.29425	-3.29356	AADN04015030.1	4575	4591	17	+	35	35	45	50	30	41	36	41	6	1	1	2	2	2	2	6	ENSGALT00000078045
ENSGALG00000030904+ENSGALG00000038881:E009	ENSGALG00000030904+ENSGALG00000038881	E009	26.665	0.00201312	204.313	4.93e-44	1.99e-40	5.22192	10.8239	4.48203	12.2943	2.1389	-0.443724	2.51992	KQ759536.1	22153	22281	129	+	13	3	5	7	1	3	10	6	40	56	70	42	73	27	43	56	c("ENSGALT00000071861"	"ENSGALT00000065590")
ENSGALG00000030904+ENSGALG00000038881:E040	ENSGALG00000030904+ENSGALG00000038881	E040	37.5795	0.00970844	201.828	1.7e-43	6.66e-40	5.13384	13.8087	6.05995	13.3282	2.92018	0.482667	2.81283	KQ759536.1	46569	46697	129	+	10	6	3	13	10	3	5	13	65	88	119	74	76	31	55	74	c("ENSGALT00000071861"	"ENSGALT00000065590")
ENSGALG00000035836:E013	ENSGALG00000035836	E013	1042.64	0.000821362	194.062	8.09e-42	3.09e-38	43.4106	46.6235	43.4422	46.656	0.31037	0.00309516	0.313472	1	67092808	67092931	124	+	1095	1019	902	1118	836	1054	1148	1289	635	791	902	1130	1137	1205	1325	1262	c("ENSGALT00000085381"	"ENSGALT00000087941"	"ENSGALT00000083243"	"ENSGALT00000052417"	"ENSGALT00000090260"	"ENSGALT00000088075")
ENSGALG00000030904+ENSGALG00000038881:E041	ENSGALG00000030904+ENSGALG00000038881	E041	47.4234	0.0114448	193.511	1.06e-41	3.96e-38	6.55835	15.3856	6.78059	14.692	2.53713	0.0973362	2.39579	KQ759536.1	47504	47635	132	+	18	10	12	17	7	2	9	15	70	103	175	88	86	41	78	85	c("ENSGALT00000071861"	"ENSGALT00000065590")
ENSGALG00000041453:E002	ENSGALG00000041453	E002	20.7657	0.0060784	191.73	2.58e-41	9.37e-38	9.96707	3.13157	10.787	3.24454	-3.37623	0.234854	-3.27368	AADN04015030.1	1715	1768	54	+	34	34	44	48	30	39	36	37	6	1	1	2	2	2	2	6	ENSGALT00000078045
ENSGALG00000023157:E006	ENSGALG00000023157	E006	308.679	0.000239102	187.461	2.16e-40	7.65e-37	26.9651	31.0414	25.7198	30.3889	0.496498	-0.161679	0.419976	Z	45988297	45988299	3	+	282	203	209	224	283	171	253	268	342	393	470	367	414	478	325	379	c("ENSGALT00000089219"	"ENSGALT00000037896"	"ENSGALT00000071897")
ENSGALG00000039193:E008	ENSGALG00000039193	E008	391.349	0.000526551	186.493	3.49e-40	1.21e-36	33.6208	29.8578	32.3963	29.9476	-0.432961	-0.137547	-0.422255	21	2709299	2709488	190	-	229	129	534	461	213	260	216	333	563	547	575	616	689	249	444	457	c("ENSGALT00000049023"	"ENSGALT00000087506"	"ENSGALT00000065973"	"ENSGALT00000049138")
ENSGALG00000003693:E059	ENSGALG00000003693	E059	49.5767	0.00681133	186.224	3.99e-40	1.35e-36	6.46348	14.5767	6.42476	14.4151	2.41428	-0.0175341	2.38027	23	5441948	5442114	167	+	13	4	11	20	8	2	8	6	103	88	173	94	118	52	75	79	c("ENSGALT00000064884"	"ENSGALT00000071537"	"ENSGALT00000005857"	"ENSGALT00000050438"	"ENSGALT00000064867")
ENSGALG00000039193:E005	ENSGALG00000039193	E005	513.539	0.00237059	183.839	1.31e-39	4.32e-36	37.7334	32.1958	37.2313	33.2545	-0.603021	-0.0526314	-0.483502	21	2706265	2706489	225	-	346	200	666	618	299	400	308	489	670	673	728	709	931	313	619	555	c("ENSGALT00000049023"	"ENSGALT00000087506"	"ENSGALT00000065973"	"ENSGALT00000049138")
ENSGALG00000027682:E015	ENSGALG00000027682	E015	193.646	0.00722346	182.955	2.03e-39	6.57e-36	26.8755	18.9076	28.3057	17.5602	-1.15619	0.179875	-1.38878	1	33606253	33606300	48	-	257	308	246	223	294	199	313	350	123	154	119	101	97	112	121	86	c("ENSGALT00000073655"	"ENSGALT00000015981"	"ENSGALT00000088803"	"ENSGALT00000080557")
ENSGALG00000006097:E008	ENSGALG00000006097	E008	46.4287	0.0049369	179.864	9.44e-39	2.99e-35	6.58371	13.1461	6.60865	14.1132	2.04675	0.0110421	2.26198	12	9953137	9953251	115	+	8	4	14	23	4	4	7	7	77	48	104	100	140	72	93	83	ENSGALT00000036246
ENSGALG00000012172:E003	ENSGALG00000012172	E003	76.6174	0.0128258	178.629	1.74e-38	5.41e-35	16.7198	10.9006	21.5577	9.49073	-1.29781	0.805793	-1.70885	1	50726668	50726679	12	+	86	158	79	97	96	101	108	230	32	49	32	50	41	27	23	20	c("ENSGALT00000084916"	"ENSGALT00000081510"	"ENSGALT00000030605"	"ENSGALT00000083347")
ENSGALG00000030904+ENSGALG00000038881:E026	ENSGALG00000030904+ENSGALG00000038881	E026	42.3438	0.0168138	178.56	1.81e-38	5.48e-35	6.04477	14.4088	5.52388	14.4542	2.57427	-0.262416	2.58386	KQ759536.1	41873	42073	201	+	14	7	9	5	7	5	9	12	78	95	108	97	113	29	72	69	c("ENSGALT00000071861"	"ENSGALT00000065590")
ENSGALG00000040770:E023	ENSGALG00000040770	E023	64.3859	0.00304478	177.864	2.55e-38	7.6e-35	9.64706	15.5981	9.7618	16.0762	1.44587	0.035002	1.53896	14	4128770	4129193	424	-	22	10	22	31	13	18	26	24	107	107	140	99	138	101	130	97	c("ENSGALT00000047158"	"ENSGALT00000050395")
ENSGALG00000005710:E020	ENSGALG00000005710	E020	20.84	0.00376628	176.941	4.04e-38	1.18e-34	4.3101	10.692	3.34762	10.2653	2.65957	-0.732111	2.53852	2	4582388	4582396	9	+	1	4	8	2	4	1	6	5	47	30	31	53	33	46	40	38	c("ENSGALT00000086976"	"ENSGALT00000089587"	"ENSGALT00000083911"	"ENSGALT00000009158")
ENSGALG00000017299:E007	ENSGALG00000017299	E007	150.858	0.00378181	176.279	5.61e-38	1.61e-34	23.01	17.7141	25.6802	16.6303	-0.838931	0.367095	-1.03572	1	194481124	194481160	37	-	239	250	155	149	186	157	192	297	105	118	138	107	100	99	90	56	ENSGALT00000036375
ENSGALG00000002375:E003	ENSGALG00000002375	E003	46.5314	0.0015297	175.365	8.84e-38	2.48e-34	5.80202	11.5229	6.14667	11.3737	2.01917	0.16814	1.98019	17	8307771	8308109	339	+	7	1	7	11	0	2	5	5	119	116	92	101	113	44	94	83	ENSGALT00000003754
ENSGALG00000000608:E027	ENSGALG00000000608	E027	237.608	0.000282744	175.199	9.6e-38	2.65e-34	23.255	27.2278	23.0757	28.5552	0.532483	-0.0255574	0.698208	11	19121840	19121983	144	+	175	165	182	210	139	159	203	234	277	240	257	202	405	265	468	324	ENSGALT00000000857
ENSGALG00000027399+ENSGALG00000028749:E015	ENSGALG00000027399+ENSGALG00000028749	E015	4837.78	0.000442211	172.171	4.32e-37	1.17e-33	69.7636	70.7259	67.7267	70.3786	0.0828699	-0.175952	0.0529774	18	9283593	9283593	1	+	6176	4107	6760	3316	4891	3221	5890	5352	6452	5661	6945	4788	5111	3207	4076	3626	c("ENSGALT00000086398"	"ENSGALT00000045981"	"ENSGALT00000086091"	"ENSGALT00000050490"	"ENSGALT00000051495"	"ENSGALT00000088300"	"ENSGALT00000090026"	"ENSGALT00000061419")
ENSGALG00000030878:E005	ENSGALG00000030878	E005	4237.87	5.65e-05	171.229	6.91e-37	1.84e-33	68.1138	66.6693	68.4745	66.8727	-0.125165	0.0311906	-0.107511	2	145812754	145812871	118	+	5364	4053	4190	3697	4772	2670	4151	4294	4733	3949	4390	4133	3777	5601	4849	4213	c("ENSGALT00000059698"	"ENSGALT00000085904"	"ENSGALT00000087132")
ENSGALG00000000474:E009	ENSGALG00000000474	E009	417.096	0.00429667	170.755	8.74e-37	2.28e-33	34.6507	28.1341	37.3011	26.8188	-0.756204	0.283883	-0.922089	28	662567	662579	13	+	503	640	455	410	653	416	554	854	284	338	354	228	220	301	247	244	c("ENSGALT00000089052"	"ENSGALT00000000644"	"ENSGALT00000086246")
ENSGALG00000011811:E006	ENSGALG00000011811	E006	275.19	0.00232952	170.385	1.05e-36	2.65e-33	31.2696	23.9972	31.4247	23.8038	-0.917845	0.017956	-0.944772	5	53129091	53129291	201	-	269	233	352	283	265	257	214	481	271	246	251	341	250	168	337	278	c("ENSGALT00000019277"	"ENSGALT00000059349")
ENSGALG00000030878:E002	ENSGALG00000030878	E002	3551.42	0.000288662	170.411	1.04e-36	2.65e-33	63.749	66.0367	62.3553	65.6787	0.199501	-0.122188	0.168367	2	145812575	145812627	53	+	4214	2762	3156	2489	3770	1947	3052	2972	4514	3854	4396	3802	3748	5021	4457	3858	c("ENSGALT00000059698"	"ENSGALT00000049142"	"ENSGALT00000087132")
ENSGALG00000030904+ENSGALG00000038881:E007	ENSGALG00000030904+ENSGALG00000038881	E007	20.4363	0.0017515	170.218	1.14e-36	2.83e-33	4.12062	9.95279	3.98475	10.4483	2.57716	-0.097183	2.72137	KQ759536.1	19600	19737	138	+	6	3	5	8	2	1	5	3	29	45	64	37	51	25	32	34	c("ENSGALT00000071861"	"ENSGALT00000065590")
ENSGALG00000006097:E006	ENSGALG00000006097	E006	38.0461	0.000993745	169.907	1.33e-36	3.25e-33	5.73922	12.1122	6.61194	12.6027	2.2003	0.412736	2.31963	12	9945006	9945159	154	+	7	6	9	21	5	5	4	6	56	54	89	78	111	60	69	65	ENSGALT00000036246
ENSGALG00000002868:E008	ENSGALG00000002868	E008	314.635	0.0110506	169.607	1.55e-36	3.71e-33	32.4875	23.8394	35.3494	20.6198	-1.07944	0.316618	-1.55374	13	9139233	9139243	11	+	406	594	370	335	460	339	476	593	173	302	198	205	148	173	153	116	c("ENSGALT00000004524"	"ENSGALT00000087095"	"ENSGALT00000071242"	"ENSGALT00000083341"	"ENSGALT00000084940")
ENSGALG00000030904+ENSGALG00000038881:E027	ENSGALG00000030904+ENSGALG00000038881	E027	44.5787	0.0214967	168.364	2.87e-36	6.78e-33	5.65078	14.648	5.8993	15.0069	2.82083	0.125334	2.89487	KQ759536.1	42457	42702	246	+	8	13	14	5	5	6	7	9	75	90	125	102	117	30	71	88	c("ENSGALT00000071861"	"ENSGALT00000065590")
ENSGALG00000029897:E008	ENSGALG00000029897	E008	483.543	0.00293408	164.984	1.54e-35	3.58e-32	36.1823	30.0351	37.9617	29.8757	-0.690722	0.187595	-0.709712	2	128055177	128055215	39	-	712	757	599	463	656	500	695	823	284	422	430	284	250	348	286	258	c("ENSGALT00000067283"	"ENSGALT00000069379"	"ENSGALT00000086170")
ENSGALG00000028567:E008	ENSGALG00000028567	E008	255.546	0.00211123	162.309	5.82e-35	1.33e-31	28.187	22.972	29.5493	23.295	-0.693174	0.166247	-0.647085	20	493987	494058	72	-	411	320	471	383	254	236	321	333	151	213	174	203	192	146	170	148	c("ENSGALT00000043998"	"ENSGALT00000086483")
ENSGALG00000027682:E012	ENSGALG00000027682	E012	1097.61	0.000580337	161.811	7.45e-35	1.68e-31	44.3618	47.9823	43.4555	47.657	0.346402	-0.0883924	0.315678	1	33605067	33605067	1	-	1058	1027	898	701	1186	654	1036	975	1453	1228	1358	1260	1187	1526	1233	1133	c("ENSGALT00000073655"	"ENSGALT00000015981"	"ENSGALT00000088803")
ENSGALG00000002548:E011	ENSGALG00000002548	E011	67.6398	0.0420602	160.436	1.48e-34	3.28e-31	4.96852	18.5219	6.38618	17.3505	3.92259	0.730695	3.71758	Z	9181681	9181836	156	+	10	3	8	26	5	7	3	1	175	132	197	187	117	55	122	119	c("ENSGALT00000076740"	"ENSGALT00000004022")
ENSGALG00000040770:E025	ENSGALG00000040770	E025	48.0956	0.00191245	158.266	4.34e-34	9.5e-31	9.12379	13.3343	7.54129	14.2588	1.13237	-0.560139	1.33588	14	4130609	4130755	147	-	20	12	19	11	19	9	16	17	89	76	92	68	108	58	96	99	c("ENSGALT00000047158"	"ENSGALT00000050395")
ENSGALG00000030004:E005	ENSGALG00000030004	E005	9.27287	0.0047961	157.241	7.22e-34	1.56e-30	6.00088	1.30336	8.67986	1.32154	-4.41957	1.08065	-4.37958	KQ759553.1	21766	21877	112	-	13	26	8	29	15	18	13	18	1	0	0	1	1	0	0	1	ENSGALT00000071527
ENSGALG00000003806:E026	ENSGALG00000003806	E026	153.744	0.00210274	154.685	2.57e-33	5.47e-30	25.2687	18.6764	21.5016	17.3938	-0.984948	-0.534137	-1.20839	12	2844211	2844228	18	-	287	211	234	171	195	122	272	190	99	133	104	99	110	82	83	88	c("ENSGALT00000084214"	"ENSGALT00000083990"	"ENSGALT00000082855"	"ENSGALT00000034226")
ENSGALG00000003120:E044	ENSGALG00000003120	E044	102.443	0.000786286	153.095	5.66e-33	1.19e-29	20.1932	15.9285	20.7756	14.8531	-0.744943	0.0913552	-0.959693	15	4761052	4761197	146	+	113	103	91	111	93	83	140	104	133	102	139	109	105	72	105	77	ENSGALT00000004933
ENSGALG00000002990:E007	ENSGALG00000002990	E007	509.821	0.00155084	152.836	6.44e-33	1.33e-29	33.8729	37.8771	31.1326	36.5981	0.429701	-0.310717	0.295167	13	10198363	10198368	6	-	456	322	514	342	447	330	450	403	530	715	663	622	782	666	585	535	ENSGALT00000004733
ENSGALG00000028567:E006	ENSGALG00000028567	E006	656.986	0.000358134	151.342	1.35e-32	2.76e-29	39.6777	37.1638	39.7567	36.0994	-0.260365	0.008051	-0.373267	20	490379	490582	204	-	895	729	1180	783	651	552	805	699	421	681	604	723	529	471	459	464	c("ENSGALT00000043998"	"ENSGALT00000086483"	"ENSGALT00000074687")
ENSGALG00000002548:E049	ENSGALG00000002548	E049	235.356	0.00039356	150.975	1.62e-32	3.27e-29	27.8191	23.9462	27.2907	23.9742	-0.509807	-0.0665063	-0.505915	Z	9196305	9196430	126	+	299	181	249	257	211	171	238	210	298	281	342	306	280	125	236	202	c("ENSGALT00000076740"	"ENSGALT00000004022")
ENSGALG00000031958:E001	ENSGALG00000031958	E001	10.6419	0.00366517	150.93	1.66e-32	3.29e-29	7.04328	1.64456	8.43861	1.62635	-4.21581	0.530116	-4.24795	33	713178	713256	79	+	18	18	20	18	23	24	20	17	0	0	2	1	1	0	1	1	ENSGALT00000077118
ENSGALG00000039191:E010	ENSGALG00000039191	E010	336.401	0.00546775	150.817	1.76e-32	3.44e-29	24.9819	32.8198	24.755	31.6525	0.960364	-0.0306781	0.827401	5	18336723	18340556	3834	-	154	169	224	161	164	151	191	195	448	478	669	646	419	621	492	398	c("ENSGALT00000080625"	"ENSGALT00000067682")
ENSGALG00000030904+ENSGALG00000038881:E030	ENSGALG00000030904+ENSGALG00000038881	E030	34.3565	0.0203997	150.057	2.56e-32	4.95e-29	4.93741	13.0065	5.33093	13.2241	2.85234	0.222876	2.90248	KQ759536.1	43872	44036	165	+	14	7	3	6	2	4	7	10	60	84	96	65	104	23	51	57	c("ENSGALT00000071861"	"ENSGALT00000065590")
ENSGALG00000011811:E007	ENSGALG00000011811	E007	276.05	0.0027365	149.39	3.57e-32	6.81e-29	30.9302	23.815	31.646	24.1304	-0.903701	0.082996	-0.859879	5	53131706	53131917	212	-	250	240	358	295	251	284	211	454	289	248	222	330	290	180	324	273	c("ENSGALT00000019277"	"ENSGALT00000059349")
ENSGALG00000004871:E007	ENSGALG00000004871	E007	3421.49	6.67e-05	148.342	6e-32	1.12e-28	63.9033	64.594	63.0189	64.586	0.0603426	-0.0774333	0.0596427	6	13156072	13156176	105	-	3742	4188	3410	2899	3682	2510	3696	4075	3587	3417	3642	3686	2697	4026	3254	3017	c("ENSGALT00000084442"	"ENSGALT00000085055"	"ENSGALT00000007776"	"ENSGALT00000062091"	"ENSGALT00000072914")
ENSGALG00000037716:E006	ENSGALG00000037716	E006	345.037	0.015831	148.353	5.97e-32	1.12e-28	32.5605	21.2495	36.0723	21.5619	-1.46494	0.386051	-1.41761	28	3901208	3901326	119	-	534	677	487	596	377	430	572	693	167	112	115	164	120	152	150	148	c("ENSGALT00000046741"	"ENSGALT00000083938")
ENSGALG00000040156:E024	ENSGALG00000040156	E024	59.4441	0.000999873	147.124	1.1e-31	2.02e-28	9.91544	14.8215	9.70598	14.8023	1.20794	-0.0632368	1.20397	5	44346199	44346383	185	-	13	19	24	20	24	20	18	24	93	110	144	100	97	82	103	107	c("ENSGALT00000060808"	"ENSGALT00000073401"	"ENSGALT00000081151")
ENSGALG00000006097:E007	ENSGALG00000006097	E007	34.4949	0.00308242	146.876	1.24e-31	2.26e-28	5.85127	11.2789	5.78378	12.2946	1.93059	-0.0337895	2.18887	12	9945775	9945874	100	+	9	4	9	16	4	4	4	5	58	34	73	74	99	50	71	70	ENSGALT00000036246
ENSGALG00000040770:E024	ENSGALG00000040770	E024	56.4133	0.00371905	145.788	2.13e-31	3.83e-28	9.70721	14.1786	8.79229	15.4254	1.13548	-0.292366	1.39325	14	4129992	4130176	185	-	19	14	21	22	21	12	23	19	98	90	115	67	131	79	116	101	c("ENSGALT00000047158"	"ENSGALT00000050395")
ENSGALG00000030904+ENSGALG00000038881:E091	ENSGALG00000030904+ENSGALG00000038881	E091	322.017	0.00195506	143.23	7.6e-31	1.35e-27	32.3934	25.9441	32.861	26.1963	-0.784172	0.0528725	-0.751194	KQ759536.1	65419	65535	117	+	421	505	319	276	262	258	471	312	240	389	475	287	342	175	255	274	c("ENSGALT00000071861"	"ENSGALT00000065590")
ENSGALG00000003806:E013	ENSGALG00000003806	E013	923.08	0.000222759	142.791	9.45e-31	1.66e-27	41.5719	45.5567	42.2617	44.4947	0.390084	0.0686072	0.28753	12	2827669	2827669	1	-	987	1087	807	902	765	713	988	1086	919	1001	1025	1112	899	900	996	882	c("ENSGALT00000083257"	"ENSGALT00000034226"	"ENSGALT00000087221"	"ENSGALT00000089943"	"ENSGALT00000082855"	"ENSGALT00000069049"	"ENSGALT00000083990"	"ENSGALT00000066651")
ENSGALG00000015917:E032	ENSGALG00000015917	E032	7839.46	0.000506535	140.92	2.39e-30	4.14e-27	76.4663	79.0053	76.609	79.582	0.215978	0.0121546	0.264936	3	81789782	81789788	7	+	7117	7962	6798	5562	6533	5024	6839	8918	9674	9558	9528	8896	10268	9210	7858	8717	c("ENSGALT00000086985"	"ENSGALT00000076035"	"ENSGALT00000085328"	"ENSGALT00000086433"	"ENSGALT00000083872"	"ENSGALT00000088258"	"ENSGALT00000086191"	"ENSGALT00000086570"	"ENSGALT00000071026"	"ENSGALT00000084041"	"ENSGALT00000048718"	"ENSGALT00000088302"	"ENSGALT00000085911"	"ENSGALT00000087910"
ENSGALG00000016691:E004	ENSGALG00000016691	E004	1260.41	0.00182684	140.656	2.73e-30	4.67e-27	46.0033	51.5376	44.2964	49.7095	0.519415	-0.164671	0.350011	1	129193900	129193901	2	+	966	865	1284	819	1126	792	992	1255	1483	2380	1889	1578	1631	1017	1446	1328	c("ENSGALT00000056359"	"ENSGALT00000036604"	"ENSGALT00000079540"	"ENSGALT00000047584"	"ENSGALT00000059910")
ENSGALG00000015917:E040	ENSGALG00000015917	E040	5394.96	0.00109791	140.194	3.43e-30	5.81e-27	69.4581	73.6757	69.3073	73.6026	0.362286	-0.0130086	0.356029	3	81790433	81790433	1	+	4678	5083	4246	3470	4712	3287	4323	5979	6590	7204	7160	6536	6455	7105	5661	5977	c("ENSGALT00000086985"	"ENSGALT00000063726"	"ENSGALT00000085328"	"ENSGALT00000086433"	"ENSGALT00000088258"	"ENSGALT00000083872"	"ENSGALT00000088302"	"ENSGALT00000048718"	"ENSGALT00000086191"	"ENSGALT00000086570"	"ENSGALT00000087015"	"ENSGALT00000071026"	"ENSGALT00000084041"	"ENSGALT00000085911"
ENSGALG00000002375:E002	ENSGALG00000002375	E002	44.5858	0.00729941	139.889	3.99e-30	6.6e-27	5.79852	11.3183	5.64394	11.0939	1.96736	-0.0786698	1.90761	17	8307038	8307300	263	+	12	2	7	8	0	2	0	4	130	114	87	81	107	45	79	87	ENSGALT00000003754
ENSGALG00000030904+ENSGALG00000038881:E092	ENSGALG00000030904+ENSGALG00000038881	E092	468.228	0.00174061	139.895	3.98e-30	6.6e-27	37.4426	30.408	37.0025	31.3018	-0.779874	-0.0462953	-0.675333	KQ759536.1	65780	65956	177	+	632	694	460	387	353	339	715	427	370	556	683	434	523	296	407	389	c("ENSGALT00000071861"	"ENSGALT00000065590")
ENSGALG00000040770:E016	ENSGALG00000040770	E016	61.5925	0.000766585	139.492	4.86e-30	7.96e-27	10.8174	15.3254	10.1547	15.1092	1.05176	-0.18792	1.00818	14	4121808	4122171	364	-	28	10	33	40	25	14	19	26	107	96	115	118	118	72	125	93	c("ENSGALT00000047158"	"ENSGALT00000050395")
ENSGALG00000030904+ENSGALG00000038881:E039	ENSGALG00000030904+ENSGALG00000038881	E039	51.1332	0.0371901	138.822	6.78e-30	1.1e-26	5.8786	15.8226	5.93943	15.9205	2.94241	0.0299915	2.96143	KQ759536.1	46331	46471	141	+	15	4	10	12	4	2	8	16	80	111	147	124	112	42	78	113	c("ENSGALT00000071861"	"ENSGALT00000065590")
ENSGALG00000010243:E008	ENSGALG00000010243	E008	236.066	0.00138192	138.631	7.46e-30	1.19e-26	26.5466	23.1197	28.7641	22.0916	-0.46457	0.278518	-0.613882	8	21222705	21222715	11	-	351	450	231	329	272	247	259	343	150	209	170	171	152	145	172	144	ENSGALT00000016648
ENSGALG00000002375:E010	ENSGALG00000002375	E010	39.8056	0.00669206	138.538	7.81e-30	1.24e-26	4.61904	10.3791	5.81327	10.9589	2.37041	0.668482	2.53217	17	8313757	8313990	234	+	3	0	7	10	1	1	1	6	100	89	91	65	124	34	72	81	ENSGALT00000003754
ENSGALG00000026488+ENSGALG00000003966:E006	ENSGALG00000026488+ENSGALG00000003966	E006	1846.51	0.00016289	138.206	9.21e-30	1.44e-26	53.5916	54.6315	52.617	55.1678	0.0944804	-0.0890138	0.143009	19	5803178	5803181	4	+	2004	1988	1708	1369	2001	1258	2050	1787	2208	1716	2190	1797	1908	2565	1842	1606	c("ENSGALT00000006318"	"ENSGALT00000070924")
ENSGALG00000002375:E012	ENSGALG00000002375	E012	43.5233	0.00255271	137.678	1.2e-29	1.86e-26	6.23841	11.5847	6.75327	10.3484	1.82381	0.231484	1.48744	17	8315053	8315245	193	+	11	1	6	12	3	1	2	9	124	106	117	86	104	44	68	59	ENSGALT00000003754
ENSGALG00000002548:E055	ENSGALG00000002548	E055	296.558	0.00298276	137.54	1.28e-29	1.97e-26	31.4657	25.7231	30.4965	25.8187	-0.706993	-0.113076	-0.694384	Z	9201000	9201125	126	+	412	259	332	302	263	239	347	271	365	321	421	344	392	150	259	209	c("ENSGALT00000076740"	"ENSGALT00000004022")
ENSGALG00000003806:E025	ENSGALG00000003806	E025	178.952	0.00287408	137.118	1.58e-29	2.4e-26	26.642	19.9325	23.3665	18.7379	-0.958314	-0.441774	-1.15472	12	2844201	2844210	10	-	321	246	264	205	219	148	316	240	111	153	123	115	132	95	99	101	c("ENSGALT00000069049"	"ENSGALT00000084214"	"ENSGALT00000083990"	"ENSGALT00000082855"	"ENSGALT00000034226")
ENSGALG00000030904+ENSGALG00000038881:E036	ENSGALG00000030904+ENSGALG00000038881	E036	33.5479	0.0309138	136.788	1.86e-29	2.8e-26	4.64745	13.0275	4.6981	13.0429	3.03295	0.0314626	3.03651	KQ759536.1	45752	45755	4	+	10	0	8	11	2	3	3	7	54	74	91	87	76	31	61	59	ENSGALT00000071861
ENSGALG00000002546:E065	ENSGALG00000002546	E065	225.76	0.000386278	135.71	3.18e-29	4.73e-26	24.4003	21.5411	27.3507	21.463	-0.410604	0.388192	-0.422392	17	8028289	8028547	259	+	163	1259	159	211	120	136	177	201	116	125	187	172	174	114	133	143	c("ENSGALT00000004020"	"ENSGALT00000059123")
ENSGALG00000030904+ENSGALG00000038881:E042	ENSGALG00000030904+ENSGALG00000038881	E042	47.044	0.0170259	135.028	4.46e-29	6.57e-26	7.16066	14.9822	7.21622	14.6662	2.19883	0.0226186	2.13361	KQ759536.1	47725	47859	135	+	17	10	19	23	6	3	13	14	71	103	158	80	82	43	81	83	c("ENSGALT00000071861"	"ENSGALT00000065590")
ENSGALG00000003693:E056	ENSGALG00000003693	E056	105.816	0.0197348	134.477	5.86e-29	8.56e-26	11.4926	21.1821	8.56552	19.1849	1.88877	-0.871503	1.57151	23	5426201	5427672	1472	+	45	23	30	14	26	11	29	9	200	139	501	200	169	117	172	141	c("ENSGALT00000064884"	"ENSGALT00000071537"	"ENSGALT00000005857"	"ENSGALT00000050438"	"ENSGALT00000064867")
ENSGALG00000008620:E001	ENSGALG00000008620	E001	614.451	0.00515759	134.372	6.18e-29	8.93e-26	41.087	32.7753	41.6901	32.9834	-0.880484	0.0603159	-0.857055	4	16567059	16567106	48	+	865	906	573	549	939	587	809	987	452	573	485	496	343	527	445	346	ENSGALT00000039072
ENSGALG00000015917:E031	ENSGALG00000015917	E031	7854.66	0.000600097	134.319	6.34e-29	9.08e-26	76.3534	79.0376	76.6095	79.7546	0.228345	0.0218209	0.289208	3	81789773	81789781	9	+	7079	7986	6728	5589	6481	5017	6818	8876	9794	9491	9515	8927	10406	9289	7943	8782	c("ENSGALT00000086985"	"ENSGALT00000076035"	"ENSGALT00000085328"	"ENSGALT00000086433"	"ENSGALT00000088258"	"ENSGALT00000083872"	"ENSGALT00000088302"	"ENSGALT00000086191"	"ENSGALT00000086570"	"ENSGALT00000071026"	"ENSGALT00000084041"	"ENSGALT00000048718"	"ENSGALT00000083789"	"ENSGALT00000085911"
ENSGALG00000026791+ENSGALG00000030016:E022	ENSGALG00000026791+ENSGALG00000030016	E022	1338.36	0.00402452	133.436	9.83e-29	1.39e-25	51.0234	46.7096	53.7624	42.8528	-0.404502	0.251171	-0.777888	3	107838383	107838450	68	-	1453	1402	1619	2072	1714	1391	1621	1940	780	1348	1522	928	1339	837	972	740	c("ENSGALT00000068937"	"ENSGALT00000087827")
ENSGALG00000006771:E006	ENSGALG00000006771	E006	2204.08	0.000263424	132.68	1.43e-28	2.01e-25	56.2696	58.1603	55.048	57.867	0.169299	-0.110152	0.143121	14	8359055	8359071	17	-	2411	2110	1968	1588	2307	1444	2169	2214	2733	2647	2726	2545	1968	2989	2209	1928	c("ENSGALT00000083309"	"ENSGALT00000010956")
ENSGALG00000035079:E020	ENSGALG00000035079	E020	580.564	0.00859716	132.607	1.48e-28	2.06e-25	39.9536	32.4299	42.9976	29.6617	-0.805112	0.304249	-1.1278	2	44514834	44514878	45	-	769	977	644	567	740	585	740	1041	431	549	461	426	352	357	359	359	c("ENSGALT00000088221"	"ENSGALT00000088085"	"ENSGALT00000089833"	"ENSGALT00000082200"	"ENSGALT00000078535"	"ENSGALT00000048858"	"ENSGALT00000088336")
ENSGALG00000030904+ENSGALG00000038881:E034	ENSGALG00000030904+ENSGALG00000038881	E034	54.3304	0.0440558	132.374	1.67e-28	2.3e-25	6.1006	16.6404	5.782	15.9857	2.99026	-0.156275	2.86602	KQ759536.1	45028	45202	175	+	18	2	14	14	2	5	6	11	93	141	152	128	121	45	89	95	c("ENSGALT00000071861"	"ENSGALT00000065590")
ENSGALG00000036932:E014	ENSGALG00000036932	E014	250.454	0.00105776	131.817	2.2e-28	3e-25	27.5976	24.758	28.8801	24.6023	-0.370545	0.158792	-0.391712	21	4295054	4295467	414	+	262	232	239	213	190	199	249	251	334	264	376	231	308	235	315	217	c("ENSGALT00000075217"	"ENSGALT00000078718"	"ENSGALT00000078680")
ENSGALG00000029261:E020	ENSGALG00000029261	E020	11.1784	0.0359123	130.58	4.06e-28	5.49e-25	2.42589	8.96739	0.875854	8.40502	3.80205	-2.94155	3.61129	3	2558809	2558812	4	+	0	0	1	0	1	1	5	0	15	37	14	24	26	20	27	18	c("ENSGALT00000076385"	"ENSGALT00000083581"	"ENSGALT00000056021"	"ENSGALT00000057153")
ENSGALG00000002548:E007	ENSGALG00000002548	E007	88.5484	0.0697392	130.442	4.34e-28	5.77e-25	5.72846	20.43	6.41051	20.5006	3.82068	0.327883	3.83176	Z	9179989	9180131	143	+	18	2	9	27	2	2	6	7	189	158	284	229	219	57	164	163	c("ENSGALT00000076740"	"ENSGALT00000004022")
ENSGALG00000039193:E007	ENSGALG00000039193	E007	275.361	0.00136593	130.449	4.33e-28	5.77e-25	29.1798	25.3128	28.7768	26.0845	-0.491098	-0.0490567	-0.389151	21	2708853	2708940	88	-	173	107	367	334	163	180	131	261	395	367	383	402	510	174	349	289	c("ENSGALT00000049023"	"ENSGALT00000087506"	"ENSGALT00000065973"	"ENSGALT00000049138")
ENSGALG00000002963:E005	ENSGALG00000002963	E005	7.57838	0.0314468	130.011	5.38e-28	7.08e-25	0.0229322	7.72265	0.932835	6.91321	16.8149	10.6927	16.4907	9	9924081	9924167	87	-	0	0	0	0	0	0	0	1	19	31	15	14	17	8	15	11	ENSGALT00000068898
ENSGALG00000009379:E011	ENSGALG00000009379	E011	52.2137	0.00100602	127.915	1.52e-27	1.99e-24	14.2946	9.8887	15.5694	10.0726	-1.10544	0.26151	-1.05082	9	19973516	19973557	42	-	62	84	65	81	58	61	72	112	27	28	33	23	33	37	36	25	c("ENSGALT00000085879"	"ENSGALT00000015276")
ENSGALG00000015917:E011	ENSGALG00000015917	E011	2253.18	0.00398017	127.331	2.03e-27	2.63e-24	60.9304	54.5541	61.1588	50.9108	-0.569925	0.0201548	-0.903419	3	81787554	81787561	8	+	2566	3093	2675	2110	2629	2107	2859	3557	1759	2549	2284	2011	1751	1408	1560	1622	c("ENSGALT00000063726"	"ENSGALT00000076035"	"ENSGALT00000048718"	"ENSGALT00000085911"	"ENSGALT00000083872"	"ENSGALT00000058127"	"ENSGALT00000084041"	"ENSGALT00000086191"	"ENSGALT00000071026"	"ENSGALT00000086433"	"ENSGALT00000083789"	"ENSGALT00000060901"	"ENSGALT00000087910"	"ENSGALT00000087249"
ENSGALG00000039193:E009	ENSGALG00000039193	E009	266.87	0.0013256	125.991	3.95e-27	5.07e-24	29.2821	25.2275	27.8798	25.4296	-0.514878	-0.172253	-0.487905	21	2709639	2709755	117	-	150	94	380	306	158	179	153	237	368	356	387	424	451	176	300	315	c("ENSGALT00000049023"	"ENSGALT00000087506"	"ENSGALT00000065973"	"ENSGALT00000049138")
ENSGALG00000008684:E013	ENSGALG00000008684	E013	553.835	0.00133581	124.906	6.77e-27	8.62e-24	33.3985	38.7389	34.3363	38.4817	0.571782	0.10379	0.54521	9	16249043	16249044	2	+	527	581	476	424	549	472	491	618	673	649	688	623	587	585	595	501	c("ENSGALT00000089621"	"ENSGALT00000014135"	"ENSGALT00000069706"	"ENSGALT00000039726")
ENSGALG00000027165+ENSGALG00000003196:E005	ENSGALG00000027165+ENSGALG00000003196	E005	330.579	0.00156025	124.474	8.39e-27	1.06e-23	28.0387	26.0291	29.1081	26.2539	-0.256321	0.131374	-0.22699	6	9300587	9300672	86	-	506	1574	162	259	225	390	464	280	259	174	213	149	99	218	116	116	c("ENSGALT00000034008"	"ENSGALT00000041019")
ENSGALG00000027142:E009	ENSGALG00000027142	E009	369.007	0.00846943	124.161	9.8e-27	1.23e-23	34.1802	25.4781	35.3957	25.1271	-1.04546	0.132541	-1.09234	12	19515687	19515975	289	-	562	534	464	344	578	364	572	659	199	330	295	225	162	246	209	181	ENSGALT00000013725
ENSGALG00000040109:E009	ENSGALG00000040109	E009	110.562	0.000747786	124.077	1.02e-26	1.27e-23	16.1938	18.5814	17.2407	18.1783	0.429445	0.194527	0.360354	13	12065807	12066166	360	-	55	49	60	87	59	58	45	73	178	156	205	191	179	139	172	139	ENSGALT00000059160
ENSGALG00000032485:E001	ENSGALG00000032485	E001	739.899	0.000218159	123.38	1.44e-26	1.76e-23	40.991	39.1922	41.3714	38.1575	-0.182542	0.0381285	-0.289337	AADN04002404.1	9412	9466	55	+	996	869	966	814	852	673	951	802	494	694	806	540	721	698	593	485	ENSGALT00000068342
ENSGALG00000035836:E015	ENSGALG00000035836	E015	1493.37	0.00175227	123.389	1.44e-26	1.76e-23	49.5512	51.8612	48.7691	51.8931	0.213958	-0.0731605	0.216891	1	67093698	67094047	350	+	1681	1423	1403	1612	1300	1507	1595	1828	940	1084	1269	1564	1580	1767	1849	1705	c("ENSGALT00000085381"	"ENSGALT00000087941"	"ENSGALT00000083243"	"ENSGALT00000052417"	"ENSGALT00000090260"	"ENSGALT00000088075")
ENSGALG00000002157:E007	ENSGALG00000002157	E007	2021.88	0.000342973	123.326	1.48e-26	1.79e-23	54.3408	56.086	53.8437	57.2437	0.157694	-0.0451656	0.261608	10	1262331	1262348	18	-	1981	1950	1808	1447	1927	1325	1828	1788	2975	2085	2160	2011	2576	3091	2275	1725	c("ENSGALT00000089206"	"ENSGALT00000084268"	"ENSGALT00000085790"	"ENSGALT00000048891"	"ENSGALT00000089270"	"ENSGALT00000003378"	"ENSGALT00000072256")
ENSGALG00000016370:E005	ENSGALG00000016370	E005	2219.67	0.00695369	122.415	2.33e-26	2.8e-23	58.9687	49.8677	59.7151	48.3926	-0.826442	0.0662694	-0.964463	3	93149173	93149302	130	+	1017	1419	1504	2989	3356	4685	2035	7676	664	1866	260	543	2301	1742	1247	1832	ENSGALT00000026405
ENSGALG00000016370:E004	ENSGALG00000016370	E004	2154.99	0.00588944	122.247	2.53e-26	3.02e-23	57.248	48.8506	59.5876	48.6426	-0.767961	0.208462	-0.78747	3	93144751	93144883	133	+	862	1397	1316	3022	3182	4710	1738	7483	653	1702	230	537	2257	1711	1432	1850	ENSGALT00000026405
ENSGALG00000036894:E039	ENSGALG00000036894	E039	53.8409	0.00266771	121.478	3.71e-26	4.38e-23	9.28906	14.7864	8.50187	14.5491	1.39376	-0.261072	1.34434	17	930034	930162	129	-	17	0	28	38	15	8	15	21	72	87	94	97	120	56	132	109	c("ENSGALT00000070210"	"ENSGALT00000067248")
ENSGALG00000007537:E016	ENSGALG00000007537	E016	7.0377	0.00641597	121.434	3.79e-26	4.44e-23	4.68324	5.06129	3.31875	5.38911	0.225471	-0.998088	0.407918	5	17099549	17099662	114	+	14	5	4	2	4	2	5	2	24	12	17	5	6	6	6	5	ENSGALT00000012189
ENSGALG00000035836:E007	ENSGALG00000035836	E007	265.292	0.0220705	121.321	4.01e-26	4.66e-23	30.527	19.2276	31.5804	17.2271	-1.55071	0.122726	-1.8963	1	67087705	67087822	118	+	422	418	288	485	313	400	522	590	91	79	85	113	63	114	172	64	c("ENSGALT00000052417"	"ENSGALT00000085381"	"ENSGALT00000088075"	"ENSGALT00000087941")
ENSGALG00000005948:E005	ENSGALG00000005948	E005	2068.03	0.000373132	121.138	4.39e-26	5.07e-23	55.0716	57.0437	53.8813	56.9555	0.177495	-0.107947	0.169587	5	9733700	9733716	17	+	2597	2142	2196	1174	2574	1310	2325	1984	2315	2286	2500	2189	1738	2454	2007	1846	c("ENSGALT00000066514"	"ENSGALT00000009566")
ENSGALG00000017299:E005	ENSGALG00000017299	E005	2684.11	0.000267582	120.925	4.88e-26	5.59e-23	59.3165	61.3177	58.3849	61.0797	0.177035	-0.0828713	0.156046	1	194479866	194479885	20	-	3067	2624	2359	1777	2818	1716	2590	2632	3431	3260	3695	2917	2781	3355	2557	2329	ENSGALT00000036375
ENSGALG00000014432:E001	ENSGALG00000014432	E001	2213.07	0.00305035	120.299	6.65e-26	7.56e-23	51.0369	58.3493	57.9918	60.3745	0.662849	0.630967	0.842646	2	111559784	111560005	222	-	1972	2938	1645	2049	1676	1611	1847	2692	3039	2285	2612	2457	2116	3230	2045	1857	c("ENSGALT00000023311"	"ENSGALT00000083534")
ENSGALG00000032052:E003	ENSGALG00000032052	E003	97.0429	0.0195699	119.686	9.02e-26	1.02e-22	19.6333	11.5306	23.0707	12.2065	-1.63512	0.522711	-1.46439	33	645416	645426	11	+	151	212	104	107	127	95	143	240	35	46	65	33	69	53	50	29	ENSGALT00000079418
ENSGALG00000008620:E003	ENSGALG00000008620	E003	2201.42	0.000249755	119.22	1.14e-25	1.27e-22	56.6023	57.0898	56.24	57.3934	0.0437231	-0.032545	0.0709085	4	16569101	16569428	328	+	2488	2378	1899	1595	2321	1465	2098	2374	2228	2666	2736	2864	1703	3185	1973	1859	ENSGALT00000039072
ENSGALG00000038292:E005	ENSGALG00000038292	E005	54.7298	0.00133945	118.859	1.36e-25	1.51e-22	13.9896	10.1715	15.594	10.2551	-0.956192	0.331996	-0.931912	5	225108	225164	57	-	68	102	67	97	51	65	79	118	24	28	31	24	35	37	32	19	c("ENSGALT00000047175"	"ENSGALT00000088715")
ENSGALG00000017320:E001	ENSGALG00000017320	E001	12.1774	0.00316903	118.695	1.47e-25	1.62e-22	3.2042	8.50136	3.3381	8.41445	2.84017	0.118476	2.80994	1	195646633	195646678	46	-	2	5	1	3	6	5	3	1	18	17	26	27	26	24	20	19	ENSGALT00000031276
ENSGALG00000026383:E001	ENSGALG00000026383	E001	2475.98	0.170701	118.535	1.6e-25	1.75e-22	35.4824	91.1176	30.1689	82.0446	5.01105	-0.599723	4.2461	1	123358484	123358987	504	-	5547	4748	1710	1710	3117	1395	4325	2144	3297	2094	2566	1712	1143	1906	1584	1192	c("ENSGALT00000082743"	"ENSGALT00000043161")
ENSGALG00000040770:E002	ENSGALG00000040770	E002	242.908	0.00663587	118.096	1.98e-25	2.16e-22	30.3239	21.5201	30.6693	22.5657	-1.16524	0.0406883	-1.01041	14	4101901	4102107	207	-	263	220	273	277	226	236	262	293	186	231	252	246	253	174	285	271	c("ENSGALT00000047158"	"ENSGALT00000050395")
ENSGALG00000030904+ENSGALG00000038881:E033	ENSGALG00000030904+ENSGALG00000038881	E033	59.9967	0.0496123	117.083	3.28e-25	3.54e-22	6.67412	17.329	6.43726	16.6891	2.85428	-0.105497	2.73715	KQ759536.1	44711	44938	228	+	18	4	17	21	2	3	11	12	97	168	170	126	129	54	94	106	c("ENSGALT00000071861"	"ENSGALT00000065590")
ENSGALG00000002548:E046	ENSGALG00000002548	E046	307.925	0.000271689	115.888	5.93e-25	6.35e-22	29.8903	27.3149	30.3024	27.633	-0.316315	0.0489498	-0.276202	Z	9194413	9194559	147	+	360	221	330	340	239	236	259	260	421	356	474	421	414	171	316	277	c("ENSGALT00000076740"	"ENSGALT00000004022")
ENSGALG00000008034:E003	ENSGALG00000008034	E003	192.682	0.000621504	115.5	7.19e-25	7.64e-22	26.397	20.5617	24.9768	20.8711	-0.827038	-0.187694	-0.778937	18	10932769	10934934	2166	-	137	61	168	190	101	103	83	192	188	225	367	202	387	178	343	287	ENSGALT00000013031
ENSGALG00000040770:E004	ENSGALG00000040770	E004	220.863	0.00264701	115.122	8.67e-25	9.15e-22	28.3109	22.0207	28.6884	21.8506	-0.847165	0.0464572	-0.872447	14	4103173	4103409	237	-	217	164	256	256	187	192	205	261	211	274	246	232	249	159	283	224	c("ENSGALT00000047158"	"ENSGALT00000050395")
ENSGALG00000030904+ENSGALG00000038881:E022	ENSGALG00000030904+ENSGALG00000038881	E022	34.5095	0.0172362	114.662	1.09e-24	1.14e-21	6.61711	12.4224	5.79482	13.2427	1.86124	-0.386943	2.05409	KQ759536.1	38329	38445	117	+	24	6	9	13	4	3	10	10	46	77	86	68	90	31	50	63	c("ENSGALT00000071861"	"ENSGALT00000065590")
ENSGALG00000035836:E005	ENSGALG00000035836	E005	266.6	0.0288924	114.125	1.42e-24	1.48e-21	30.3494	18.2909	32.2618	16.6123	-1.68763	0.221737	-1.9884	1	67084799	67084929	131	+	436	446	301	515	322	423	463	613	88	81	83	78	56	106	164	56	c("ENSGALT00000052417"	"ENSGALT00000085381"	"ENSGALT00000087941")
ENSGALG00000040770:E022	ENSGALG00000040770	E022	167.391	0.0204997	113.42	2.01e-24	2.08e-21	16.1004	24.5082	14.6851	24.2191	1.34558	-0.28267	1.30589	14	4127314	4128261	948	-	87	25	76	92	28	24	53	56	273	274	357	329	351	218	324	269	c("ENSGALT00000047158"	"ENSGALT00000050395")
ENSGALG00000008676:E016	ENSGALG00000008676	E016	608.308	0.000526315	112.63	2.98e-24	3.06e-21	39.4273	34.855	37.5116	35.3016	-0.481946	-0.198267	-0.433474	3	15547041	15547133	93	+	434	470	550	833	736	708	843	693	324	485	278	392	664	924	612	721	ENSGALT00000015273
ENSGALG00000014833+ENSGALG00000024621:E008	ENSGALG00000014833+ENSGALG00000024621	E008	2201.67	0.000696117	112.059	3.95e-24	4.03e-21	57.0471	58.1736	54.6593	57.5053	0.100698	-0.215116	0.0410173	Z	12919741	12919825	85	-	2644	2505	2343	1675	2451	1429	2325	2242	2502	2555	2715	2296	1867	2743	1838	1706	c("ENSGALT00000023944"	"ENSGALT00000053928"	"ENSGALT00000090140"	"ENSGALT00000090031")
ENSGALG00000010186:E005	ENSGALG00000010186	E005	123.242	0.000427555	111.995	4.08e-24	4.13e-21	20.5642	16.8649	21.6669	17.4782	-0.626475	0.168873	-0.515126	3	30408262	30408340	79	-	158	162	134	158	110	133	167	206	88	108	109	101	110	63	107	86	c("ENSGALT00000016557"	"ENSGALT00000075282")
ENSGALG00000033530:E008	ENSGALG00000033530	E008	18.8709	0.0154757	110.699	7.76e-24	7.81e-21	10.1028	4.39984	10.0198	3.94935	-2.43138	-0.0244625	-2.74455	27	1729730	1729753	24	-	30	37	35	29	35	23	37	29	0	8	10	5	3	9	6	1	ENSGALT00000070003
ENSGALG00000036894:E025	ENSGALG00000036894	E025	76.3282	0.0037137	109.238	1.6e-23	1.6e-20	11.5183	17.2579	10.9674	16.7989	1.23186	-0.146321	1.14793	17	922349	922533	185	-	39	4	38	57	11	21	29	31	101	135	122	129	181	89	147	150	c("ENSGALT00000070210"	"ENSGALT00000067248")
ENSGALG00000002546:E066	ENSGALG00000002546	E066	170.243	0.00132221	108.81	1.98e-23	1.95e-20	20.9588	18.6929	24.8607	18.1675	-0.365257	0.562038	-0.455113	17	8028914	8029026	113	+	109	1016	115	156	81	96	133	169	93	96	121	128	108	84	103	95	c("ENSGALT00000004020"	"ENSGALT00000059123")
ENSGALG00000007114:E014	ENSGALG00000007114	E014	88.3358	0.00120786	108.808	1.98e-23	1.95e-20	16.1652	11.8072	17.2414	11.6311	-0.954612	0.200105	-0.999617	24	5111913	5111924	12	-	144	472	63	40	94	41	253	60	29	42	65	15	16	18	23	20	c("ENSGALT00000089703"	"ENSGALT00000011524"	"ENSGALT00000078121"	"ENSGALT00000052540"	"ENSGALT00000084883"	"ENSGALT00000090218")
ENSGALG00000039193:E011	ENSGALG00000039193	E011	256.639	0.00161983	108.275	2.58e-23	2.53e-20	28.7843	25.0391	27.3775	24.8412	-0.479657	-0.174847	-0.506356	21	2710544	2710655	112	-	135	78	363	327	159	159	149	218	387	326	359	436	440	147	298	293	c("ENSGALT00000049023"	"ENSGALT00000087506"	"ENSGALT00000065973"	"ENSGALT00000049138")
ENSGALG00000039193:E004	ENSGALG00000039193	E004	384.545	0.00472051	108.007	2.95e-23	2.87e-20	34.7808	28.738	32.513	29.4777	-0.69599	-0.251994	-0.606208	21	2705770	2705873	104	-	296	142	490	432	247	291	269	328	485	543	552	515	649	250	459	426	c("ENSGALT00000049023"	"ENSGALT00000087506"	"ENSGALT00000065973"	"ENSGALT00000049138")
ENSGALG00000002375:E005	ENSGALG00000002375	E005	37.138	0.00197072	107.52	3.75e-23	3.62e-20	6.3774	10.0831	5.98428	10.3107	1.34607	-0.18552	1.41232	17	8310780	8311013	234	+	9	1	5	14	3	1	6	2	73	97	81	74	102	31	77	63	ENSGALT00000003754
ENSGALG00000031982:E004	ENSGALG00000031982	E004	169.615	0.000770259	107.165	4.47e-23	4.29e-20	20.8027	23.6614	19.7567	24.1509	0.420963	-0.165427	0.489106	15	383222	383237	16	+	134	125	107	162	116	125	179	187	137	192	120	185	332	205	192	268	c("ENSGALT00000086846"	"ENSGALT00000087167")
ENSGALG00000011086:E015	ENSGALG00000011086	E015	50.0725	0.0114017	106.462	6.33e-23	6.04e-20	13.5107	6.87182	13.8467	7.21414	-2.00439	0.0745144	-1.8622	3	40141191	40141286	96	-	42	138	38	41	291	38	32	50	12	13	32	13	13	4	6	4	c("ENSGALT00000046635"	"ENSGALT00000018064"	"ENSGALT00000079340"	"ENSGALT00000088724")
ENSGALG00000036739:E004	ENSGALG00000036739	E004	34.5289	0.00142268	105.907	8.34e-23	7.91e-20	11.9959	7.44816	12.5696	7.82174	-1.41031	0.140373	-1.26683	15	343199	343236	38	+	52	68	44	54	49	34	60	59	16	19	11	18	9	19	23	15	ENSGALT00000072730
ENSGALG00000030904+ENSGALG00000038881:E090	ENSGALG00000030904+ENSGALG00000038881	E090	272.431	0.00197464	104.562	1.62e-22	1.53e-19	29.6041	24.7255	30.9004	24.3999	-0.621351	0.153501	-0.665784	KQ759536.1	65134	65240	107	+	335	429	268	268	207	194	365	268	218	357	399	268	256	149	222	257	c("ENSGALT00000071861"	"ENSGALT00000065590")
ENSGALG00000002644:E007	ENSGALG00000002644	E007	976.617	0.0038381	104.431	1.73e-22	1.62e-19	41.8629	46.983	39.4437	47.7266	0.497405	-0.24396	0.56788	26	4134200	4134215	16	+	1000	772	945	526	830	497	788	850	1259	1302	1257	1291	967	1599	1057	1046	c("ENSGALT00000004168"	"ENSGALT00000085928")
ENSGALG00000002375:E013	ENSGALG00000002375	E013	35.4529	0.0032218	104.354	1.8e-22	1.67e-19	5.94996	10.3041	5.98336	9.56673	1.6127	0.016309	1.39263	17	8315332	8315477	146	+	14	1	3	9	2	2	1	6	94	82	97	67	84	38	61	51	ENSGALT00000003754
ENSGALG00000040770:E026	ENSGALG00000040770	E026	49.3415	0.00615874	104.012	2.13e-22	1.97e-19	9.75597	13.8867	7.98248	13.8137	1.05739	-0.591405	1.04138	14	4130933	4131138	206	-	29	17	19	11	15	10	22	17	97	76	96	85	91	50	98	99	c("ENSGALT00000047158"	"ENSGALT00000050395")
ENSGALG00000030904+ENSGALG00000038881:E017	ENSGALG00000030904+ENSGALG00000038881	E017	36.2363	0.0208506	102.617	4.25e-22	3.91e-19	5.97462	13.1803	6.86578	12.9383	2.33775	0.405715	2.28177	KQ759536.1	36658	36880	223	+	13	9	9	15	12	8	4	13	64	94	83	72	89	29	58	48	c("ENSGALT00000071861"	"ENSGALT00000065590")
ENSGALG00000002548:E014	ENSGALG00000002548	E014	88.3279	0.0881739	102.355	4.84e-22	4.42e-19	6.3618	20.1945	6.83848	20.5114	3.47786	0.210989	3.52783	Z	9182542	9182722	181	+	15	2	13	36	6	4	9	1	218	177	241	200	227	85	160	131	c("ENSGALT00000076740"	"ENSGALT00000004022")
ENSGALG00000014432:E005	ENSGALG00000014432	E005	2458.34	0.00029806	100.861	1.01e-21	9.21e-19	59.3885	57.9768	58.937	57.503	-0.125647	-0.0401118	-0.167982	2	111562342	111562438	97	-	2970	3018	2934	2069	3029	1847	3097	2892	2544	2684	2641	2287	1852	2550	1840	1605	ENSGALT00000023311
ENSGALG00000004871:E003	ENSGALG00000004871	E003	1094.5	0.00118315	100.399	1.28e-21	1.15e-18	48.0439	44.5064	47.1486	42.7286	-0.338169	-0.0846878	-0.512056	6	13152889	13152927	39	-	1398	1574	1242	1028	1344	928	1395	1512	1005	929	1064	1032	639	1082	707	782	c("ENSGALT00000084442"	"ENSGALT00000085055"	"ENSGALT00000007776"	"ENSGALT00000062091"	"ENSGALT00000072914")
ENSGALG00000035079:E010	ENSGALG00000035079	E010	1644.62	0.0013513	99.9912	1.56e-21	1.4e-18	51.7609	53.6932	48.7108	53.8942	0.176856	-0.283362	0.195148	2	44511252	44511252	1	-	1956	1483	1605	837	1338	930	1491	1358	2094	1983	2118	1919	2174	2552	1590	1498	c("ENSGALT00000088221"	"ENSGALT00000086900"	"ENSGALT00000088085"	"ENSGALT00000089833"	"ENSGALT00000090042"	"ENSGALT00000082200"	"ENSGALT00000078535"	"ENSGALT00000048858"	"ENSGALT00000088336")
ENSGALG00000011086:E017	ENSGALG00000011086	E017	41.5959	0.0315949	99.8623	1.66e-21	1.48e-18	12.7725	4.29098	12.9061	6.3662	-3.20484	0.0313911	-2.05777	3	40141439	40141499	61	-	34	117	38	28	240	34	43	51	6	8	5	8	10	2	4	5	c("ENSGALT00000066093"	"ENSGALT00000046635"	"ENSGALT00000088724")
ENSGALG00000039193:E003	ENSGALG00000039193	E003	380.83	0.00750505	99.6259	1.87e-21	1.66e-18	34.3542	27.8645	33.8677	29.3103	-0.757295	-0.0536278	-0.57973	21	2705068	2705225	158	-	260	185	464	471	259	320	275	347	474	487	486	496	625	249	473	415	c("ENSGALT00000049023"	"ENSGALT00000087506"	"ENSGALT00000065973"	"ENSGALT00000049138")
ENSGALG00000002548:E006	ENSGALG00000002548	E006	80.2413	0.0883259	99.3717	2.12e-21	1.87e-18	5.64664	19.3981	6.88004	19.5904	3.69694	0.576207	3.72834	Z	9179711	9179863	153	+	17	2	8	34	3	2	6	6	179	143	239	205	174	57	151	160	c("ENSGALT00000076740"	"ENSGALT00000004022")
ENSGALG00000009621+ENSGALG00000027736:E008	ENSGALG00000009621+ENSGALG00000027736	E008	65.5361	0.0715194	99.2387	2.27e-21	1.98e-18	8.02828	17.4835	6.79905	22.1145	2.34104	-0.486773	3.09073	14	4192566	4192566	1	-	49	16	7	18	15	19	20	7	114	175	72	81	144	141	160	59	ENSGALT00000044363
ENSGALG00000043379:E004	ENSGALG00000043379	E004	1583.83	0.000619065	98.8463	2.75e-21	2.4e-18	52.3124	49.5205	53.7131	50.8961	-0.258264	0.127999	-0.130463	2	41319892	41319945	54	-	1761	2125	1586	1275	1547	1210	1901	1857	1792	1351	1676	1346	1441	1954	1537	1307	c("ENSGALT00000088239"	"ENSGALT00000084083"	"ENSGALT00000066490"	"ENSGALT00000084413")
ENSGALG00000030904+ENSGALG00000038881:E010	ENSGALG00000030904+ENSGALG00000038881	E010	29.778	0.031241	98.2211	3.75e-21	3.24e-18	5.02211	11.1579	5.71674	13.0301	2.34289	0.37677	2.8084	KQ759536.1	23038	23301	264	+	16	11	2	7	1	5	8	8	62	47	73	40	83	39	49	55	c("ENSGALT00000071861"	"ENSGALT00000065590")
ENSGALG00000015917:E035	ENSGALG00000015917	E035	8599.54	0.000486858	98.1418	3.9e-21	3.36e-18	78.4467	80.2728	78.4525	80.9005	0.155024	0.000493779	0.208234	3	81789948	81789976	29	+	8092	8878	7610	6186	7297	5528	7677	10053	10405	10262	10261	9643	11025	10041	8543	9340	c("ENSGALT00000086985"	"ENSGALT00000063726"	"ENSGALT00000076035"	"ENSGALT00000085328"	"ENSGALT00000086433"	"ENSGALT00000088258"	"ENSGALT00000083872"	"ENSGALT00000088302"	"ENSGALT00000086191"	"ENSGALT00000086570"	"ENSGALT00000071026"	"ENSGALT00000084041"	"ENSGALT00000048718"	"ENSGALT00000083789"
ENSGALG00000003806:E027	ENSGALG00000003806	E027	111.02	0.00573157	97.6471	4.98e-21	4.26e-18	22.4275	16.2604	18.1168	14.4686	-1.02116	-0.684139	-1.37974	12	2844229	2844251	23	-	223	152	166	116	156	74	206	134	78	104	70	70	82	55	51	57	c("ENSGALT00000083990"	"ENSGALT00000082855"	"ENSGALT00000034226")
ENSGALG00000030904+ENSGALG00000038881:E029	ENSGALG00000030904+ENSGALG00000038881	E029	29.2836	0.0335708	97.1443	6.39e-21	5.43e-18	4.93066	12.2672	5.02404	11.8068	2.68007	0.0545056	2.56529	KQ759536.1	43571	43775	205	+	14	5	4	5	1	4	7	10	40	79	87	64	78	17	34	56	c("ENSGALT00000071861"	"ENSGALT00000065590")
ENSGALG00000037203:E014	ENSGALG00000037203	E014	464.072	0.000146661	97.0349	6.74e-21	5.7e-18	32.5536	34.8202	32.4123	35.1792	0.251689	-0.0160253	0.290696	2	43617569	43617605	37	+	452	447	314	420	311	383	405	504	448	513	546	518	606	572	619	525	c("ENSGALT00000089299"	"ENSGALT00000063944"	"ENSGALT00000090089"	"ENSGALT00000062180")
ENSGALG00000006097:E005	ENSGALG00000006097	E005	30.3867	0.0194388	96.921	7.14e-21	6e-18	4.45581	11.1967	5.57918	11.2033	2.70061	0.653227	2.70238	12	9942851	9942974	124	+	4	3	5	19	5	3	1	2	50	44	83	59	104	46	48	43	ENSGALT00000036246
ENSGALG00000030904+ENSGALG00000038881:E018	ENSGALG00000030904+ENSGALG00000038881	E018	36.7095	0.0259225	96.7021	7.95e-21	6.65e-18	6.19458	13.3293	6.39819	13.0535	2.26637	0.0943387	2.20314	KQ759536.1	37009	37198	190	+	16	3	11	16	8	9	6	11	67	90	98	66	92	30	51	55	c("ENSGALT00000071861"	"ENSGALT00000065590")
ENSGALG00000028872:E006	ENSGALG00000028872	E006	3745.34	0.00130772	96.4911	8.83e-21	7.34e-18	66.1864	67.2734	62.1187	66.4187	0.0943417	-0.355495	0.0201825	1	167754280	167754343	64	-	3800	3407	4101	2422	3886	2251	4025	3630	3847	4882	4968	4214	4128	4008	3425	4237	ENSGALT00000044027
ENSGALG00000010243:E009	ENSGALG00000010243	E009	112.073	0.00875735	96.4156	9.16e-21	7.58e-18	19.3335	14.3363	22.3655	14.6024	-0.92903	0.469656	-0.87292	8	21225323	21225373	51	-	175	242	125	175	136	118	104	228	65	71	54	56	71	51	68	59	c("ENSGALT00000086986"	"ENSGALT00000016648"	"ENSGALT00000062686")
ENSGALG00000002375:E006	ENSGALG00000002375	E006	30.2782	0.00194476	95.9485	1.15e-20	9.5e-18	5.16032	9.19383	5.64492	9.3254	1.68947	0.261074	1.73143	17	8311133	8311288	156	+	8	1	1	13	3	0	3	2	72	71	74	52	81	26	64	51	ENSGALT00000003754
ENSGALG00000030904+ENSGALG00000038881:E043	ENSGALG00000030904+ENSGALG00000038881	E043	53.1246	0.0498845	95.92	1.17e-20	9.58e-18	6.68251	15.8714	6.90891	16.0309	2.57805	0.0973632	2.60891	KQ759536.1	47934	48063	130	+	15	8	19	26	3	3	11	9	86	124	149	106	119	50	83	99	c("ENSGALT00000071861"	"ENSGALT00000065590")
ENSGALG00000009621+ENSGALG00000027736:E015	ENSGALG00000009621+ENSGALG00000027736	E015	2990.88	0.00084344	95.3685	1.54e-20	1.25e-17	60.0376	63.3932	60.468	63.4428	0.295453	0.0380831	0.299798	14	4193308	4193310	3	-	4191	3738	2302	2935	2173	2188	3702	3227	4898	3585	3647	2633	2863	2438	2736	1911	c("ENSGALT00000087087"	"ENSGALT00000088705"	"ENSGALT00000084562"	"ENSGALT00000089197"	"ENSGALT00000015673")
ENSGALG00000002375:E017	ENSGALG00000002375	E017	42.6145	0.00341913	95.1198	1.74e-20	1.41e-17	6.51217	10.9906	8.0665	10.5909	1.54129	0.626633	1.43096	17	8317323	8317551	229	+	10	1	7	20	2	3	5	9	107	123	91	67	109	37	80	63	ENSGALT00000003754
ENSGALG00000002548:E008	ENSGALG00000002548	E008	77.0474	0.112988	94.8601	1.98e-20	1.59e-17	4.64814	19.0794	6.47523	19.4098	4.20992	0.964656	4.26445	Z	9180289	9180416	128	+	12	2	6	32	1	1	4	4	174	134	237	194	196	53	157	130	c("ENSGALT00000076740"	"ENSGALT00000004022")
ENSGALG00000040770:E003	ENSGALG00000040770	E003	146.93	0.0052108	94.8113	2.03e-20	1.62e-17	23.9667	17.3309	24.962	18.2781	-1.04227	0.136244	-0.875495	14	4102645	4102719	75	-	151	124	147	182	143	140	142	180	121	164	130	152	170	102	182	162	c("ENSGALT00000047158"	"ENSGALT00000050395")
ENSGALG00000016370:E007	ENSGALG00000016370	E007	5946.56	0.0015054	94.7453	2.09e-20	1.67e-17	69.8523	73.8305	70.6144	73.2819	0.341543	0.0656282	0.294582	3	93158303	93158818	516	+	1806	2995	2989	5575	6799	9352	3699	14348	2894	7773	1154	2666	9400	9145	6576	7693	ENSGALT00000026405
ENSGALG00000030904+ENSGALG00000038881:E088	ENSGALG00000030904+ENSGALG00000038881	E088	476.648	0.00219676	94.4017	2.48e-20	1.97e-17	36.985	32.1612	37.1106	30.6322	-0.528373	0.01325	-0.705332	KQ759536.1	64352	64623	272	+	599	620	472	452	331	353	688	438	397	717	744	493	422	248	439	420	c("ENSGALT00000071861"	"ENSGALT00000065590")
ENSGALG00000002548:E058	ENSGALG00000002548	E058	382.589	0.00877752	94.2568	2.67e-20	2.1e-17	35.1723	27.4198	34.7461	28.4758	-0.902388	-0.0463477	-0.770739	Z	9202409	9202534	126	+	514	406	425	399	378	307	487	382	394	390	502	404	438	224	321	293	c("ENSGALT00000076740"	"ENSGALT00000004022")
ENSGALG00000002375:E001	ENSGALG00000002375	E001	26.4485	0.00153899	93.9769	3.06e-20	2.4e-17	4.61894	8.78422	4.89474	8.53526	1.87694	0.16839	1.79227	17	8295293	8295462	170	+	7	1	3	7	1	2	1	2	72	71	56	46	62	25	48	50	ENSGALT00000003754
ENSGALG00000011811:E005	ENSGALG00000011811	E005	182.359	0.00267418	93.3869	4.1e-20	3.2e-17	25.8184	20.4384	26.4073	20.1291	-0.770782	0.0769197	-0.819689	5	53128614	53128742	129	-	175	131	226	179	162	167	128	344	192	158	173	248	176	120	227	184	c("ENSGALT00000019277"	"ENSGALT00000059349")
ENSGALG00000011811:E112	ENSGALG00000011811	E112	24.1349	0.00514997	92.9548	5.08e-20	3.94e-17	5.56329	10.4958	5.72379	10.0194	1.86313	0.0827853	1.7252	5	53268313	53268509	197	-	1	3	7	7	10	8	9	14	41	33	41	72	39	27	51	44	c("ENSGALT00000019277"	"ENSGALT00000059349")
ENSGALG00000043336:E014	ENSGALG00000043336	E014	111.153	0.00081365	92.5658	6.16e-20	4.75e-17	16.8325	19.458	15.6543	20.6217	0.45561	-0.224458	0.641435	33	1174640	1174687	48	+	85	81	87	64	73	82	89	78	121	124	152	131	176	225	116	125	c("ENSGALT00000066857"	"ENSGALT00000073824"	"ENSGALT00000046612")
ENSGALG00000037441:E003	ENSGALG00000037441	E003	2646.45	0.000232805	92.1882	7.42e-20	5.69e-17	59.3832	60.4149	58.9189	60.2657	0.0913989	-0.0412504	0.0782053	25	2081636	2081746	111	+	3327	2764	2932	2116	3252	2013	3055	2837	2969	2806	2935	2179	2555	3202	2195	1791	ENSGALT00000050437
ENSGALG00000040109:E010	ENSGALG00000040109	E010	67.3712	0.00253409	92.0192	8.07e-20	6.16e-17	12.4194	14.9118	12.8834	14.8485	0.554649	0.110501	0.541645	13	12066472	12066641	170	-	31	26	35	43	37	27	22	48	109	86	147	113	124	80	121	83	ENSGALT00000059160
ENSGALG00000014432:E004	ENSGALG00000014432	E004	2709.09	0.000126273	91.6434	9.72e-20	7.38e-17	60.617	59.8426	60.391	59.3784	-0.0685269	-0.0199818	-0.109705	2	111560889	111560922	34	-	3232	3298	3143	2267	3270	2010	3337	3171	2918	2988	2913	2575	2082	2880	2069	1802	ENSGALT00000023311
ENSGALG00000002548:E054	ENSGALG00000002548	E054	296.125	0.00409376	91.5609	1.01e-19	7.65e-17	31.5192	26.085	29.6299	26.0171	-0.665633	-0.222281	-0.674514	Z	9200779	9200903	125	+	405	258	332	290	267	221	356	226	392	338	411	358	408	141	276	207	c("ENSGALT00000076740"	"ENSGALT00000004022")
ENSGALG00000004831:E013	ENSGALG00000004831	E013	1790.63	0.00043558	91.5282	1.03e-19	7.73e-17	52.1753	54.6061	52.2225	54.7793	0.221686	0.00433875	0.237375	4	1905258	1905272	15	+	1782	1669	1522	1146	1356	1120	1597	1796	2586	2184	2260	2043	2263	2320	1904	1843	c("ENSGALT00000089471"	"ENSGALT00000074809"	"ENSGALT00000065265"	"ENSGALT00000089403"	"ENSGALT00000007717"	"ENSGALT00000067049"	"ENSGALT00000084880"	"ENSGALT00000090344")
ENSGALG00000016665:E003	ENSGALG00000016665	E003	222.345	0.00111817	91.4405	1.07e-19	8.04e-17	25.9982	22.5306	26.8347	22.9201	-0.478161	0.108376	-0.421837	3	107821637	107821820	184	+	336	154	347	338	258	233	292	206	55	172	79	238	279	160	224	202	ENSGALT00000026894
ENSGALG00000042020:E001	ENSGALG00000042020	E001	71.0055	0.00197719	91.2096	1.2e-19	8.96e-17	15.7801	11.7677	16.7015	12.1129	-0.890228	0.175519	-0.80355	4	50050413	50050485	73	+	78	62	97	100	114	113	71	175	11	38	45	23	55	65	44	36	ENSGALT00000062888
ENSGALG00000015664:E005	ENSGALG00000015664	E005	186.868	0.000781021	91.0283	1.32e-19	9.76e-17	21.673	24.3096	21.5036	24.359	0.37831	-0.0255003	0.385095	4	82877745	82877840	96	-	164	77	135	213	68	108	121	166	261	255	316	303	259	164	308	207	c("ENSGALT00000083812"	"ENSGALT00000025259")
ENSGALG00000036894:E009	ENSGALG00000036894	E009	151.309	0.000933301	90.9112	1.4e-19	1.03e-16	23.5795	19.4281	22.4363	19.4293	-0.628317	-0.163815	-0.628121	17	913859	914037	179	-	112	72	199	186	109	120	129	146	117	151	177	186	239	115	213	210	c("ENSGALT00000070210"	"ENSGALT00000067248")
ENSGALG00000002375:E009	ENSGALG00000002375	E009	32.1338	0.0113096	90.8498	1.44e-19	1.06e-16	5.6458	9.09	4.6864	10.0019	1.39441	-0.541351	1.67717	17	8312675	8312788	114	+	9	0	5	10	2	1	2	0	69	61	76	57	93	35	55	74	ENSGALT00000003754
ENSGALG00000011811:E004	ENSGALG00000011811	E004	199.65	0.00269725	90.553	1.67e-19	1.22e-16	26.5923	20.8512	27.2371	21.6074	-0.807259	0.0824769	-0.691961	5	53128188	53128379	192	-	185	168	220	174	177	203	159	335	182	171	175	278	215	169	234	209	c("ENSGALT00000019277"	"ENSGALT00000059349")
ENSGALG00000027035:E010	ENSGALG00000027035	E010	2139.44	0.000750069	89.5778	2.7e-19	1.96e-16	55.7738	57.9254	54.2809	57.5438	0.192977	-0.135014	0.158876	1	176340818	176340818	1	-	2564	2254	2295	1533	2325	1484	2523	2421	2046	2554	2530	2396	1764	2569	1868	1693	c("ENSGALT00000045278"	"ENSGALT00000083786")
ENSGALG00000030904+ENSGALG00000038881:E021	ENSGALG00000030904+ENSGALG00000038881	E021	32.3854	0.0343763	88.9724	3.64e-19	2.63e-16	6.17161	12.1856	5.23395	12.8642	2.0068	-0.479757	2.16989	KQ759536.1	38099	38224	126	+	24	3	7	12	3	5	7	6	52	73	77	64	82	30	54	55	c("ENSGALT00000071861"	"ENSGALT00000065590")
ENSGALG00000031120:E023	ENSGALG00000031120	E023	868.776	0.000151197	88.7292	4.11e-19	2.95e-16	40.7564	42.8191	43.2802	43.301	0.205459	0.250809	0.252849	13	13590994	13591106	113	+	842	979	614	871	713	728	873	947	1044	890	1152	1009	948	867	908	823	c("ENSGALT00000085228"	"ENSGALT00000087651"	"ENSGALT00000084746"	"ENSGALT00000074996"	"ENSGALT00000088791"	"ENSGALT00000089971"	"ENSGALT00000064001"	"ENSGALT00000088607"	"ENSGALT00000063933"	"ENSGALT00000080575"	"ENSGALT00000088178"	"ENSGALT00000082236")
ENSGALG00000011811:E096	ENSGALG00000011811	E096	28.1118	0.00217446	88.4262	4.77e-19	3.41e-16	7.23794	11.1269	6.23469	10.4413	1.26918	-0.435906	1.07983	5	53252798	53252873	76	-	8	9	15	6	14	10	9	13	43	52	54	62	35	37	50	53	c("ENSGALT00000019277"	"ENSGALT00000059349")
ENSGALG00000027142:E004	ENSGALG00000027142	E004	1873.07	0.000132331	88.2299	5.26e-19	3.74e-16	53.4213	55.0498	53.4986	55.0196	0.147861	0.00704303	0.145125	12	19514503	19514526	24	-	2403	1776	1867	1311	1987	1313	1877	2065	2298	2261	2390	1989	1769	2212	1674	1416	c("ENSGALT00000090071"	"ENSGALT00000013725"	"ENSGALT00000085807"	"ENSGALT00000087835")
ENSGALG00000033682:E003	ENSGALG00000033682	E003	102.49	0.00315807	88.2061	5.32e-19	3.77e-16	16.0093	20.054	15.9842	19.1171	0.707184	-0.00484203	0.554785	AADN04010902.1	6943	7005	63	+	72	136	111	129	72	109	101	92	90	134	125	97	111	106	108	70	c("ENSGALT00000072266"	"ENSGALT00000065540")
ENSGALG00000003120:E045	ENSGALG00000003120	E045	78.5655	0.00231315	87.824	6.43e-19	4.53e-16	17.2436	14.1917	18.6547	13.2689	-0.599829	0.246831	-0.803842	15	4762316	4762369	54	+	80	80	58	85	85	66	86	85	93	86	107	92	83	67	77	56	ENSGALT00000004933
ENSGALG00000007695+ENSGALG00000007711:E041	ENSGALG00000007695+ENSGALG00000007711	E041	582.671	0.00593334	87.7715	6.59e-19	4.63e-16	39.7215	33.8823	40.5167	32.5795	-0.618755	0.0806687	-0.764535	10	18534316	18534371	56	-	693	845	696	522	762	497	798	703	649	468	558	498	551	336	452	412	c("ENSGALT00000086960"	"ENSGALT00000085792"	"ENSGALT00000085773"	"ENSGALT00000085022"	"ENSGALT00000060334"	"ENSGALT00000089065"	"ENSGALT00000087270"	"ENSGALT00000085532"	"ENSGALT00000080562")
ENSGALG00000006097:E028	ENSGALG00000006097	E028	146.623	0.00451547	87.5555	7.34e-19	5.13e-16	23.3196	18.3404	24.3468	18.1592	-0.773943	0.143357	-0.80519	12	9987261	9987430	170	+	125	125	149	190	84	120	117	164	144	162	187	176	211	145	160	148	ENSGALT00000036246
ENSGALG00000017330:E020	ENSGALG00000017330	E020	462.233	0.00455351	87.508	7.51e-19	5.23e-16	35.2175	32.8802	36.8841	28.5027	-0.257982	0.178277	-0.772322	1	195225339	195225393	55	-	573	644	595	468	550	400	626	705	381	552	512	368	272	314	301	240	c("ENSGALT00000085264"	"ENSGALT00000028006"	"ENSGALT00000070466"	"ENSGALT00000051768")
ENSGALG00000030904+ENSGALG00000038881:E037	ENSGALG00000030904+ENSGALG00000038881	E037	48.5752	0.0704039	87.2701	8.45e-19	5.85e-16	5.79047	15.4701	5.84794	15.4641	2.91706	0.0287619	2.91586	KQ759536.1	45756	45846	91	+	14	3	15	16	2	3	5	11	74	104	131	131	112	43	81	90	c("ENSGALT00000071861"	"ENSGALT00000065590")
ENSGALG00000037402:E003	ENSGALG00000037402	E003	37.2855	0.112455	86.7758	1.08e-18	7.43e-16	5.879	16.47	3.30657	16.0671	3.06615	-1.6699	2.98953	3	57349455	57349548	94	+	26	1	11	6	7	4	19	3	45	167	25	44	74	47	98	53	ENSGALT00000080391
ENSGALG00000006179:E013	ENSGALG00000006179	E013	1099.5	0.00324049	86.7085	1.12e-18	7.65e-16	44.6343	48.2656	41.1704	48.9844	0.346648	-0.341231	0.414141	11	18981584	18981585	2	+	1281	848	849	670	1000	654	868	823	1478	1270	1549	1295	1132	1799	1325	1138	c("ENSGALT00000009974"	"ENSGALT00000084093"	"ENSGALT00000065771"	"ENSGALT00000089361"	"ENSGALT00000087881")
ENSGALG00000002375:E018	ENSGALG00000002375	E018	45.153	0.0210134	86.6523	1.15e-18	7.83e-16	5.32632	11.6197	7.55761	10.7449	2.29313	1.02104	2.05952	17	8317673	8317874	202	+	2	1	7	19	0	3	7	6	120	134	104	77	123	36	88	55	ENSGALT00000003754
ENSGALG00000006771:E007	ENSGALG00000006771	E007	2385.38	6.96e-05	86.5733	1.19e-18	8.1e-16	58.3119	57.5842	59.2991	57.2746	-0.0649651	0.087818	-0.0926599	14	8359700	8359837	138	-	2744	2889	2194	2094	2607	1837	2513	2756	2632	2559	2644	2444	1899	2916	2138	1854	c("ENSGALT00000083309"	"ENSGALT00000010956")
ENSGALG00000042033:E001	ENSGALG00000042033	E001	2.67693	0.0151822	86.3814	1.31e-18	8.87e-16	6.62277	1.35498	5.25643	0.908568	-4.59509	-0.673174	-5.74871	AADN04003589.1	3071	3122	52	+	4	7	3	2	5	1	6	6	0	4	2	1	0	1	0	1	c("ENSGALT00000065490"	"ENSGALT00000049287")
ENSGALG00000030027:E021	ENSGALG00000030027	E021	528.049	0.000177465	86.3628	1.32e-18	8.91e-16	34.0275	36.6231	34.3355	37.2757	0.280749	0.0339122	0.349658	24	4214292	4214413	122	+	600	474	654	547	392	456	830	793	462	483	572	609	611	351	478	342	c("ENSGALT00000069425"	"ENSGALT00000069952"	"ENSGALT00000067096"	"ENSGALT00000060613")
ENSGALG00000032847:E006	ENSGALG00000032847	E006	152.899	0.00202644	86.3175	1.35e-18	9.07e-16	18.5202	22.6409	19.5921	23.8021	0.645859	0.178351	0.811103	25	1437255	1437575	321	+	128	146	104	86	98	94	150	125	193	154	260	175	177	272	199	144	ENSGALT00000061046
ENSGALG00000039288:E004	ENSGALG00000039288	E004	463.88	0.00246927	86.2263	1.42e-18	9.45e-16	30.883	36.1529	31.2852	35.8246	0.587604	0.0468236	0.552455	12	3143312	3143467	156	+	406	295	350	361	293	323	309	389	695	525	745	621	737	501	653	481	c("ENSGALT00000051206"	"ENSGALT00000048213"	"ENSGALT00000083462")
ENSGALG00000027703+ENSGALG00000003766:E053	ENSGALG00000027703+ENSGALG00000003766	E053	11.7617	0.00327097	85.954	1.62e-18	1.08e-15	3.28429	7.51149	2.54372	7.66345	2.40523	-0.739015	2.46394	19	5764286	5764371	86	-	1	0	6	4	3	0	0	2	23	25	26	25	31	11	28	17	c("ENSGALT00000073510"	"ENSGALT00000005975")
ENSGALG00000017299:E006	ENSGALG00000017299	E006	2885.73	0.000240378	85.6174	1.91e-18	1.27e-15	61.6622	60.6596	62.4507	60.2413	-0.0884362	0.0693469	-0.125422	1	194480741	194480872	132	-	3613	3453	2618	2328	3224	2129	3058	3317	3276	3118	3561	2823	2652	3159	2451	2216	ENSGALT00000036375
ENSGALG00000000708:E001	ENSGALG00000000708	E001	245.14	0.00039771	85.4311	2.1e-18	1.38e-15	24.1654	27.4455	24.7296	27.8406	0.432494	0.0772592	0.482108	26	2263742	2263966	225	-	201	269	178	164	198	158	275	206	361	254	301	294	243	350	283	265	ENSGALT00000001004
ENSGALG00000030904+ENSGALG00000038881:E019	ENSGALG00000030904+ENSGALG00000038881	E019	25.8468	0.031972	85.2734	2.27e-18	1.49e-15	5.12311	11.2088	4.70563	11.3831	2.29863	-0.246901	2.34471	KQ759536.1	37535	37660	126	+	12	2	8	9	3	4	5	6	53	59	74	38	77	18	35	42	c("ENSGALT00000071861"	"ENSGALT00000065590")
ENSGALG00000002375:E014	ENSGALG00000002375	E014	30.2152	0.00283083	85.1877	2.37e-18	1.54e-15	5.64739	9.32701	5.64453	9.07427	1.4696	-0.00147048	1.38848	17	8315716	8315829	114	+	13	1	4	10	0	1	1	4	80	72	71	54	76	32	59	43	ENSGALT00000003754
ENSGALG00000039193:E033	ENSGALG00000039193	E033	147.1	0.0403644	85.1806	2.37e-18	1.54e-15	10.5163	23.0477	12.5592	23.4556	2.42909	0.530907	2.48706	21	2719217	2719381	165	-	25	9	43	100	12	15	9	18	317	275	324	330	432	117	251	249	c("ENSGALT00000049023"	"ENSGALT00000087506"	"ENSGALT00000065973"	"ENSGALT00000049138")
ENSGALG00000009594:E009	ENSGALG00000009594	E009	281.919	0.000341683	85.1286	2.44e-18	1.58e-15	26.6574	27.6273	25.9925	30.0323	0.123338	-0.0863463	0.417172	9	22546777	22546839	63	+	263	389	267	211	347	220	396	269	201	210	305	222	317	314	357	260	c("ENSGALT00000065604"	"ENSGALT00000088622"	"ENSGALT00000083218"	"ENSGALT00000015634")
ENSGALG00000021139:E011	ENSGALG00000021139	E011	1640.19	0.0540399	85.1184	2.45e-18	1.58e-15	43.3466	23.3119	41.8433	22.0557	-2.29076	-0.148503	-2.47272	15	7977679	7977804	126	-	9847	3620	2391	130	5740	1616	1258	185	257	89	255	103	7	14	38	22	c("ENSGALT00000085803"	"ENSGALT00000009519")
ENSGALG00000004871:E010	ENSGALG00000004871	E010	148.226	0.0152894	85.0703	2.51e-18	1.61e-15	22.6707	16.5773	25.4916	15.2937	-0.996733	0.39099	-1.24541	6	13157808	13157846	39	-	153	283	182	174	226	171	188	364	63	118	103	74	56	76	71	69	c("ENSGALT00000084442"	"ENSGALT00000007776"	"ENSGALT00000062091"	"ENSGALT00000072914")
ENSGALG00000030904+ENSGALG00000038881:E084	ENSGALG00000030904+ENSGALG00000038881	E084	211.458	0.00262063	84.9265	2.69e-18	1.72e-15	27.4366	22.5147	27.1559	21.3297	-0.66541	-0.0355541	-0.841635	KQ759536.1	63094	63216	123	+	276	275	250	215	161	141	290	216	181	281	303	236	210	105	174	163	c("ENSGALT00000071861"	"ENSGALT00000065590")
ENSGALG00000027399+ENSGALG00000028749:E016	ENSGALG00000027399+ENSGALG00000028749	E016	27.1323	0.0216265	84.6021	3.16e-18	2.01e-15	6.95225	12.2684	5.71812	11.6423	1.67937	-0.570107	1.5223	18	9283702	9283702	1	+	26	11	15	8	11	2	20	16	57	61	62	38	48	38	32	16	ENSGALT00000045181
ENSGALG00000009621+ENSGALG00000027736:E018	ENSGALG00000009621+ENSGALG00000027736	E018	56.5113	0.0519982	84.4441	3.42e-18	2.16e-15	8.69141	16.0507	7.76596	19.7314	1.84202	-0.330912	2.48943	14	4194078	4194082	5	-	51	24	15	26	11	15	30	15	79	165	47	76	103	88	120	79	ENSGALT00000089197
ENSGALG00000043336:E001	ENSGALG00000043336	E001	46.9147	0.00626547	84.36	3.56e-18	2.25e-15	14.0093	9.80207	15.0432	9.52382	-1.07015	0.217328	-1.15537	33	1170371	1170912	542	+	67	61	55	69	52	49	52	103	26	41	34	23	29	38	33	25	ENSGALT00000073824
ENSGALG00000032783:E001	ENSGALG00000032783	E001	6.66386	0.0131779	84.3234	3.63e-18	2.28e-15	6.06453	0.897928	6.7837	2.77416	-5.5258	0.327038	-2.2683	9	5159259	5159363	105	+	8	18	8	8	11	9	15	15	1	0	0	0	2	4	3	2	ENSGALT00000080195
ENSGALG00000005525:E006	ENSGALG00000005525	E006	438.673	0.00230393	83.8174	4.66e-18	2.91e-15	30.5572	35.3043	31.1913	35.5205	0.534615	0.074134	0.557954	19	8730074	8730074	1	+	437	348	331	370	421	328	370	474	576	513	563	546	532	389	535	476	c("ENSGALT00000039052"	"ENSGALT00000087366")
ENSGALG00000040156:E025	ENSGALG00000040156	E025	48.5549	0.00278822	83.6736	5e-18	3.11e-15	9.01349	13.5315	9.76417	13.0458	1.21272	0.236426	1.10214	5	44347131	44347271	141	-	17	20	18	24	13	19	17	21	76	99	122	72	71	66	83	78	c("ENSGALT00000060808"	"ENSGALT00000073401"	"ENSGALT00000081151")
ENSGALG00000015770:E001	ENSGALG00000015770	E001	19.9085	0.0497866	83.6597	5.03e-18	3.12e-15	3.46835	10.288	4.23288	11.088	3.17462	0.577132	3.3975	1	102609866	102610037	172	-	1	9	4	2	4	4	4	8	41	16	19	53	39	43	45	39	c("ENSGALT00000088697"	"ENSGALT00000086642")
ENSGALG00000006097:E004	ENSGALG00000006097	E004	27.5123	0.0139451	83.446	5.59e-18	3.45e-15	4.73877	10.6837	5.87781	10.4659	2.38214	0.626356	2.32089	12	9941736	9941836	101	+	6	2	7	20	3	4	1	4	49	36	71	58	90	36	41	42	ENSGALT00000036246
ENSGALG00000027165+ENSGALG00000003196:E003	ENSGALG00000027165+ENSGALG00000003196	E003	8.80466	0.0481293	83.3864	5.76e-18	3.54e-15	2.68385	9.21753	2.33111	7.95241	3.59113	-0.407283	3.15651	6	9292208	9292291	84	-	3	7	4	3	3	1	0	2	27	19	26	13	13	8	15	7	ENSGALT00000087312
ENSGALG00000005490:E007	ENSGALG00000005490	E007	853.655	0.000780947	83.0666	6.75e-18	4.13e-15	43.1745	40.578	44.0106	40.4569	-0.258405	0.0818016	-0.270634	14	6180367	6180394	28	-	1088	1399	767	713	958	788	870	1239	780	765	879	691	704	891	615	636	c("ENSGALT00000008816"	"ENSGALT00000089944"	"ENSGALT00000083833")
ENSGALG00000002837:E001	ENSGALG00000002837	E001	191.221	0.0125507	82.859	7.48e-18	4.56e-15	26.4084	19.717	27.6059	18.353	-0.962838	0.152815	-1.19004	27	5522072	5522107	36	+	262	271	232	182	264	210	247	399	124	122	201	96	98	132	129	109	c("ENSGALT00000085057"	"ENSGALT00000048570"	"ENSGALT00000085821"	"ENSGALT00000039748"	"ENSGALT00000085303")
ENSGALG00000027703+ENSGALG00000003766:E052	ENSGALG00000027703+ENSGALG00000003766	E052	12.7231	0.00393253	82.6815	8.16e-18	4.96e-15	3.74269	7.73274	2.74727	7.91727	2.11206	-0.89473	2.18126	19	5764127	5764187	61	-	4	0	6	4	3	1	0	2	28	28	25	24	35	13	28	17	c("ENSGALT00000073510"	"ENSGALT00000005975")
ENSGALG00000015917:E036	ENSGALG00000015917	E036	10859.2	0.000355803	82.6516	8.28e-18	5.01e-15	82.3418	83.9066	83.4602	84.3821	0.132301	0.0945814	0.172469	3	81789977	81790036	60	+	10047	11958	9521	8327	9244	7367	9746	13479	12689	12796	12691	12034	13402	12459	10684	11230	c("ENSGALT00000086985"	"ENSGALT00000063726"	"ENSGALT00000076035"	"ENSGALT00000085328"	"ENSGALT00000086433"	"ENSGALT00000088258"	"ENSGALT00000083872"	"ENSGALT00000088302"	"ENSGALT00000048718"	"ENSGALT00000086191"	"ENSGALT00000086570"	"ENSGALT00000087015"	"ENSGALT00000071026"	"ENSGALT00000084041"
ENSGALG00000002548:E056	ENSGALG00000002548	E056	287.274	0.00638226	82.6012	8.49e-18	5.12e-15	30.5726	24.9674	30.734	25.9012	-0.703693	0.0189527	-0.579411	Z	9201275	9201337	63	+	383	264	326	295	240	253	312	277	362	296	405	291	413	159	261	190	c("ENSGALT00000076740"	"ENSGALT00000004022")
ENSGALG00000030904+ENSGALG00000038881:E014	ENSGALG00000030904+ENSGALG00000038881	E014	15.8801	0.0350434	82.5426	8.74e-18	5.25e-15	4.22676	9.43674	2.51909	8.43845	2.34583	-1.49789	2.01611	KQ759536.1	34828	34971	144	+	9	1	3	2	3	0	4	3	43	37	46	31	20	11	34	27	c("ENSGALT00000071861"	"ENSGALT00000065590")
ENSGALG00000008700:E001	ENSGALG00000008700	E001	39.3439	0.00436409	82.3146	9.78e-18	5.85e-15	13.0993	13.178	8.95782	8.24943	0.0180982	-1.13278	-1.37534	6	26158228	26158364	137	+	61	33	63	17	67	25	58	18	60	54	54	59	26	15	21	14	ENSGALT00000055818
ENSGALG00000002661:E003	ENSGALG00000002661	E003	388.054	0.00188171	82.0308	1.13e-17	6.7e-15	30.2453	34.0962	28.5539	33.4637	0.439507	-0.203997	0.369407	19	5176612	5176633	22	+	396	372	361	283	289	266	391	388	402	477	510	476	453	429	462	408	c("ENSGALT00000039926"	"ENSGALT00000058842")
ENSGALG00000040770:E001	ENSGALG00000040770	E001	543.745	0.0156844	81.6205	1.38e-17	8.18e-15	41.4749	30.7418	41.5267	30.8105	-1.15306	0.00517268	-1.14501	14	4101243	4101900	658	-	617	536	599	569	542	532	597	660	476	559	537	549	553	418	577	512	ENSGALT00000050395
ENSGALG00000002548:E057	ENSGALG00000002548	E057	434.564	0.00808474	81.4305	1.51e-17	8.94e-15	36.7104	29.6165	35.5884	30.2644	-0.796884	-0.119838	-0.719666	Z	9201556	9201738	183	+	565	417	481	428	421	340	555	405	487	450	638	465	534	251	389	313	c("ENSGALT00000076740"	"ENSGALT00000004022")
ENSGALG00000027142:E005	ENSGALG00000027142	E005	2278.1	6.77e-05	81.3221	1.6e-17	9.4e-15	57.2006	57.815	56.3797	57.9844	0.0549462	-0.0736446	0.0700735	12	19514527	19514578	52	-	3061	2131	2313	1594	2567	1589	2364	2430	2711	2647	2865	2395	2058	2686	2056	1711	c("ENSGALT00000013725"	"ENSGALT00000085807"	"ENSGALT00000087835")
ENSGALG00000009470:E010	ENSGALG00000009470	E010	113.795	0.00913197	80.9453	1.92e-17	1.13e-14	19.1986	15.2558	22.2538	14.5406	-0.71667	0.475515	-0.863606	9	20700290	20700342	53	-	118	156	181	188	129	149	118	271	45	79	61	93	72	73	63	31	c("ENSGALT00000084132"	"ENSGALT00000015416"	"ENSGALT00000082075")
ENSGALG00000011811:E095	ENSGALG00000011811	E095	31.0135	0.00556327	80.7659	2.1e-17	1.23e-14	7.834	11.8382	6.54996	10.7282	1.22255	-0.523882	0.928537	5	53251556	53251674	119	-	13	7	14	8	17	11	10	16	43	57	68	72	36	35	58	56	c("ENSGALT00000019277"	"ENSGALT00000059349")
ENSGALG00000035836:E012	ENSGALG00000035836	E012	555.866	0.000243169	80.6422	2.23e-17	1.3e-14	35.2371	36.4825	35.1886	37.0324	0.13359	-0.00524669	0.191813	1	67092308	67092348	41	+	602	538	484	624	505	603	632	730	327	395	405	583	633	571	724	615	c("ENSGALT00000085381"	"ENSGALT00000087941"	"ENSGALT00000083243"	"ENSGALT00000052417"	"ENSGALT00000090260"	"ENSGALT00000088075")
ENSGALG00000038217:E001	ENSGALG00000038217	E001	80.3485	0.00675439	80.5171	2.38e-17	1.38e-14	16.7584	13.8179	18.766	12.4974	-0.592139	0.354476	-0.895706	5	21975146	21975223	78	+	87	120	77	119	96	120	92	141	59	64	65	71	65	24	54	39	ENSGALT00000067157
ENSGALG00000042051:E019	ENSGALG00000042051	E019	228.237	0.0216136	80.4319	2.48e-17	1.43e-14	19.313	29.3316	19.0735	29.0122	1.39411	-0.0396076	1.35541	2	3949404	3953545	4142	-	122	58	130	163	102	78	92	129	424	232	501	414	405	274	417	301	ENSGALT00000071220
ENSGALG00000014833+ENSGALG00000024621:E002	ENSGALG00000014833+ENSGALG00000024621	E002	480.675	0.00360669	80.1542	2.84e-17	1.63e-14	31.5895	31.9622	38.6493	33.8252	0.0428083	0.76763	0.252528	Z	12918355	12918463	109	-	503	969	417	588	359	418	433	741	505	367	439	379	358	509	424	362	c("ENSGALT00000023944"	"ENSGALT00000053928")
ENSGALG00000031426:E004	ENSGALG00000031426	E004	1077.43	0.000105403	80.0417	3.01e-17	1.72e-14	44.3555	46.474	45.2945	46.6894	0.203931	0.0908469	0.224461	AADN04011998.1	2174	2222	49	+	1104	1045	1030	1161	884	806	1071	1246	868	1003	1160	1065	1631	1099	1209	1203	ENSGALT00000082503
ENSGALG00000012610:E007	ENSGALG00000012610	E007	1235.06	0.00050106	80.0162	3.04e-17	1.74e-14	46.5947	48.8188	46.8255	48.8808	0.210247	0.0219821	0.216051	Z	41410431	41410616	186	+	1010	915	1546	1139	1105	938	1144	1662	1029	1264	1210	1522	1418	1414	1303	1490	c("ENSGALT00000020588"	"ENSGALT00000088432")
ENSGALG00000006097:E013	ENSGALG00000006097	E013	41.207	0.00205251	79.8497	3.31e-17	1.88e-14	8.23551	12.6848	8.34702	12.1284	1.28328	0.0395403	1.14839	12	9968586	9968706	121	+	19	8	16	34	5	10	12	9	57	72	91	85	106	44	71	61	ENSGALT00000036246
ENSGALG00000012112:E005	ENSGALG00000012112	E005	172.318	0.000466234	79.4314	4.06e-17	2.29e-14	23.3063	20.4671	24.2949	20.3652	-0.423196	0.138097	-0.439221	7	28536543	28536549	7	-	211	225	206	190	160	177	251	252	94	123	131	129	134	208	130	142	c("ENSGALT00000019785"	"ENSGALT00000080092")
ENSGALG00000043336:E013	ENSGALG00000043336	E013	122.779	0.000719467	79.4369	4.05e-17	2.29e-14	18.0387	20.2225	16.6457	21.2557	0.362449	-0.250892	0.522944	33	1174305	1174343	39	+	93	90	102	68	82	90	111	100	132	137	164	142	185	249	127	126	c("ENSGALT00000066857"	"ENSGALT00000073824")
ENSGALG00000039120:E013	ENSGALG00000039120	E013	30.2971	0.0126247	79.1485	4.67e-17	2.63e-14	6.01608	11.4806	6.42714	12.0162	1.90262	0.192748	2.03919	2	3886515	3886613	99	+	12	2	5	19	2	9	11	18	74	47	66	33	74	37	44	60	ENSGALT00000061514
ENSGALG00000002971:E015	ENSGALG00000002971	E015	81.0791	0.0131275	78.7659	5.65e-17	3.16e-14	19.6343	12.9664	18.8933	13.2639	-1.28273	-0.122176	-1.21418	13	10227037	10228534	1498	-	63	62	134	70	98	62	67	97	74	99	105	91	82	55	91	75	ENSGALT00000053470
ENSGALG00000011811:E107	ENSGALG00000011811	E107	12.9846	0.0130331	78.6489	5.98e-17	3.33e-14	2.63008	7.80088	3.79379	7.86314	3.15857	1.06006	3.1819	5	53263291	53263403	113	-	1	3	2	2	1	2	2	7	22	19	30	31	15	15	37	31	c("ENSGALT00000019277"	"ENSGALT00000059349")
ENSGALG00000003806:E029	ENSGALG00000003806	E029	24.8092	0.00647931	78.6324	6.03e-17	3.35e-14	11.523	6.33554	9.71076	6.20949	-1.76279	-0.509009	-1.82141	12	2844264	2844268	5	-	52	52	36	27	38	17	53	32	12	17	9	8	12	12	8	11	ENSGALT00000034226
ENSGALG00000006097:E009	ENSGALG00000006097	E009	60.6331	0.035584	78.6189	6.07e-17	3.36e-14	7.91372	15.189	8.29424	15.4768	1.94779	0.137963	2.00544	12	9958718	9958918	201	+	12	4	21	43	6	4	9	10	100	76	139	132	164	103	114	92	ENSGALT00000036246
ENSGALG00000036894:E040	ENSGALG00000036894	E040	56.9377	0.0172425	78.3787	6.84e-17	3.77e-14	8.78849	15.1942	8.70794	15.0974	1.64051	-0.0271262	1.62091	17	930392	930551	160	-	15	1	28	41	10	7	14	22	71	92	104	104	119	62	161	112	c("ENSGALT00000070210"	"ENSGALT00000067248")
ENSGALG00000003693:E096	ENSGALG00000003693	E096	118.904	0.00774793	78.1873	7.51e-17	4.13e-14	22.0702	15.7401	21.6712	17.2641	-1.06901	-0.0594304	-0.782558	23	5466602	5466712	111	+	161	101	120	97	105	90	142	120	138	111	153	136	131	100	123	120	c("ENSGALT00000064884"	"ENSGALT00000064867"	"ENSGALT00000050438"	"ENSGALT00000071537")
ENSGALG00000039387:E021	ENSGALG00000039387	E021	69.4495	0.00230456	78.1786	7.55e-17	4.13e-14	16.4272	12.2157	15.9415	12.2872	-0.902346	-0.0927939	-0.884808	2	51330310	51330350	41	-	110	113	86	91	116	66	104	91	45	42	57	28	32	34	44	51	c("ENSGALT00000087111"	"ENSGALT00000064599"	"ENSGALT00000085191")
ENSGALG00000000946:E008	ENSGALG00000000946	E008	200.173	0.000391143	78.1521	7.64e-17	4.17e-14	23.3908	25.1286	21.3811	25.3521	0.239411	-0.294183	0.269319	13	1511332	1511334	3	-	256	163	211	132	151	138	226	141	191	236	243	183	231	317	205	228	c("ENSGALT00000057987"	"ENSGALT00000087601"	"ENSGALT00000051870"	"ENSGALT00000086397"	"ENSGALT00000089174"	"ENSGALT00000001396")
ENSGALG00000004956:E005	ENSGALG00000004956	E005	221.607	0.00064533	77.9145	8.6e-17	4.67e-14	26.4694	23.2725	26.7573	22.6598	-0.432828	0.0371054	-0.520738	11	11108338	11108406	69	+	249	308	233	312	194	185	247	454	145	162	208	176	181	130	217	207	c("ENSGALT00000056464"	"ENSGALT00000085739"	"ENSGALT00000007948")
ENSGALG00000006043:E018	ENSGALG00000006043	E018	552.332	0.00691342	77.8565	8.85e-17	4.79e-14	38.4154	32.4517	39.4545	34.1193	-0.644847	0.106914	-0.458423	14	6841643	6843749	2107	+	501	726	587	579	568	488	744	708	574	386	505	546	401	626	550	428	c("ENSGALT00000048819"	"ENSGALT00000043663"	"ENSGALT00000009734")
ENSGALG00000005907:E006	ENSGALG00000005907	E006	574.742	0.000139177	77.8144	9.03e-17	4.85e-14	35.4189	37.8975	36.0093	37.3686	0.262859	0.0634603	0.207526	12	9164749	9164842	94	+	497	628	531	496	489	508	546	702	509	620	612	651	661	537	663	704	c("ENSGALT00000088780"	"ENSGALT00000088887"	"ENSGALT00000009501")
ENSGALG00000011329:E030	ENSGALG00000011329	E030	27.6563	0.00173146	77.817	9.02e-17	4.85e-14	7.05407	11.0609	6.30771	10.546	1.32673	-0.326653	1.18479	3	42293944	42294206	263	-	3	6	11	15	6	9	22	12	41	41	42	63	56	46	51	39	c("ENSGALT00000046353"	"ENSGALT00000069813"	"ENSGALT00000058465"	"ENSGALT00000018484"	"ENSGALT00000082362")
ENSGALG00000002375:E008	ENSGALG00000002375	E008	27.7318	0.0105342	77.7109	9.51e-17	5.09e-14	5.48877	8.47492	4.46984	9.2544	1.27004	-0.596564	1.52942	17	8311935	8312048	114	+	8	0	5	9	2	1	2	0	50	52	70	56	73	31	55	60	ENSGALT00000003754
ENSGALG00000027703+ENSGALG00000003766:E049	ENSGALG00000027703+ENSGALG00000003766	E049	18.942	0.00992241	77.5105	1.05e-16	5.6e-14	4.63786	10.0373	4.74606	8.43303	2.25921	0.0669469	1.74495	19	5762973	5763097	125	-	3	0	10	14	3	3	4	4	51	37	48	43	34	15	36	21	c("ENSGALT00000073510"	"ENSGALT00000005975")
ENSGALG00000040770:E005	ENSGALG00000040770	E005	558.491	0.0019605	77.388	1.11e-16	5.93e-14	38.6488	33.9651	39.4164	33.3839	-0.499577	0.0788761	-0.564112	14	4103788	4105076	1289	-	501	325	574	596	457	466	397	606	616	660	763	699	726	430	793	588	c("ENSGALT00000047158"	"ENSGALT00000050395")
ENSGALG00000003806:E024	ENSGALG00000003806	E024	326.995	0.00333279	77.362	1.13e-16	5.98e-14	32.4394	27.015	30.2903	26.0828	-0.650853	-0.248902	-0.771217	12	2844188	2844200	13	-	508	450	453	390	361	278	496	439	233	288	245	242	258	186	227	233	c("ENSGALT00000034226"	"ENSGALT00000082855"	"ENSGALT00000069049"	"ENSGALT00000084214"	"ENSGALT00000083990"	"ENSGALT00000066651")
ENSGALG00000003806:E028	ENSGALG00000003806	E028	84.0118	0.00815689	77.3184	1.15e-16	6.09e-14	20.0126	14.3034	15.7355	12.4859	-1.04609	-0.75377	-1.45745	12	2844252	2844263	12	-	169	116	130	81	114	56	169	98	60	83	49	53	63	39	39	39	c("ENSGALT00000083990"	"ENSGALT00000034226")
ENSGALG00000005135:E014	ENSGALG00000005135	E014	94.1961	0.0097828	77.2739	1.18e-16	6.2e-14	19.5499	13.9213	18.7923	12.7486	-1.05381	-0.125416	-1.3201	9	8343225	8343266	42	-	120	172	125	130	145	95	173	136	38	73	58	56	36	38	47	60	c("ENSGALT00000065074"	"ENSGALT00000082796"	"ENSGALT00000008246")
ENSGALG00000030112:E024	ENSGALG00000030112	E024	139.751	0.000540178	77.0907	1.29e-16	6.77e-14	18.2577	21.9221	18.3056	22.1141	0.585284	0.00823887	0.613734	2	113736785	113736874	90	-	74	84	127	110	106	86	72	142	121	167	182	206	202	181	219	215	c("ENSGALT00000063430"	"ENSGALT00000049646"	"ENSGALT00000067582")
ENSGALG00000040770:E028	ENSGALG00000040770	E028	221.567	0.0222161	76.9613	1.38e-16	7.19e-14	19.4268	27.0652	17.9021	27.1047	1.09447	-0.258151	1.0995	14	4133536	4135341	1806	-	99	82	106	82	49	54	112	79	357	312	549	345	515	258	415	335	c("ENSGALT00000047158"	"ENSGALT00000050395")
ENSGALG00000007695+ENSGALG00000007711:E040	ENSGALG00000007695+ENSGALG00000007711	E040	601.076	0.00605197	76.6508	1.6e-16	8.35e-14	40.0072	34.4456	40.753	33.3295	-0.585788	0.0754224	-0.709275	10	18534313	18534315	3	-	709	853	713	529	777	511	810	716	681	492	572	523	592	354	473	438	c("ENSGALT00000086960"	"ENSGALT00000085792"	"ENSGALT00000085773"	"ENSGALT00000085022"	"ENSGALT00000050128"	"ENSGALT00000060334"	"ENSGALT00000089065"	"ENSGALT00000087270"	"ENSGALT00000085532"	"ENSGALT00000080562")
ENSGALG00000000719:E005	ENSGALG00000000719	E005	1302.7	0.000172195	76.6255	1.62e-16	8.42e-14	48.1449	49.3473	47.3413	49.3829	0.1128	-0.0759406	0.116129	21	625478	625525	48	+	1588	1278	1438	959	1404	872	1424	1402	1384	1355	1558	1308	1198	1575	1230	1226	ENSGALT00000001015
ENSGALG00000002377:E013	ENSGALG00000002377	E013	436.504	0.000986772	76.6044	1.64e-16	8.48e-14	30.6574	35.1445	32.1657	34.0376	0.505525	0.1745	0.384453	21	3213587	3213595	9	-	426	436	333	313	375	330	340	467	521	523	487	625	507	500	431	522	c("ENSGALT00000088161"	"ENSGALT00000003745"	"ENSGALT00000085170"	"ENSGALT00000083588"	"ENSGALT00000058375"	"ENSGALT00000089272"	"ENSGALT00000089014"	"ENSGALT00000083380"	"ENSGALT00000049654"	"ENSGALT00000089190"	"ENSGALT00000088233")
ENSGALG00000005001:E009	ENSGALG00000005001	E009	204.411	0.000418837	76.5869	1.66e-16	8.53e-14	22.2585	26.0355	23.3124	25.1539	0.522841	0.152132	0.40604	12	5051163	5051165	3	+	184	171	182	195	150	163	195	204	262	233	293	256	219	224	219	203	c("ENSGALT00000089893"	"ENSGALT00000084614")
ENSGALG00000004620:E025	ENSGALG00000004620	E025	314.877	0.00312804	76.3386	1.87e-16	9.61e-14	31.4427	26.8782	31.0871	27.0107	-0.554194	-0.0412508	-0.537252	8	7539780	7539979	200	+	264	285	436	364	288	261	317	371	313	278	403	303	384	232	339	305	ENSGALT00000039414
ENSGALG00000036894:E043	ENSGALG00000036894	E043	27.8139	0.0163814	76.2867	1.92e-16	9.82e-14	5.71129	11.559	5.32273	10.472	2.07442	-0.205009	1.77994	17	932697	932798	102	-	12	0	8	19	3	2	5	5	36	51	57	65	73	23	53	62	c("ENSGALT00000070210"	"ENSGALT00000067248")
ENSGALG00000039193:E032	ENSGALG00000039193	E032	119.153	0.0373145	75.6724	2.6e-16	1.33e-13	9.92826	20.8657	11.9247	21.2972	2.27563	0.545987	2.34179	21	2718924	2719067	144	-	21	6	38	90	11	16	9	15	252	212	253	278	348	103	186	203	c("ENSGALT00000049023"	"ENSGALT00000087506"	"ENSGALT00000065973"	"ENSGALT00000049138")
ENSGALG00000021139:E013	ENSGALG00000021139	E013	1481.57	0.0644142	75.4925	2.84e-16	1.44e-13	41.8038	22.7532	40.5023	20.4809	-2.21831	-0.130509	-2.56015	15	7977947	7978033	87	-	8755	3186	1922	115	5348	1561	1261	182	263	69	235	99	7	12	37	13	ENSGALT00000009519
ENSGALG00000002548:E010	ENSGALG00000002548	E010	45.9094	0.0901381	75.472	2.87e-16	1.45e-13	4.67895	15.1459	5.64668	14.7069	3.47167	0.546421	3.38161	Z	9181003	9181107	105	+	7	1	8	24	5	4	3	0	107	104	113	123	85	31	96	80	c("ENSGALT00000076740"	"ENSGALT00000004022")
ENSGALG00000006179:E010	ENSGALG00000006179	E010	2478.9	0.000201171	75.3548	3.04e-16	1.53e-13	57.7548	58.5016	59.9419	58.9457	0.0666149	0.194542	0.106135	11	18979809	18979879	71	+	2688	3062	1951	2319	2444	1979	2184	2758	3138	2462	2728	2352	2574	2995	2515	2161	c("ENSGALT00000009974"	"ENSGALT00000084093"	"ENSGALT00000089279"	"ENSGALT00000065771"	"ENSGALT00000087881")
ENSGALG00000011740:E001	ENSGALG00000011740	E001	374.241	0.000336203	74.9886	3.64e-16	1.83e-13	29.3561	27.3076	30.0085	25.666	-0.25315	0.0781785	-0.465483	1	48052894	48052957	64	+	597	1641	270	263	514	324	791	223	168	151	265	224	68	180	42	156	ENSGALT00000019173
ENSGALG00000041453:E005	ENSGALG00000041453	E005	27.6723	0.103935	74.9786	3.66e-16	1.84e-13	12.8459	3.13352	11.0842	3.25466	-4.13261	-0.442332	-4.02285	AADN04015030.1	4592	4669	78	+	35	35	45	50	120	41	36	40	6	1	1	2	2	2	2	6	c("ENSGALT00000078045"	"ENSGALT00000067775")
ENSGALG00000041863:E011	ENSGALG00000041863	E011	25.6412	0.00659932	74.9267	3.76e-16	1.88e-13	9.11131	6.91892	11.8263	6.17344	-0.808211	0.775101	-1.14105	2	137045246	137045302	57	-	21	62	21	60	21	39	50	36	15	14	17	14	11	12	7	7	c("ENSGALT00000067339"	"ENSGALT00000054125"	"ENSGALT00000083925")
ENSGALG00000043662:E019	ENSGALG00000043662	E019	233.407	0.000439625	74.8611	3.88e-16	1.93e-13	26.6339	23.5716	27.758	24.1914	-0.411794	0.142757	-0.325436	11	412564	412942	379	-	177	134	418	278	225	190	196	321	139	246	197	166	376	147	280	310	c("ENSGALT00000070962"	"ENSGALT00000046836")
ENSGALG00000027703+ENSGALG00000003766:E017	ENSGALG00000027703+ENSGALG00000003766	E017	61.2307	0.00227083	74.5424	4.54e-16	2.25e-13	16.1467	11.6165	15.731	12.8173	-0.999819	-0.0804658	-0.704367	19	5753983	5754084	102	-	71	56	71	62	54	56	63	71	56	57	70	59	68	57	62	63	c("ENSGALT00000073510"	"ENSGALT00000005975")
ENSGALG00000004521:E004	ENSGALG00000004521	E004	2754.25	0.000837135	74.4188	4.83e-16	2.39e-13	60.7573	59.7649	61.9073	58.9372	-0.0878129	0.101373	-0.161289	13	13058942	13058963	22	-	3252	3162	3736	2772	2710	2053	3852	2973	2213	3194	3738	2555	2422	2058	2176	2051	ENSGALT00000007197
ENSGALG00000036894:E034	ENSGALG00000036894	E034	44.212	0.0254317	74.3531	4.99e-16	2.46e-13	7.06228	13.5289	7.18926	13.6461	1.92852	0.0521391	1.95466	17	927668	927782	115	-	8	1	18	33	3	4	14	10	60	63	70	97	121	51	101	94	c("ENSGALT00000070210"	"ENSGALT00000067248")
ENSGALG00000002375:E004	ENSGALG00000002375	E004	27.4722	0.00999228	74.3251	5.06e-16	2.48e-13	5.15833	8.75231	4.8928	8.91425	1.54543	-0.153551	1.59947	17	8310527	8310649	123	+	5	0	5	10	0	1	5	1	58	69	55	61	75	22	67	40	ENSGALT00000003754
ENSGALG00000015917:E038	ENSGALG00000015917	E038	9167.2	0.000429587	74.2183	5.33e-16	2.61e-13	79.3067	80.4489	81.4522	81.3388	0.0968994	0.181921	0.172312	3	81790089	81790117	29	+	8415	10609	7768	7375	7973	6589	8088	11985	10318	10504	10264	9901	11151	10603	9017	9189	c("ENSGALT00000071026"	"ENSGALT00000048718"	"ENSGALT00000025653"	"ENSGALT00000049560"	"ENSGALT00000086570"	"ENSGALT00000063726"	"ENSGALT00000085328"	"ENSGALT00000083872"	"ENSGALT00000086433"	"ENSGALT00000088302"	"ENSGALT00000083789"	"ENSGALT00000076035"	"ENSGALT00000084041"	"ENSGALT00000087015"
ENSGALG00000036894:E003	ENSGALG00000036894	E003	214.805	0.0104339	74.0766	5.71e-16	2.79e-13	28.0085	22.2564	27.8279	21.3661	-0.774882	-0.0225306	-0.907806	17	911632	911769	138	-	227	140	238	244	153	209	208	274	170	222	207	255	295	147	251	271	c("ENSGALT00000070210"	"ENSGALT00000067248")
ENSGALG00000029261:E019	ENSGALG00000029261	E019	685.071	0.00152574	74.0023	5.93e-16	2.88e-13	41.4171	37.4345	39.6205	37.1097	-0.407514	-0.181431	-0.441662	3	2557976	2558808	833	+	813	819	768	685	696	630	933	984	433	582	554	668	537	679	620	652	c("ENSGALT00000050460"	"ENSGALT00000076385"	"ENSGALT00000083581"	"ENSGALT00000056021"	"ENSGALT00000057153")
ENSGALG00000041863:E010	ENSGALG00000041863	E010	38.4461	0.0144764	73.7668	6.66e-16	3.23e-13	12.1531	8.2103	13.7418	7.31443	-1.16353	0.370752	-1.50244	2	137045057	137045150	94	-	37	85	36	76	33	53	99	55	19	16	26	24	14	19	8	11	c("ENSGALT00000067339"	"ENSGALT00000054125"	"ENSGALT00000083925")
ENSGALG00000007936:E003	ENSGALG00000007936	E003	148.787	0.00042457	73.7007	6.88e-16	3.32e-13	21.961	21.0029	22.5118	18.1059	-0.144739	0.0810129	-0.617321	4	12990419	12990499	81	+	163	234	162	158	202	95	204	150	123	159	174	163	124	112	79	111	c("ENSGALT00000084875"	"ENSGALT00000012893")
ENSGALG00000037716:E002	ENSGALG00000037716	E002	1013.28	0.000326385	73.691	6.91e-16	3.33e-13	43.8354	45.3017	44.4234	45.4549	0.142183	0.0572425	0.156936	28	3900553	3900691	139	-	1349	1313	1122	941	883	793	1088	1251	858	926	1238	830	963	1185	892	822	c("ENSGALT00000046741"	"ENSGALT00000083938")
ENSGALG00000005922:E014	ENSGALG00000005922	E014	51.6824	0.0467412	73.6657	7e-16	3.36e-13	8.73426	15.9853	8.21146	15.8013	1.81493	-0.18162	1.77922	8	14097616	14097704	89	-	22	27	35	15	29	8	26	14	82	94	104	98	40	141	54	63	c("ENSGALT00000009525"	"ENSGALT00000054486")
ENSGALG00000002548:E017	ENSGALG00000002548	E017	114.731	0.122154	73.4624	7.74e-16	3.7e-13	8.19079	22.7241	8.14472	22.6898	3.12095	-0.0165752	3.11598	Z	9184123	9184331	209	+	24	7	28	51	8	2	12	2	250	252	338	251	287	86	211	176	c("ENSGALT00000076740"	"ENSGALT00000004022")
ENSGALG00000015617:E006	ENSGALG00000015617	E006	1619	0.0004092	73.4503	7.78e-16	3.71e-13	52.4867	50.3683	53.1254	51.5452	-0.195346	0.0584306	-0.0865145	Z	63360678	63360866	189	+	1977	2195	1675	1520	1848	1117	1891	1940	1658	1404	1799	1343	1271	1939	1325	1313	c("ENSGALT00000088255"	"ENSGALT00000025176"	"ENSGALT00000063811")
ENSGALG00000005090:E008	ENSGALG00000005090	E008	31.6483	0.00184755	73.4258	7.88e-16	3.74e-13	11.0174	9.00091	12.0838	6.92354	-0.599305	0.276356	-1.36959	19	7205088	7205143	56	-	40	51	37	44	29	42	46	71	16	31	25	23	13	12	13	17	c("ENSGALT00000034804"	"ENSGALT00000080269")
ENSGALG00000036894:E010	ENSGALG00000036894	E010	119.804	0.00159496	73.4316	7.86e-16	3.74e-13	20.7469	17.223	20.9859	17.4695	-0.589529	0.0369306	-0.545154	17	914140	914257	118	-	92	66	150	141	75	102	94	142	98	118	122	147	172	99	186	159	c("ENSGALT00000070210"	"ENSGALT00000067248")
ENSGALG00000006097:E029	ENSGALG00000006097	E029	190.603	0.0122422	73.2121	8.75e-16	4.14e-13	27.4174	20.0471	27.3942	19.9662	-1.03887	-0.00293701	-1.0518	12	9989064	9989276	213	+	164	156	224	230	126	168	180	238	161	200	232	221	235	186	202	193	ENSGALT00000036246
ENSGALG00000011811:E008	ENSGALG00000011811	E008	211.39	0.00327102	73.1886	8.86e-16	4.17e-13	26.9246	22.1322	27.8978	21.7471	-0.656465	0.122915	-0.713677	5	53133087	53133216	130	-	186	176	254	224	176	209	147	323	236	205	180	300	243	154	254	191	c("ENSGALT00000019277"	"ENSGALT00000059349")
ENSGALG00000014638:E027	ENSGALG00000014638	E027	71.9	0.0126571	73.1318	9.11e-16	4.28e-13	11.9303	17.8556	10.8187	16.3054	1.23312	-0.292231	0.950248	25	2231215	2235416	4202	-	36	33	35	55	23	23	36	25	132	100	195	123	106	99	102	88	ENSGALT00000023591
ENSGALG00000037690:E019	ENSGALG00000037690	E019	97.4172	0.0100061	73.1019	9.24e-16	4.33e-13	19.2059	14.2275	19.0062	13.4757	-0.931186	-0.0331455	-1.09608	AADN04001826.1	14310	14480	171	+	127	113	102	209	86	141	235	114	87	69	53	54	60	50	46	15	ENSGALT00000073715
ENSGALG00000030027:E020	ENSGALG00000030027	E020	398.048	0.000172345	73.0717	9.38e-16	4.38e-13	30.2178	33.3727	30.9556	33.0133	0.362514	0.0867545	0.322273	24	4214065	4214203	139	+	444	360	496	407	285	362	606	612	361	384	433	486	443	234	359	257	c("ENSGALT00000069425"	"ENSGALT00000069952"	"ENSGALT00000067096"	"ENSGALT00000060613")
ENSGALG00000002375:E011	ENSGALG00000002375	E011	26.9498	0.00976642	73.0044	9.7e-16	4.51e-13	4.80452	9.00811	5.27827	8.45372	1.83679	0.273248	1.64966	17	8314263	8314373	111	+	7	1	4	8	1	0	1	5	76	67	69	46	81	19	45	38	ENSGALT00000003754
ENSGALG00000032485:E005	ENSGALG00000032485	E005	552.608	0.00317505	72.9622	9.9e-16	4.59e-13	33.5684	36.7407	34.0374	39.9148	0.344084	0.0519727	0.673266	AADN04002404.1	10561	11061	501	+	654	519	550	513	441	357	551	464	481	516	608	519	733	897	660	517	ENSGALT00000068342
ENSGALG00000003921:E008	ENSGALG00000003921	E008	152.75	0.000615777	72.7783	1.08e-15	5.01e-13	22.3324	19.1804	22.8957	19.3045	-0.490064	0.081765	-0.469594	20	5254417	5254471	55	-	234	167	268	187	153	120	260	133	74	129	135	174	132	109	109	89	ENSGALT00000006247
ENSGALG00000002548:E018	ENSGALG00000002548	E018	82.9632	0.130664	72.53	1.23e-15	5.65e-13	6.64102	19.6841	6.47038	19.8011	3.27066	-0.0760015	3.28955	Z	9184454	9184552	99	+	20	3	14	34	8	0	5	2	169	182	253	187	203	61	158	137	c("ENSGALT00000076740"	"ENSGALT00000004022")
ENSGALG00000002932:E005	ENSGALG00000002932	E005	487.665	0.00237631	72.3466	1.34e-15	6.15e-13	36.3744	31.9522	36.8166	31.9529	-0.487536	0.0469308	-0.487451	18	5120330	5120341	12	+	584	657	623	465	616	430	577	641	423	516	527	320	400	426	390	291	c("ENSGALT00000034721"	"ENSGALT00000073143"	"ENSGALT00000031437"	"ENSGALT00000071529")
ENSGALG00000003948:E024	ENSGALG00000003948	E024	164.354	0.0185638	72.3521	1.34e-15	6.15e-13	16.6257	23.6132	19.975	28.6453	1.12216	0.577623	1.78081	12	2934255	2936421	2167	+	124	187	124	143	119	132	149	170	147	184	195	164	198	286	171	170	ENSGALT00000050013
ENSGALG00000011811:E078	ENSGALG00000011811	E078	32.4578	0.00893736	72.0894	1.52e-15	6.96e-13	6.84102	10.9909	7.72961	12.0929	1.39747	0.357524	1.68327	5	53231596	53231878	283	-	5	14	15	8	10	8	11	29	51	35	66	54	60	49	61	67	c("ENSGALT00000019277"	"ENSGALT00000059349")
ENSGALG00000036894:E011	ENSGALG00000036894	E011	140.417	0.00246129	72.0413	1.56e-15	7.1e-13	21.9197	18.5678	22.7831	18.7956	-0.531858	0.126487	-0.493342	17	914461	914593	133	-	112	75	161	166	91	118	101	185	111	142	138	180	202	112	213	196	c("ENSGALT00000070210"	"ENSGALT00000067248")
ENSGALG00000034725:E005	ENSGALG00000034725	E005	192.055	0.00265767	71.9426	1.64e-15	7.43e-13	21.1179	25.3942	21.2466	25.2919	0.609217	0.0196614	0.595562	AADN04000659.1	10136	10261	126	-	174	140	132	121	141	102	126	156	277	271	327	234	305	214	243	222	c("ENSGALT00000074595"	"ENSGALT00000068061"	"ENSGALT00000054808")
ENSGALG00000036894:E008	ENSGALG00000036894	E008	149.75	0.00140084	71.4653	2.07e-15	9.38e-13	23.3734	19.6778	22.1077	19.3157	-0.55857	-0.183006	-0.617682	17	913525	913666	142	-	112	65	182	177	109	116	135	149	122	173	179	175	241	104	219	204	c("ENSGALT00000070210"	"ENSGALT00000067248")
ENSGALG00000030904+ENSGALG00000038881:E020	ENSGALG00000030904+ENSGALG00000038881	E020	30.3918	0.0544727	71.3499	2.19e-15	9.9e-13	6.00872	11.7776	4.5944	12.6404	1.98262	-0.780342	2.19495	KQ759536.1	37879	38019	141	+	22	1	9	8	1	5	7	6	60	63	74	51	86	26	49	53	c("ENSGALT00000071861"	"ENSGALT00000065590")
ENSGALG00000040770:E017	ENSGALG00000040770	E017	67.2772	0.022182	71.29	2.26e-15	1.02e-12	9.75349	15.8922	10.8063	16.1916	1.47095	0.304362	1.52858	14	4123223	4123397	175	-	22	9	37	55	11	16	15	23	114	101	142	115	135	90	130	119	c("ENSGALT00000047158"	"ENSGALT00000050395")
ENSGALG00000026383:E002	ENSGALG00000026383	E002	281.925	0.255105	71.1042	2.48e-15	1.11e-12	14.9698	12.555	15.5571	28.9409	-0.533868	0.118106	2.14028	1	123359267	123359380	114	-	734	1057	193	408	424	323	635	426	10	6	8	4	177	9	9	6	c("ENSGALT00000082743"	"ENSGALT00000043161")
ENSGALG00000004818:E009	ENSGALG00000004818	E009	1449.27	0.000693516	70.8773	2.77e-15	1.24e-12	49.5848	50.6896	48.7696	51.8685	0.102681	-0.0762559	0.211488	15	6439371	6439419	49	-	1562	1859	1446	1014	1451	897	1595	1532	1718	1313	1417	1487	1376	2101	1390	1337	c("ENSGALT00000089441"	"ENSGALT00000087036"	"ENSGALT00000086685"	"ENSGALT00000088907"	"ENSGALT00000086744"	"ENSGALT00000007692")
ENSGALG00000026445:E005	ENSGALG00000026445	E005	318.995	0.000406157	70.7963	2.88e-15	1.28e-12	29.1135	28.3767	30.5847	27.0509	-0.0901552	0.17571	-0.256392	5	43920342	43920485	144	+	366	477	320	452	326	298	430	469	259	298	274	271	219	243	217	236	c("ENSGALT00000046527"	"ENSGALT00000045488")
ENSGALG00000008034:E002	ENSGALG00000008034	E002	73.7436	0.0228757	70.7623	2.93e-15	1.3e-12	19.4753	11.941	18.9339	12.0029	-1.50465	-0.0894907	-1.48914	18	10932315	10932624	310	-	62	48	80	71	55	63	47	112	66	83	95	63	110	51	105	101	ENSGALT00000013031
ENSGALG00000003120:E048	ENSGALG00000003120	E048	114.421	0.010247	70.6878	3.04e-15	1.34e-12	22.8874	16.2182	20.0328	15.9237	-1.09586	-0.432118	-1.15247	15	4766118	4766293	176	+	182	96	119	106	138	82	141	84	151	131	136	84	115	124	108	68	ENSGALT00000004933
ENSGALG00000039212:E009	ENSGALG00000039212	E009	62.9623	0.00657784	70.7031	3.02e-15	1.34e-12	15.6849	11.2802	16.7088	11.6415	-0.998135	0.195523	-0.903885	28	3469778	3469830	53	-	71	101	60	104	84	65	102	80	35	52	33	28	62	47	46	37	ENSGALT00000068197
ENSGALG00000034738:E002	ENSGALG00000034738	E002	101.751	0.0181808	70.673	3.06e-15	1.35e-12	11.7667	18.9342	15.1366	19.7577	1.45929	0.762524	1.59461	AADN04013882.1	3580	3682	103	+	36	31	32	26	32	20	45	119	193	162	174	160	166	211	170	128	ENSGALT00000057454
ENSGALG00000002548:E021	ENSGALG00000002548	E021	107.574	0.109676	70.4764	3.37e-15	1.48e-12	7.45273	21.7446	9.38052	22.2786	3.25394	0.676709	3.33309	Z	9186590	9186884	295	+	35	7	14	54	7	3	4	20	230	213	315	230	246	77	219	185	c("ENSGALT00000076740"	"ENSGALT00000004022")
ENSGALG00000014662:E004	ENSGALG00000014662	E004	635.445	0.000491912	70.2041	3.86e-15	1.69e-12	39.2223	37.2363	38.848	36.1732	-0.206182	-0.0384678	-0.318832	1	77405443	77405744	302	-	683	511	600	747	509	510	691	820	468	589	550	492	795	1093	540	665	ENSGALT00000023632
ENSGALG00000002548:E009	ENSGALG00000002548	E009	46.937	0.114542	70.0316	4.2e-15	1.83e-12	4.1399	14.6412	5.80599	15.8189	3.72302	0.982503	3.96039	Z	9180670	9180730	61	+	6	1	5	27	4	2	3	1	104	75	119	119	118	28	110	88	c("ENSGALT00000076740"	"ENSGALT00000004022")
ENSGALG00000008015:E009	ENSGALG00000008015	E009	113.569	0.00268009	69.9942	4.28e-15	1.86e-12	17.7791	19.4912	16.8967	20.5361	0.290285	-0.158902	0.45732	20	13969179	13970619	1441	+	121	130	74	100	100	79	126	127	104	123	121	150	127	142	132	98	c("ENSGALT00000013007"	"ENSGALT00000086870")
ENSGALG00000002375:E019	ENSGALG00000002375	E019	38.8402	0.0106523	69.9591	4.36e-15	1.89e-12	7.27161	10.7868	6.60522	9.74752	1.16309	-0.28102	0.862285	17	8317974	8318127	154	+	6	1	13	17	4	2	7	2	108	105	82	78	100	34	64	47	ENSGALT00000003754
ENSGALG00000015844:E006	ENSGALG00000015844	E006	741.975	0.000469124	69.8758	4.54e-15	1.96e-12	41.886	38.5277	40.7763	39.6271	-0.340435	-0.111056	-0.227528	1	104657121	104657446	326	+	759	762	955	689	672	569	824	889	564	754	808	703	701	1003	678	687	ENSGALT00000036785
ENSGALG00000012610:E001	ENSGALG00000012610	E001	378.343	0.0110016	69.7672	4.79e-15	2.05e-12	34.4121	26.0795	34.9601	26.5709	-0.991667	0.0598476	-0.927848	Z	41408607	41408660	54	+	452	296	647	494	474	459	462	791	191	249	261	227	321	219	286	262	c("ENSGALT00000020588"	"ENSGALT00000083302")
ENSGALG00000021139:E012	ENSGALG00000021139	E012	1476.85	0.0705829	69.7724	4.78e-15	2.05e-12	41.8221	22.4073	40.3045	20.4787	-2.27039	-0.152329	-2.56231	15	7977805	7977821	17	-	8792	3110	1929	116	5381	1563	1204	182	230	70	244	100	7	12	37	13	ENSGALT00000009519
ENSGALG00000040770:E018	ENSGALG00000040770	E018	52.2615	0.0164238	69.7832	4.75e-15	2.05e-12	9.23924	13.8944	9.21518	14.4866	1.22	-0.00770124	1.34708	14	4125107	4125235	129	-	21	6	28	41	13	12	14	15	88	74	111	82	92	77	112	92	c("ENSGALT00000047158"	"ENSGALT00000050395")
ENSGALG00000012579:E004	ENSGALG00000012579	E004	68.8417	0.000691498	69.751	4.83e-15	2.06e-12	16.2769	13.3929	16.7245	12.8383	-0.596472	0.0840826	-0.72427	7	36745493	36745752	260	-	57	67	73	79	66	68	70	85	64	56	58	90	77	77	68	60	c("ENSGALT00000078003"	"ENSGALT00000063723"	"ENSGALT00000020542")
ENSGALG00000007695+ENSGALG00000007711:E038	ENSGALG00000007695+ENSGALG00000007711	E038	734.352	0.00322759	69.6863	4.98e-15	2.13e-12	42.0371	37.9738	42.7604	37.428	-0.412939	0.0715935	-0.469978	10	18533253	18533291	39	-	843	977	798	605	891	591	937	825	900	614	769	663	788	561	599	567	c("ENSGALT00000085532"	"ENSGALT00000085792"	"ENSGALT00000085773"	"ENSGALT00000085022"	"ENSGALT00000050128"	"ENSGALT00000060334"	"ENSGALT00000012495"	"ENSGALT00000087270"	"ENSGALT00000086960"	"ENSGALT00000080562")
ENSGALG00000014298:E006	ENSGALG00000014298	E006	23.1389	0.00415662	69.5002	5.46e-15	2.32e-12	10.9292	6.29946	10.1747	6.91773	-1.62151	-0.212738	-1.34811	4	69779529	69779603	75	+	30	34	33	36	24	25	37	37	16	8	26	9	12	14	16	15	ENSGALT00000023118
ENSGALG00000002375:E015	ENSGALG00000002375	E015	23.6842	0.00760391	69.4778	5.52e-15	2.34e-12	5.32532	8.31471	3.99985	8.0561	1.30184	-0.830774	1.20899	17	8316613	8316732	120	+	10	0	5	8	0	0	1	0	64	58	54	43	61	27	43	34	ENSGALT00000003754
ENSGALG00000002379:E006	ENSGALG00000002379	E006	18.6625	0.0037883	69.1619	6.45e-15	2.73e-12	8.43493	5.27474	9.87204	5.76762	-1.37181	0.464403	-1.11189	19	4824222	4824246	25	+	32	35	19	27	27	23	22	47	7	6	8	10	9	5	14	8	c("ENSGALT00000069494"	"ENSGALT00000089051"	"ENSGALT00000003748")
ENSGALG00000004661:E001	ENSGALG00000004661	E001	856.288	0.00133113	69.1246	6.57e-15	2.77e-12	43.4355	40.5792	43.2646	41.0398	-0.283896	-0.0167619	-0.237537	12	3242714	3245015	2302	-	1120	1430	807	1228	758	693	1043	858	885	825	1027	760	762	562	615	566	ENSGALT00000007426
ENSGALG00000029190:E001	ENSGALG00000029190	E001	9.16959	0.0374155	69.0668	6.76e-15	2.84e-12	1.95171	6.15256	2.83169	7.51737	3.32648	1.07552	3.91199	9	23479986	23479993	8	-	3	1	0	4	0	1	1	1	26	6	20	18	24	21	15	14	ENSGALT00000074316
ENSGALG00000030533:E004	ENSGALG00000030533	E004	198.098	0.00306181	69.0629	6.78e-15	2.84e-12	26.9234	22.76	23.4082	21.6982	-0.564641	-0.472003	-0.720857	AADN04000659.1	59640	60029	390	-	274	215	220	134	286	111	308	190	215	224	251	148	171	183	163	132	ENSGALT00000078667
ENSGALG00000041013:E031	ENSGALG00000041013	E031	361.842	0.00374792	68.7693	7.83e-15	3.27e-12	32.1816	28.928	33.2702	28.4725	-0.383116	0.122892	-0.438908	7	22770627	22770795	169	+	275	299	353	437	246	255	372	373	284	426	397	463	516	369	481	386	c("ENSGALT00000055651"	"ENSGALT00000090241"	"ENSGALT00000051348"	"ENSGALT00000062711"	"ENSGALT00000088127")
ENSGALG00000008034:E001	ENSGALG00000008034	E001	47.5831	0.0263262	68.6763	8.2e-15	3.42e-12	16.88	9.29253	15.6928	9.38022	-1.80086	-0.225636	-1.77311	18	10931921	10932017	97	-	50	32	64	42	36	52	29	68	42	40	53	48	73	35	50	62	ENSGALT00000013031
ENSGALG00000003806:E023	ENSGALG00000003806	E023	539.358	0.00253121	68.5754	8.62e-15	3.58e-12	38.1867	34.1361	36.8465	32.4941	-0.432862	-0.140438	-0.61633	12	2844152	2844187	36	-	780	746	655	674	597	445	765	722	389	523	448	445	423	334	411	381	c("ENSGALT00000034226"	"ENSGALT00000089943"	"ENSGALT00000066651"	"ENSGALT00000069049"	"ENSGALT00000084214"	"ENSGALT00000083990"	"ENSGALT00000082855")
ENSGALG00000027035:E009	ENSGALG00000027035	E009	2728.54	0.000429341	68.4952	8.96e-15	3.72e-12	60.2336	61.3025	58.7828	60.7682	0.0944027	-0.128726	0.0472582	1	176339850	176339907	58	-	3374	3117	3030	1975	3119	1900	3266	3189	2529	3163	3043	2987	2137	3185	2273	2046	c("ENSGALT00000045278"	"ENSGALT00000083786"	"ENSGALT00000061479")
ENSGALG00000030918:E002	ENSGALG00000030918	E002	326.931	0.00706175	68.4476	9.18e-15	3.79e-12	31.3194	26.8511	32.7268	25.1342	-0.543393	0.160947	-0.768434	28	3101797	3101851	55	+	392	314	416	509	312	423	381	583	202	312	329	197	171	248	254	227	c("ENSGALT00000066254"	"ENSGALT00000078827"	"ENSGALT00000047585")
ENSGALG00000033682:E005	ENSGALG00000033682	E005	110.916	0.000598602	68.0004	1.14e-14	4.72e-12	17.1914	19.4952	17.0545	19.677	0.396009	-0.0249161	0.425577	AADN04010902.1	7031	7050	20	+	91	142	127	117	105	127	92	152	80	119	126	94	116	111	113	81	c("ENSGALT00000072266"	"ENSGALT00000065540")
ENSGALG00000003693:E097	ENSGALG00000003693	E097	172.355	0.0084599	67.6764	1.34e-14	5.52e-12	25.6948	19.4434	24.8983	20.2268	-0.913999	-0.10641	-0.787875	23	5468153	5468276	124	+	213	159	174	140	172	109	189	153	201	154	299	199	181	160	167	161	c("ENSGALT00000064884"	"ENSGALT00000071537"	"ENSGALT00000005857"	"ENSGALT00000050438"	"ENSGALT00000064867")
ENSGALG00000013568:E011	ENSGALG00000013568	E011	11.8031	0.0581709	67.5818	1.41e-14	5.77e-12	3.63316	9.54635	3.10305	8.61579	2.81849	-0.456501	2.51584	2	89694915	89694916	2	-	7	5	9	4	1	1	12	2	20	47	21	21	24	11	12	5	ENSGALT00000022087
ENSGALG00000009448:E009	ENSGALG00000009448	E009	91.7689	0.0010558	67.1642	1.73e-14	7.06e-12	19.1783	15.4834	16.5162	14.9855	-0.667814	-0.468477	-0.768103	1	26924151	26924275	125	-	130	95	149	89	109	73	183	95	63	69	75	94	59	48	81	72	ENSGALT00000015379
ENSGALG00000012529:E006	ENSGALG00000012529	E006	189.58	0.000513581	67.0531	1.82e-14	7.44e-12	25.2165	21.4972	24.2798	22.1575	-0.527811	-0.12714	-0.4293	1	51756264	51756336	73	+	220	258	203	161	226	168	263	211	149	201	167	161	174	164	155	177	ENSGALT00000020466
ENSGALG00000031038:E004	ENSGALG00000031038	E004	272.062	0.00293052	66.9277	1.94e-14	7.89e-12	28.1637	26.1769	30.0818	24.0408	-0.252539	0.232775	-0.539577	AADN04013100.1	3443	3461	19	+	381	367	268	257	340	239	332	350	225	283	391	247	165	205	192	178	ENSGALT00000073514
ENSGALG00000005654:E002	ENSGALG00000005654	E002	14.1587	0.0185226	66.7934	2.07e-14	8.41e-12	5.97636	8.63173	3.31218	8.77233	1.07621	-1.71284	1.12381	15	7578028	7578122	95	-	7	3	10	4	17	2	12	6	20	26	14	25	16	30	19	21	c("ENSGALT00000086042"	"ENSGALT00000081642")
ENSGALG00000028600:E007	ENSGALG00000028600	E007	2336.11	0.00150411	66.7525	2.12e-14	8.56e-12	56.9696	58.6072	55.2938	60.2594	0.146282	-0.150782	0.292918	22	4660453	4660453	1	+	2480	2237	2134	1896	2067	1624	2436	2457	2585	2326	2644	2016	3268	3356	2532	2011	c("ENSGALT00000044106"	"ENSGALT00000085327")
ENSGALG00000017334:E003	ENSGALG00000017334	E003	13.4782	0.00400509	66.6694	2.2e-14	8.89e-12	4.35611	7.28075	3.80129	7.63925	1.49566	-0.394907	1.63648	1	194350342	194351176	835	+	3	1	12	6	1	2	3	1	17	22	41	30	30	16	26	19	ENSGALT00000028013
ENSGALG00000039120:E045	ENSGALG00000039120	E045	109.823	0.00318627	66.61	2.27e-14	9.13e-12	20.0016	16.6975	20.312	16.3745	-0.568501	0.0493305	-0.629068	2	3900095	3900212	118	+	118	88	43	110	83	165	122	163	180	107	126	71	121	66	120	106	ENSGALT00000061514
ENSGALG00000011811:E113	ENSGALG00000011811	E113	17.4913	0.00219799	66.6005	2.28e-14	9.15e-12	4.41959	8.41734	5.63528	8.89309	1.87935	0.706023	2.04127	5	53270238	53270419	182	-	1	7	7	3	4	6	5	15	27	24	28	40	33	22	32	39	c("ENSGALT00000019277"	"ENSGALT00000059349")
ENSGALG00000010124:E005	ENSGALG00000010124	E005	3557.04	0.000295999	66.5193	2.37e-14	9.5e-12	64.2547	65.5094	63.5366	65.1291	0.109419	-0.0627987	0.0762932	8	20838790	20838854	65	+	3440	3573	3784	2685	3447	2229	2945	3289	3692	4030	4240	4135	3401	5660	3690	3548	c("ENSGALT00000084752"	"ENSGALT00000016466"	"ENSGALT00000068781")
ENSGALG00000005907:E002	ENSGALG00000005907	E002	623.943	0.00401221	66.5118	2.38e-14	9.51e-12	42.2144	38.2202	35.4855	34.6685	-0.404914	-0.694155	-0.782837	12	9162240	9162488	249	+	711	617	939	534	841	447	847	646	512	747	571	614	591	379	580	556	c("ENSGALT00000088887"	"ENSGALT00000009501")
ENSGALG00000039335:E003	ENSGALG00000039335	E003	109.429	0.000741264	66.3651	2.56e-14	1.02e-11	18.9134	16.9702	20.6321	16.4845	-0.340184	0.277539	-0.430358	5	15825306	15825431	126	+	140	99	127	144	86	155	101	144	71	107	117	88	120	59	116	98	ENSGALT00000069515
ENSGALG00000035086:E008	ENSGALG00000035086	E008	282.462	0.00173396	66.2514	2.71e-14	1.07e-11	27.0045	29.2666	24.6197	29.1322	0.280856	-0.31423	0.264574	33	693226	693292	67	+	354	219	272	197	216	114	273	183	364	409	381	321	338	427	287	287	c("ENSGALT00000061061"	"ENSGALT00000088354")
ENSGALG00000030027:E003	ENSGALG00000030027	E003	140.922	0.0010248	66.2447	2.72e-14	1.08e-11	21.513	18.9741	21.5797	17.1409	-0.402501	0.01006	-0.721655	24	4212266	4212297	32	+	180	147	208	197	144	143	291	256	92	102	99	147	91	46	93	52	c("ENSGALT00000069425"	"ENSGALT00000069952"	"ENSGALT00000067096"	"ENSGALT00000060613")
ENSGALG00000014662:E001	ENSGALG00000014662	E001	422.056	0.000213274	66.1314	2.87e-14	1.13e-11	30.0721	32.7707	32.0694	33.4382	0.312254	0.232656	0.387105	1	77404113	77404271	159	-	310	308	312	468	275	290	340	489	352	418	373	356	585	968	456	514	ENSGALT00000023632
ENSGALG00000002377:E018	ENSGALG00000002377	E018	969.417	0.00115981	66.0841	2.94e-14	1.16e-11	44.8983	42.7163	46.6187	42.0237	-0.213064	0.165118	-0.281634	21	3215478	3215608	131	-	1205	1216	815	954	1175	867	965	1309	814	1012	847	1029	883	885	818	901	c("ENSGALT00000003745"	"ENSGALT00000083588"	"ENSGALT00000058375"	"ENSGALT00000088161"	"ENSGALT00000089014"	"ENSGALT00000083380"	"ENSGALT00000049654"	"ENSGALT00000089190"	"ENSGALT00000085364"	"ENSGALT00000088233")
ENSGALG00000005694:E018	ENSGALG00000005694	E018	92.0586	0.00153707	66.0341	3.01e-14	1.18e-11	18.0317	14.2483	18.3827	15.1384	-0.72758	0.0606416	-0.542405	2	4391451	4391553	103	-	102	119	126	155	108	92	77	197	66	47	45	85	55	66	64	78	c("ENSGALT00000086968"	"ENSGALT00000009135")
ENSGALG00000036894:E027	ENSGALG00000036894	E027	77.9951	0.0326293	65.9009	3.22e-14	1.26e-11	8.90315	17.2992	11.3951	17.6042	2.0036	0.732152	2.05822	17	923509	923705	197	-	19	5	35	74	6	16	9	29	98	121	113	157	192	89	175	175	c("ENSGALT00000070210"	"ENSGALT00000067248")
ENSGALG00000004956:E006	ENSGALG00000004956	E006	188.372	0.00127316	65.81	3.37e-14	1.32e-11	24.2934	21.2456	25.361	21.2248	-0.440702	0.144576	-0.443871	11	11110955	11111015	61	+	210	265	183	284	161	169	201	393	119	133	157	153	152	111	190	181	c("ENSGALT00000056464"	"ENSGALT00000085739"	"ENSGALT00000007948")
ENSGALG00000004588:E006	ENSGALG00000004588	E006	2875.82	0.000437758	65.7878	3.4e-14	1.33e-11	62.5399	60.4836	61.3995	60.0331	-0.181161	-0.100315	-0.221027	13	13141071	13141165	95	+	3195	2694	2613	1866	2858	1828	2823	2837	3232	3235	3615	2852	3173	4452	2781	2763	c("ENSGALT00000071631"	"ENSGALT00000007299"	"ENSGALT00000077893"	"ENSGALT00000089461")
ENSGALG00000040770:E020	ENSGALG00000040770	E020	58.0784	0.0133161	65.7438	3.48e-14	1.35e-11	11.0391	14.2978	9.41146	15.1587	0.779025	-0.473479	0.957738	14	4126520	4126692	173	-	46	9	29	37	16	16	19	15	79	79	117	102	107	74	130	101	c("ENSGALT00000047158"	"ENSGALT00000050395")
ENSGALG00000015917:E028	ENSGALG00000015917	E028	7537.61	0.000267263	65.6894	3.57e-14	1.38e-11	76.8759	77.9664	76.5737	77.8529	0.0928064	-0.0257376	0.0831524	3	81789642	81789671	30	+	7290	8038	7074	5399	6672	4985	6925	8971	8769	9143	8793	8710	9142	8261	7112	8069	c("ENSGALT00000076035"	"ENSGALT00000085328"	"ENSGALT00000085911"	"ENSGALT00000088258"	"ENSGALT00000083872"	"ENSGALT00000087910"	"ENSGALT00000058127"	"ENSGALT00000086191"	"ENSGALT00000086570"	"ENSGALT00000071026"	"ENSGALT00000084041"	"ENSGALT00000086433"	"ENSGALT00000088302"	"ENSGALT00000083789"
ENSGALG00000016984:E011	ENSGALG00000016984	E011	166.26	0.00275838	65.6563	3.63e-14	1.4e-11	19.5642	24.1774	19.9459	23.18	0.689402	0.0616475	0.549536	1	167959657	167959967	311	-	103	77	124	147	96	97	112	144	272	213	252	243	202	207	230	232	ENSGALT00000027439
ENSGALG00000032247:E026	ENSGALG00000032247	E026	1264	0.00810507	65.6384	3.66e-14	1.41e-11	44.5188	51.7411	43.6023	51.5583	0.681234	-0.0892742	0.664396	1	80261658	80261667	10	-	733	468	1034	1505	854	1042	800	1458	1332	1319	1083	2659	2120	1179	1932	1356	ENSGALT00000047913
ENSGALG00000001658:E006	ENSGALG00000001658	E006	2075.74	0.000799997	65.6026	3.73e-14	1.43e-11	57.5142	54.8396	57.0288	54.093	-0.240604	-0.0434528	-0.308307	27	4534921	4535026	106	+	2515	2076	2470	1803	2015	1625	2814	2152	2446	1835	2307	2100	1965	2112	1646	1867	c("ENSGALT00000083850"	"ENSGALT00000040117"	"ENSGALT00000047876"	"ENSGALT00000089176")
ENSGALG00000044239:E001	ENSGALG00000044239	E001	69543.1	0.00242224	65.5656	3.8e-14	1.45e-11	116.288	113.374	115.879	113.695	-0.243041	-0.0341038	-0.21628	AADN04002522.1	1058	1844	787	-	46020	75944	90711	78806	72592	75367	107748	127486	46840	39013	50764	50087	57583	65200	72412	61278	ENSGALT00000087528
ENSGALG00000044239:E002	ENSGALG00000044239	E002	39647.2	0.00242227	65.5646	3.8e-14	1.45e-11	104.058	106.98	104.468	106.658	0.244106	0.0342533	0.217228	AADN04002522.1	1892	2100	209	-	25429	42143	42777	42913	37175	40587	50932	57785	32307	26636	33748	36226	38531	46640	47400	37889	ENSGALT00000087528
ENSGALG00000003693:E095	ENSGALG00000003693	E095	244.506	0.00714394	65.4534	4.01e-14	1.53e-11	28.7667	23.0526	28.9947	24.028	-0.752992	0.0278115	-0.615614	23	5465944	5466155	212	+	285	234	212	208	208	156	277	208	282	238	438	292	278	201	271	242	c("ENSGALT00000064884"	"ENSGALT00000071537"	"ENSGALT00000005857"	"ENSGALT00000050438"	"ENSGALT00000064867")
ENSGALG00000002548:E045	ENSGALG00000002548	E045	250.954	0.00176715	65.3403	4.24e-14	1.61e-11	27.2726	24.895	28.254	25.328	-0.310968	0.122894	-0.252821	Z	9194182	9194301	120	+	282	184	285	304	196	198	188	203	356	293	362	332	335	147	250	229	c("ENSGALT00000076740"	"ENSGALT00000004022")
ENSGALG00000037690:E023	ENSGALG00000037690	E023	53.7958	0.036312	65.3448	4.23e-14	1.61e-11	10.2694	16.5094	8.91839	16.7053	1.43593	-0.417291	1.47254	AADN04001826.1	16735	17459	725	+	25	28	52	34	33	27	35	29	111	90	83	77	63	83	61	59	c("ENSGALT00000073715"	"ENSGALT00000070677")
ENSGALG00000000608:E011	ENSGALG00000000608	E011	311.661	0.00544334	65.3219	4.28e-14	1.62e-11	26.3935	30.3566	25.4588	31.9179	0.489708	-0.122713	0.671318	11	19112884	19113014	131	+	246	211	213	265	195	194	286	297	358	294	342	279	544	458	498	424	ENSGALT00000072602
ENSGALG00000004620:E024	ENSGALG00000004620	E024	234.668	0.00131628	65.2549	4.42e-14	1.67e-11	27.6078	23.8881	26.9875	24.5133	-0.491406	-0.0785642	-0.405145	8	7539119	7539233	115	+	199	186	303	266	213	188	234	266	221	214	313	235	311	187	265	238	ENSGALT00000039414
ENSGALG00000004588:E007	ENSGALG00000004588	E007	1990.12	0.00035688	65.2372	4.46e-14	1.68e-11	55.3796	55.366	53.2577	55.7046	-0.00122836	-0.192584	0.0293194	13	13141166	13141168	3	+	2099	1696	1694	1026	1789	1138	1811	1700	2505	2273	2518	2123	2583	3343	2088	2094	c("ENSGALT00000071631"	"ENSGALT00000007299"	"ENSGALT00000077893")
ENSGALG00000002157:E011	ENSGALG00000002157	E011	2401.5	4.07e-05	65.2138	4.51e-14	1.7e-11	58.7507	57.5717	59.2015	57.4679	-0.105161	0.0400814	-0.114442	10	1263638	1263686	49	-	2538	2694	2410	2021	2520	1848	2469	2539	3016	2323	2500	2290	2700	3064	2280	1801	c("ENSGALT00000089206"	"ENSGALT00000084268"	"ENSGALT00000085790"	"ENSGALT00000086553"	"ENSGALT00000048891"	"ENSGALT00000089270"	"ENSGALT00000072256")
ENSGALG00000005678:E117	ENSGALG00000005678	E117	178.173	0.0114995	65.1836	4.58e-14	1.72e-11	26.0267	18.6921	25.3494	19.5289	-1.08257	-0.0894997	-0.943688	12	8930397	8930442	46	+	216	319	261	263	194	138	253	226	113	179	126	133	121	118	122	91	c("ENSGALT00000036256"	"ENSGALT00000048354")
ENSGALG00000002144:E003	ENSGALG00000002144	E003	19.3817	0.00463975	65.1185	4.73e-14	1.77e-11	9.1234	5.51595	10.1407	6.31334	-1.47295	0.31283	-1.07961	23	4072482	4072488	7	-	16	29	23	32	20	27	37	33	15	12	5	10	11	15	12	11	c("ENSGALT00000083191"	"ENSGALT00000003362"	"ENSGALT00000088308")
ENSGALG00000015917:E018	ENSGALG00000015917	E018	8984.11	0.000994066	65.0682	4.85e-14	1.81e-11	82.4956	78.7874	81.6169	78.2492	-0.314345	-0.0743736	-0.360076	3	81788795	81788924	130	+	9707	10954	9524	7283	9577	6794	10044	11834	9202	9678	8967	9302	9091	7698	8168	8447	c("ENSGALT00000076035"	"ENSGALT00000085328"	"ENSGALT00000085911"	"ENSGALT00000083872"	"ENSGALT00000058127"	"ENSGALT00000084041"	"ENSGALT00000086191"	"ENSGALT00000086570"	"ENSGALT00000071026"	"ENSGALT00000086433"	"ENSGALT00000083789"	"ENSGALT00000060901"	"ENSGALT00000087910"	"ENSGALT00000087249"
ENSGALG00000035677:E008	ENSGALG00000035677	E008	31.0063	0.0103303	64.9771	5.07e-14	1.89e-11	11.3589	8.20609	12.4006	6.65895	-0.962631	0.262973	-1.57459	17	10012184	10012189	6	-	36	57	37	37	52	29	47	70	12	25	25	19	17	14	16	6	c("ENSGALT00000086138"	"ENSGALT00000057772"	"ENSGALT00000050322"	"ENSGALT00000083798")
ENSGALG00000026736:E008	ENSGALG00000026736	E008	27.4731	0.0915074	64.769	5.62e-14	2.09e-11	7.24363	9.43544	3.35796	15.3434	0.7773	-2.23468	2.23817	12	3433946	3434470	525	+	18	5	14	6	14	3	36	0	34	16	29	23	22	39	85	103	c("ENSGALT00000045074"	"ENSGALT00000078253")
ENSGALG00000002548:E005	ENSGALG00000002548	E005	48.1938	0.104207	64.7453	5.69e-14	2.11e-11	4.75518	14.9977	6.57245	15.5101	3.3946	0.942069	3.4977	Z	9179495	9179624	130	+	11	2	6	33	2	2	5	3	107	93	133	106	91	33	102	100	c("ENSGALT00000076740"	"ENSGALT00000004022")
ENSGALG00000011472:E005	ENSGALG00000011472	E005	3057.61	5.39e-05	64.6946	5.83e-14	2.15e-11	61.2323	61.7878	60.8924	61.5403	0.0489337	-0.0299956	0.0271441	7	23458929	23459011	83	-	4358	3863	4364	3071	4364	2578	4311	4247	1966	2557	2675	2523	1834	2700	1965	1834	c("ENSGALT00000018702"	"ENSGALT00000088044"	"ENSGALT00000090052"	"ENSGALT00000086652")
ENSGALG00000008684:E015	ENSGALG00000008684	E015	1226.97	0.000613157	64.5797	6.17e-14	2.27e-11	45.8924	49.1866	47.3482	48.2964	0.311823	0.13875	0.228301	9	16250192	16250360	169	+	1287	1524	1095	1138	1279	1061	1308	1501	1375	1326	1362	1281	1096	1138	1174	1016	c("ENSGALT00000069706"	"ENSGALT00000014135"	"ENSGALT00000072858"	"ENSGALT00000083963"	"ENSGALT00000089621"	"ENSGALT00000039726"	"ENSGALT00000055728")
ENSGALG00000036894:E002	ENSGALG00000036894	E002	242.412	0.0109536	64.5816	6.16e-14	2.27e-11	29.1434	23.286	29.0146	23.0431	-0.765615	-0.0156461	-0.800225	17	911225	911431	207	-	236	159	276	266	170	236	227	297	193	233	234	287	335	184	306	318	c("ENSGALT00000070210"	"ENSGALT00000067248")
ENSGALG00000027703+ENSGALG00000003766:E054	ENSGALG00000027703+ENSGALG00000003766	E054	9.27247	0.00647596	64.487	6.46e-14	2.37e-11	2.93793	6.72038	2.32211	6.78276	2.40206	-0.680019	2.42905	19	5764372	5764404	33	-	2	0	6	3	0	0	0	2	19	20	21	19	27	7	20	14	ENSGALT00000005975
ENSGALG00000036894:E044	ENSGALG00000036894	E044	38.5377	0.0254998	64.3987	6.74e-14	2.47e-11	6.71933	13.1628	6.90095	12.3542	1.99101	0.07794	1.79992	17	933005	933132	128	-	16	3	13	29	2	5	8	7	53	62	73	86	98	32	92	77	c("ENSGALT00000070210"	"ENSGALT00000067248")
ENSGALG00000040741:E012	ENSGALG00000040741	E012	45.8606	0.0018737	64.3909	6.77e-14	2.47e-11	12.4944	10.5828	14.751	10.1622	-0.496611	0.503384	-0.617099	AADN04004297.1	3634	3776	143	+	61	76	41	76	46	52	48	65	40	37	38	37	35	24	38	27	c("ENSGALT00000079674"	"ENSGALT00000079581"	"ENSGALT00000056811")
ENSGALG00000028567:E009	ENSGALG00000028567	E009	168.312	0.00106972	64.2941	7.1e-14	2.58e-11	22.4963	20.397	24.369	20.6788	-0.317742	0.264754	-0.273636	20	494830	494872	43	-	235	190	279	247	154	149	190	217	108	159	128	172	144	118	134	105	c("ENSGALT00000043998"	"ENSGALT00000086483")
ENSGALG00000039193:E031	ENSGALG00000039193	E031	168.117	0.0459061	64.086	7.87e-14	2.86e-11	12.6649	24.3668	13.769	24.5367	2.05777	0.252731	2.08103	21	2718624	2718748	125	-	33	9	68	120	14	22	16	21	348	292	376	401	487	124	262	291	c("ENSGALT00000049023"	"ENSGALT00000087506"	"ENSGALT00000065973"	"ENSGALT00000049138")
ENSGALG00000002362:E004	ENSGALG00000002362	E004	504.154	0.00124325	63.8895	8.67e-14	3.14e-11	35.0191	35.8765	31.9248	34.9549	0.0925324	-0.344955	-0.00698627	12	2189654	2189920	267	+	617	499	680	418	617	362	765	612	271	461	320	350	508	809	372	418	ENSGALT00000003723
ENSGALG00000004620:E023	ENSGALG00000004620	E023	251.489	0.00109086	63.853	8.82e-14	3.19e-11	27.9887	24.7415	28.0577	25.2371	-0.42172	0.00858202	-0.354925	8	7538585	7538734	150	+	199	190	345	319	209	202	228	284	238	236	323	269	303	204	285	278	ENSGALT00000039414
ENSGALG00000039193:E037	ENSGALG00000039193	E037	128.497	0.0965154	63.8252	8.95e-14	3.22e-11	9.08141	22.4255	9.45959	21.9234	2.7736	0.120508	2.6996	21	2722359	2722559	201	-	20	2	33	66	8	4	5	8	277	274	315	305	388	89	219	208	c("ENSGALT00000049023"	"ENSGALT00000087506"	"ENSGALT00000065973"	"ENSGALT00000049138")
ENSGALG00000000377:E013	ENSGALG00000000377	E013	109.144	0.00771223	63.7409	9.33e-14	3.35e-11	20.0505	15.1289	20.2869	14.9225	-0.88063	0.037545	-0.922717	28	518545	518714	170	-	144	183	148	163	136	126	197	114	81	72	65	67	46	78	67	51	ENSGALT00000000510
ENSGALG00000003120:E047	ENSGALG00000003120	E047	131.67	0.00838127	63.6468	9.77e-14	3.5e-11	23.1654	17.1595	22.0023	17.837	-0.960521	-0.169044	-0.839476	15	4765858	4766037	180	+	174	115	118	134	155	96	148	110	168	139	158	102	160	144	146	82	ENSGALT00000004933
ENSGALG00000002548:E050	ENSGALG00000002548	E050	227.862	0.00398237	63.5114	1.04e-13	3.74e-11	27.8744	24.4009	26.1947	22.7478	-0.453932	-0.214227	-0.686559	Z	9196723	9196839	117	+	299	160	254	242	179	131	273	213	277	306	353	346	261	115	192	183	c("ENSGALT00000076740"	"ENSGALT00000004022")
ENSGALG00000021683:E011	ENSGALG00000021683	E011	74.9962	0.00355154	63.4689	1.07e-13	3.81e-11	15.5222	12.1239	17.2736	13.55	-0.750081	0.331081	-0.414704	21	1549743	1549772	30	-	62	150	88	118	110	92	92	117	32	34	44	42	45	59	48	54	c("ENSGALT00000088895"	"ENSGALT00000040422"	"ENSGALT00000051118")
ENSGALG00000037697:E007	ENSGALG00000037697	E007	1292.92	0.00159615	63.4603	1.07e-13	3.81e-11	47.8396	49.705	46.0152	50.421	0.17498	-0.173475	0.241562	1	137489705	137489714	10	-	1249	878	1230	1468	1108	1028	1114	1603	1162	1483	1132	1674	1346	1321	1664	1636	c("ENSGALT00000077790"	"ENSGALT00000046531"	"ENSGALT00000082480")
ENSGALG00000006097:E027	ENSGALG00000006097	E027	145.43	0.00278569	63.4055	1.1e-13	3.91e-11	23.0092	18.6125	23.1732	18.7536	-0.683264	0.0234404	-0.659402	12	9986199	9986389	191	+	142	122	146	180	72	102	101	130	155	151	199	186	240	137	189	148	ENSGALT00000036246
ENSGALG00000026736:E009	ENSGALG00000026736	E009	4.78317	0.00733049	63.3622	1.12e-13	3.98e-11	1.97675	5.16492	1.7883	6.27441	2.78032	-0.289361	3.34685	12	3434471	3435067	597	+	1	2	1	0	3	0	1	2	7	8	13	2	7	8	14	11	ENSGALT00000045074
ENSGALG00000002548:E053	ENSGALG00000002548	E053	247.787	0.00489728	63.3174	1.15e-13	4.06e-11	29.1851	24.6155	27.1382	24.0801	-0.585793	-0.253965	-0.659329	Z	9200546	9200651	106	+	329	210	285	234	189	178	322	182	311	306	376	316	330	114	236	181	c("ENSGALT00000076740"	"ENSGALT00000004022")
ENSGALG00000033682:E011	ENSGALG00000033682	E011	21.4593	0.0543401	63.2915	1.16e-13	4.1e-11	11.1588	3.32453	8.89301	4.41245	-3.53909	-0.672936	-2.71887	AADN04010902.1	7663	7740	78	+	45	49	48	24	48	37	25	25	4	2	1	4	1	4	5	9	c("ENSGALT00000072266"	"ENSGALT00000065540")
ENSGALG00000030904+ENSGALG00000038881:E044	ENSGALG00000030904+ENSGALG00000038881	E044	59.7568	0.0880541	63.2128	1.21e-13	4.26e-11	7.24503	16.8296	7.37694	16.781	2.52321	0.0528302	2.5142	KQ759536.1	48212	48338	127	+	24	7	19	33	3	3	11	10	92	146	182	108	131	51	103	104	c("ENSGALT00000071861"	"ENSGALT00000065590")
ENSGALG00000035841:E005	ENSGALG00000035841	E005	182.133	0.000346283	62.8239	1.46e-13	5.14e-11	21.6834	23.8515	21.5435	24.37	0.31333	-0.0210265	0.385068	8	4782797	4782798	2	-	91	196	133	168	115	140	197	174	190	215	240	213	210	264	243	183	ENSGALT00000056548
ENSGALG00000041013:E020	ENSGALG00000041013	E020	145.793	0.00847729	62.8106	1.47e-13	5.16e-11	17.416	21.6849	16.1144	23.1201	0.69784	-0.241295	0.907759	7	22760849	22761027	179	+	96	31	88	128	52	39	65	58	146	213	235	207	343	213	285	235	c("ENSGALT00000055651"	"ENSGALT00000090241"	"ENSGALT00000051348"	"ENSGALT00000062711"	"ENSGALT00000088127")
ENSGALG00000008621:E013	ENSGALG00000008621	E013	68.3387	0.00224941	62.7474	1.52e-13	5.31e-11	14.2476	16.311	10.7989	14.5681	0.415133	-0.833869	0.0678314	7	12754128	12754272	145	-	51	10	100	36	33	14	52	32	101	100	113	67	124	47	144	120	c("ENSGALT00000075635"	"ENSGALT00000050407"	"ENSGALT00000079180"	"ENSGALT00000014048")
ENSGALG00000039193:E039	ENSGALG00000039193	E039	151.625	0.10332	62.6785	1.57e-13	5.48e-11	8.99908	23.4659	11.0305	24.266	2.94985	0.603462	3.06138	21	2723997	2724218	222	-	20	6	37	85	4	6	4	13	328	319	339	312	484	108	301	250	c("ENSGALT00000049023"	"ENSGALT00000087506"	"ENSGALT00000065973"	"ENSGALT00000049138")
ENSGALG00000000235:E001	ENSGALG00000000235	E001	168.553	0.00234667	62.6671	1.58e-13	5.5e-11	20.5369	23.8178	20.438	24.2305	0.484233	-0.0155182	0.541482	22	551092	551811	720	-	142	176	149	147	126	119	163	177	195	205	209	200	172	217	176	180	ENSGALT00000074633
ENSGALG00000002157:E013	ENSGALG00000002157	E013	1666.78	0.000573576	62.6388	1.6e-13	5.57e-11	53.5283	51.6712	53.7572	50.7862	-0.170091	0.0208407	-0.251796	10	1263714	1263728	15	-	1783	1882	1754	1394	1820	1350	1805	1846	1950	1621	1824	1597	1767	2013	1490	1166	c("ENSGALT00000072256"	"ENSGALT00000048891"	"ENSGALT00000089270"	"ENSGALT00000084268"	"ENSGALT00000086553")
ENSGALG00000008473:E035	ENSGALG00000008473	E035	11.5701	0.0118622	62.5914	1.64e-13	5.69e-11	4.00981	7.02502	3.22206	7.70826	1.6312	-0.633379	1.90302	12	19615252	19615428	177	-	4	3	4	3	3	3	4	1	28	16	22	18	36	19	22	10	ENSGALT00000013808
ENSGALG00000033212:E012	ENSGALG00000033212	E012	5789.64	0.000658925	62.5805	1.65e-13	5.7e-11	71.0495	73.7459	72.2046	73.8291	0.231248	0.0991964	0.238372	5	49569893	49570259	367	-	4963	6879	5636	7332	5466	5609	6909	5553	4808	5320	4360	5818	5837	6763	5690	6221	c("ENSGALT00000081964"	"ENSGALT00000056825"	"ENSGALT00000081765")
ENSGALG00000011811:E003	ENSGALG00000011811	E003	201.372	0.00332351	62.5669	1.66e-13	5.73e-11	26.0284	21.4327	27.3454	21.7403	-0.645052	0.169456	-0.598762	5	53127431	53127520	90	-	178	174	199	197	177	188	150	331	218	188	181	270	229	186	220	203	c("ENSGALT00000019277"	"ENSGALT00000059349")
ENSGALG00000044840:E005	ENSGALG00000044840	E005	193.425	0.00202203	62.5436	1.68e-13	5.78e-11	22.2925	25.4056	21.8629	25.1175	0.434703	-0.0635235	0.396175	AADN04011149.1	2000	2249	250	-	231	159	153	144	141	139	161	210	205	251	270	239	335	144	222	196	c("ENSGALT00000088094"	"ENSGALT00000089468")
ENSGALG00000002201:E019	ENSGALG00000002201	E019	31.3386	0.02443	62.5305	1.69e-13	5.8e-11	7.06656	11.2704	7.45087	11.6155	1.37755	0.155022	1.46772	14	13328168	13328209	42	-	15	2	12	34	13	7	9	9	79	33	43	40	66	37	70	57	c("ENSGALT00000003446"	"ENSGALT00000062730")
ENSGALG00000015230:E014	ENSGALG00000015230	E014	7.37888	0.0371549	62.5208	1.7e-13	5.82e-11	0.906678	4.74531	4.41883	7.64975	4.78434	4.57747	6.17651	1	83773394	83773394	1	+	0	8	0	5	0	3	1	5	11	8	11	5	10	25	17	11	ENSGALT00000024577
ENSGALG00000043411:E003	ENSGALG00000043411	E003	36.2296	0.00151257	62.5043	1.71e-13	5.85e-11	12.3364	9.02196	12.7697	8.95519	-0.93092	0.103909	-0.952831	KQ759485.1	29957	29964	8	+	52	41	39	46	52	36	50	53	25	29	38	25	35	14	19	32	ENSGALT00000062954
ENSGALG00000039120:E018	ENSGALG00000039120	E018	27.9314	0.0127235	62.4689	1.74e-13	5.94e-11	6.40574	11.3801	6.22895	11.0306	1.69333	-0.0816458	1.60022	2	3889267	3889349	83	+	14	3	5	21	9	8	6	13	73	44	63	36	67	20	47	47	ENSGALT00000061514
ENSGALG00000002144:E002	ENSGALG00000002144	E002	19.3227	0.00575972	62.3269	1.87e-13	6.36e-11	9.07755	5.5162	10.1414	6.31395	-1.45795	0.327878	-1.06445	23	4072481	4072481	1	-	15	29	23	32	20	27	37	33	15	12	5	10	11	15	12	11	c("ENSGALT00000083191"	"ENSGALT00000003362")
ENSGALG00000026374:E001	ENSGALG00000026374	E001	187.357	0.00036467	62.3148	1.88e-13	6.38e-11	24.5219	21.2798	24.3005	21.8123	-0.466826	-0.030353	-0.386575	25	2896045	2896112	68	+	198	181	237	241	251	181	294	212	159	143	167	114	148	205	147	129	c("ENSGALT00000044403"	"ENSGALT00000084985")
ENSGALG00000030112:E015	ENSGALG00000030112	E015	105.979	0.00078711	62.2766	1.92e-13	6.49e-11	20.1616	16.9803	18.7233	16.1054	-0.541803	-0.235428	-0.705828	2	113726218	113726271	54	-	78	101	143	110	152	102	98	130	69	94	109	113	89	103	107	108	c("ENSGALT00000063430"	"ENSGALT00000049646"	"ENSGALT00000067582")
ENSGALG00000002868:E010	ENSGALG00000002868	E010	2686.68	0.000130949	62.2142	1.98e-13	6.67e-11	60.6611	60.3299	59.1193	60.0889	-0.0292836	-0.136608	-0.0506094	13	9140067	9140112	46	+	3085	2674	2751	1805	2688	1778	2930	2779	3138	2986	3118	2898	2796	3510	2533	2322	c("ENSGALT00000087095"	"ENSGALT00000004524"	"ENSGALT00000071242"	"ENSGALT00000084940"	"ENSGALT00000083341"	"ENSGALT00000088333")
ENSGALG00000004620:E006	ENSGALG00000004620	E006	64.1151	0.011292	62.1678	2.02e-13	6.81e-11	10.2683	16.4469	11.9954	15.955	1.42451	0.463829	1.33061	8	7528127	7528244	118	+	30	19	43	71	23	20	14	44	95	96	135	104	144	62	100	83	ENSGALT00000039414
ENSGALG00000033316:E001	ENSGALG00000033316	E001	209.883	0.000640384	62.1339	2.06e-13	6.9e-11	23.2797	25.4719	23.6767	25.701	0.301006	0.0560158	0.331365	AADN04011149.1	3096	3917	822	+	241	170	172	177	178	170	214	228	199	226	322	225	308	170	225	225	ENSGALT00000063488
ENSGALG00000033316:E002	ENSGALG00000033316	E002	209.625	0.000640437	62.1333	2.06e-13	6.9e-11	25.7003	23.4746	25.2749	23.2583	-0.303681	-0.0565135	-0.33431	AADN04011149.1	4082	5486	1405	+	302	232	233	217	211	174	267	244	168	202	251	183	241	137	193	165	ENSGALT00000063488
ENSGALG00000011811:E085	ENSGALG00000011811	E085	20.2338	0.0113415	62.1247	2.07e-13	6.91e-11	6.22953	9.57715	4.75007	9.08907	1.26201	-0.788824	1.10746	5	53238419	53238619	201	-	12	1	9	9	5	4	8	8	37	36	43	39	46	24	28	34	c("ENSGALT00000019277"	"ENSGALT00000059349")
ENSGALG00000001034+ENSGALG00000034171:E025	ENSGALG00000001034+ENSGALG00000034171	E025	34.1637	0.00173472	62.1048	2.09e-13	6.96e-11	8.57398	11.5886	9.14968	12.1267	0.893467	0.191571	1.02949	20	242857	242893	37	+	21	13	31	36	12	22	15	27	40	47	53	47	58	33	64	49	c("ENSGALT00000064427"	"ENSGALT00000067757"	"ENSGALT00000066463")
ENSGALG00000029530:E017	ENSGALG00000029530	E017	28.8918	0.00928723	62.1028	2.09e-13	6.96e-11	10.8387	6.59828	11.9585	7.99698	-1.46147	0.293802	-0.898609	AADN04013549.1	3645	3707	63	+	70	52	29	45	19	31	41	55	13	18	14	11	23	14	20	12	c("ENSGALT00000082255"	"ENSGALT00000073582"	"ENSGALT00000057674"	"ENSGALT00000081532")
ENSGALG00000009250:E021	ENSGALG00000009250	E021	363.63	0.00250335	62.0724	2.12e-13	7.04e-11	28.0547	32.8702	29.6878	32.5812	0.568622	0.199287	0.536008	7	15897166	15897174	9	-	319	350	313	368	292	285	349	403	526	403	426	413	382	373	380	370	c("ENSGALT00000048883"	"ENSGALT00000055655"	"ENSGALT00000054696"	"ENSGALT00000038715")
ENSGALG00000003693:E060	ENSGALG00000003693	E060	58.4016	0.0646425	62.0299	2.16e-13	7.18e-11	7.39562	15.4994	6.93183	15.7062	2.20844	-0.189517	2.24924	23	5443327	5443486	160	+	20	2	17	27	5	1	11	8	120	110	191	102	153	55	89	96	c("ENSGALT00000064884"	"ENSGALT00000071537"	"ENSGALT00000005857"	"ENSGALT00000050438"	"ENSGALT00000064867")
ENSGALG00000039193:E036	ENSGALG00000039193	E036	140.379	0.077004	61.7728	2.46e-13	8.13e-11	10.6976	23.3444	10.3015	22.4598	2.42051	-0.11216	2.29331	21	2720924	2721069	146	-	34	4	42	71	7	7	10	13	300	271	349	364	387	93	236	236	c("ENSGALT00000049023"	"ENSGALT00000087506"	"ENSGALT00000065973"	"ENSGALT00000049138")
ENSGALG00000005796:E005	ENSGALG00000005796	E005	279.697	0.00119396	61.4868	2.83e-13	9.34e-11	29.0831	26.9893	26.7157	25.423	-0.260569	-0.295605	-0.464681	15	7763818	7764070	253	-	450	407	307	231	473	214	465	225	203	263	213	222	237	206	176	199	ENSGALT00000009310
ENSGALG00000036310:E001	ENSGALG00000036310	E001	287.663	0.00346783	61.4708	2.85e-13	9.39e-11	29.5228	25.9685	29.7708	24.878	-0.44573	0.0297432	-0.590909	13	1458573	1458644	72	+	250	359	269	445	309	344	402	342	135	247	181	205	337	319	241	215	ENSGALT00000071467
ENSGALG00000004588:E009	ENSGALG00000004588	E009	1611.16	0.000413806	61.35	3.03e-13	9.94e-11	49.9268	52.4342	51.5877	52.5198	0.231563	0.153771	0.239407	13	13141717	13141763	47	+	1464	1482	1230	1079	1214	952	1323	1493	2161	1809	2094	1766	2053	2693	1784	1744	c("ENSGALT00000071631"	"ENSGALT00000007299"	"ENSGALT00000077893"	"ENSGALT00000085156")
ENSGALG00000002144:E014	ENSGALG00000002144	E014	97.8792	0.00205176	61.3292	3.06e-13	1e-10	15.0827	19.1164	15.6087	19.1236	0.73805	0.105281	0.739248	23	4079016	4079017	2	-	80	74	65	64	71	68	57	92	147	119	128	159	122	102	147	121	c("ENSGALT00000050668"	"ENSGALT00000003362")
ENSGALG00000040703:E001	ENSGALG00000040703	E001	54.2181	0.0192008	61.2976	3.1e-13	1.02e-10	15.1463	10.433	15.3272	9.16571	-1.12333	0.0364365	-1.50687	KQ759552.1	6921	7780	860	+	104	79	61	60	70	80	94	90	24	44	30	30	10	30	25	31	ENSGALT00000062899
ENSGALG00000009621+ENSGALG00000027736:E020	ENSGALG00000009621+ENSGALG00000027736	E020	2810.45	0.000642567	61.2018	3.25e-13	1.06e-10	60.6816	61.8854	59.0064	61.3598	0.106136	-0.148443	0.0598539	14	4194406	4194406	1	-	4536	3604	2338	2591	2212	2043	3784	2785	4115	3575	3406	2373	2418	2041	2369	1925	c("ENSGALT00000088299"	"ENSGALT00000084562"	"ENSGALT00000015673")
ENSGALG00000041013:E030	ENSGALG00000041013	E030	262.676	0.0038619	61.2103	3.24e-13	1.06e-10	28.5172	25.1843	29.1731	24.897	-0.427402	0.0800748	-0.466065	7	22770477	22770548	72	+	201	206	263	300	193	198	265	275	213	302	300	313	400	269	322	282	c("ENSGALT00000055651"	"ENSGALT00000090241"	"ENSGALT00000051348"	"ENSGALT00000062711"	"ENSGALT00000088127")
ENSGALG00000005622:E010	ENSGALG00000005622	E010	232.568	0.00139542	61.0836	3.45e-13	1.12e-10	25.7452	27.6306	23.2586	25.7741	0.242621	-0.340203	0.00380933	12	8732196	8732436	241	-	257	252	221	188	206	159	264	209	191	327	293	284	256	228	226	241	ENSGALT00000009021
ENSGALG00000039193:E002	ENSGALG00000039193	E002	2207.57	0.0391906	61.0081	3.58e-13	1.16e-10	63.8089	51.413	60.7985	52.0556	-1.10994	-0.264548	-1.05079	21	2702981	2705067	2087	-	1765	1310	3243	2441	1824	1890	1941	2351	2437	2646	2648	2895	3032	1828	2042	1917	c("ENSGALT00000049023"	"ENSGALT00000087506")
ENSGALG00000010582:E018	ENSGALG00000010582	E018	106.754	0.000722615	60.9569	3.67e-13	1.19e-10	16.594	19.339	16.339	19.9449	0.48041	-0.0480029	0.578722	4	39054124	39054163	40	+	80	118	106	77	100	71	95	129	112	87	100	126	83	174	144	125	c("ENSGALT00000017222"	"ENSGALT00000074232"	"ENSGALT00000067710"	"ENSGALT00000085638")
ENSGALG00000009703:E002	ENSGALG00000009703	E002	31.2964	0.013832	60.9074	3.76e-13	1.21e-10	12.7698	9.13842	11.0671	6.59136	-0.997001	-0.428998	-1.95569	28	3192349	3192391	43	+	52	35	64	45	40	14	57	37	24	34	27	22	25	17	12	5	c("ENSGALT00000015797"	"ENSGALT00000063590")
ENSGALG00000036787+ENSGALG00000041309:E011	ENSGALG00000036787+ENSGALG00000041309	E011	259.903	0.00119841	60.8413	3.89e-13	1.25e-10	24.7724	27.6817	26.096	27.4039	0.379142	0.176165	0.344174	5	21640003	21640068	66	+	198	177	145	333	144	261	210	389	275	157	285	265	290	306	447	358	c("ENSGALT00000052390"	"ENSGALT00000052146")
ENSGALG00000006097:E030	ENSGALG00000006097	E030	176.881	0.0146876	60.8032	3.96e-13	1.27e-10	26.4839	19.1719	26.5687	19.5035	-1.06181	0.0109453	-1.00732	12	9991890	9992040	151	+	157	131	203	209	119	173	160	221	163	167	191	216	213	188	180	191	ENSGALT00000036246
ENSGALG00000035645+ENSGALG00000028871:E009	ENSGALG00000035645+ENSGALG00000028871	E009	13.238	0.0145905	60.7923	3.98e-13	1.28e-10	8.15247	3.74947	8.307	5.08143	-2.26199	0.055192	-1.3802	12	3203801	3203962	162	-	27	23	25	15	9	15	29	19	9	4	2	5	8	8	6	7	c("ENSGALT00000043109"	"ENSGALT00000080104")
ENSGALG00000040770:E027	ENSGALG00000040770	E027	27.3986	0.00271687	60.7594	4.05e-13	1.3e-10	7.06661	10.4009	6.9069	10.2902	1.1384	-0.0668482	1.10661	14	4131231	4131333	103	-	14	16	12	10	8	4	10	11	50	37	55	52	56	30	47	50	c("ENSGALT00000047158"	"ENSGALT00000050395")
ENSGALG00000004588:E010	ENSGALG00000004588	E010	1273.25	0.000365818	60.7153	4.13e-13	1.32e-10	46.2051	48.7965	48.0782	48.8156	0.245345	0.17781	0.247134	13	13141764	13141793	30	+	1157	1193	950	875	971	725	1023	1200	1695	1446	1666	1391	1588	2119	1438	1387	c("ENSGALT00000071631"	"ENSGALT00000007299"	"ENSGALT00000077893"	"ENSGALT00000085156"	"ENSGALT00000089461")
ENSGALG00000006097:E014	ENSGALG00000006097	E014	43.3024	0.0171526	60.7234	4.12e-13	1.32e-10	8.14807	13.0817	7.92556	12.5497	1.40759	-0.0813151	1.2824	12	9968932	9969068	137	+	16	3	19	36	4	9	12	7	66	68	107	85	107	51	85	62	ENSGALT00000036246
ENSGALG00000039178:E001	ENSGALG00000039178	E001	92.5063	0.00239714	60.597	4.38e-13	1.39e-10	18.3929	15.5026	18.8452	15.3036	-0.531784	0.0766991	-0.571484	11	5117926	5118789	864	-	87	77	83	114	88	65	62	90	138	117	105	114	89	74	137	82	ENSGALT00000071709
ENSGALG00000000474:E012	ENSGALG00000000474	E012	1503.56	0.000100517	60.5632	4.46e-13	1.41e-10	50.5657	51.2305	50.0652	51.1656	0.0614943	-0.0464673	0.0555075	28	664351	664442	92	+	1527	1420	1591	1010	1750	1142	1657	1918	1460	1595	1901	1401	1122	2071	1451	1362	c("ENSGALT00000089052"	"ENSGALT00000000644"	"ENSGALT00000084310"	"ENSGALT00000086246"	"ENSGALT00000086298")
ENSGALG00000039191:E004	ENSGALG00000039191	E004	65.2217	0.00222025	60.5458	4.49e-13	1.42e-10	15.6385	12.3447	16.5391	13.2788	-0.718851	0.172973	-0.498899	5	18322841	18322938	98	-	83	63	64	52	50	63	63	98	52	59	64	72	63	83	63	66	c("ENSGALT00000080625"	"ENSGALT00000067682")
ENSGALG00000011811:E082	ENSGALG00000011811	E082	27.9894	0.00857489	60.535	4.52e-13	1.43e-10	7.4656	10.7035	6.39428	10.7057	1.0629	-0.452867	1.06352	5	53235451	53235653	203	-	15	2	18	9	11	13	5	16	34	34	62	65	45	42	46	51	c("ENSGALT00000019277"	"ENSGALT00000059349")
ENSGALG00000011811:E092	ENSGALG00000011811	E092	19.3758	0.0103746	60.5157	4.56e-13	1.44e-10	5.56392	9.01257	4.96238	9.24431	1.41169	-0.332664	1.48663	5	53249258	53249405	148	-	7	6	9	6	10	4	1	8	24	26	46	41	34	32	30	40	c("ENSGALT00000019277"	"ENSGALT00000059349")
ENSGALG00000009369:E007	ENSGALG00000009369	E007	141.456	0.00105331	60.4539	4.7e-13	1.48e-10	20.5002	22.1862	17.9799	21.0996	0.256099	-0.416456	0.0928866	6	30053787	30053806	20	-	168	91	125	88	132	85	172	119	132	185	191	183	143	207	134	156	c("ENSGALT00000076227"	"ENSGALT00000087472"	"ENSGALT00000086541"	"ENSGALT00000015262"	"ENSGALT00000046714"	"ENSGALT00000083975"	"ENSGALT00000083160"	"ENSGALT00000088802")
ENSGALG00000016433:E013	ENSGALG00000016433	E013	908.173	0.000448127	60.436	4.74e-13	1.49e-10	41.9737	43.8707	42.8975	44.1893	0.186791	0.0913962	0.217837	3	96685798	96685958	161	-	1013	1038	829	841	650	656	840	977	1005	1035	1149	1001	1012	857	1000	976	c("ENSGALT00000082606"	"ENSGALT00000036909"	"ENSGALT00000060995"	"ENSGALT00000087401"	"ENSGALT00000075049")
ENSGALG00000039193:E038	ENSGALG00000039193	E038	138.406	0.100902	60.4404	4.73e-13	1.49e-10	9.01041	22.372	10.3956	23.4826	2.78892	0.423304	2.94849	21	2723065	2723259	195	-	20	6	34	78	7	5	4	8	285	288	324	268	468	103	252	236	c("ENSGALT00000049023"	"ENSGALT00000087506"	"ENSGALT00000065973"	"ENSGALT00000049138")
ENSGALG00000008590:E006	ENSGALG00000008590	E006	812.878	0.000110148	60.4086	4.81e-13	1.5e-10	40.2299	41.6435	42.4969	41.614	0.142081	0.226828	0.139142	7	12626720	12626749	30	-	858	1166	868	604	846	609	925	926	960	919	912	794	641	829	689	659	ENSGALT00000013984
ENSGALG00000003120:E046	ENSGALG00000003120	E046	85.8639	0.00375337	60.3744	4.89e-13	1.53e-10	17.7483	14.2651	19.0013	14.9164	-0.674301	0.214901	-0.537971	15	4764306	4764533	228	+	88	66	77	97	81	75	83	91	98	95	98	91	108	98	92	64	ENSGALT00000004933
ENSGALG00000010053:E002	ENSGALG00000010053	E002	25.6352	0.0431505	60.247	5.21e-13	1.62e-10	4.77639	11.2862	5.6589	10.9819	2.52274	0.492876	2.44118	8	20004763	20004839	77	+	4	2	13	21	3	3	2	8	35	31	68	47	58	43	64	33	c("ENSGALT00000068137"	"ENSGALT00000069062"	"ENSGALT00000057707"	"ENSGALT00000066531")
ENSGALG00000001034+ENSGALG00000034171:E023	ENSGALG00000001034+ENSGALG00000034171	E023	37.3703	0.00221726	60.1437	5.48e-13	1.7e-10	8.67898	12.4477	10.1783	12.0976	1.07218	0.471039	0.986448	20	242383	242490	108	+	24	17	26	50	13	23	18	32	51	48	61	57	58	37	63	45	c("ENSGALT00000064427"	"ENSGALT00000066463"	"ENSGALT00000067757"	"ENSGALT00000080236")
ENSGALG00000027534:E003	ENSGALG00000027534	E003	213.201	0.00581529	59.9651	5.98e-13	1.85e-10	24.6267	21.0966	24.3057	19.9732	-0.509095	-0.0439301	-0.685004	13	13012531	13012683	153	-	187	997	142	315	102	220	186	260	71	164	87	46	84	201	147	141	ENSGALT00000044457
ENSGALG00000003693:E091	ENSGALG00000003693	E091	188.506	0.00261509	59.8308	6.39e-13	1.98e-10	24.1806	21.3713	25.9927	21.908	-0.406047	0.243621	-0.325435	23	5462283	5462437	155	+	197	155	153	169	124	116	176	182	205	215	364	267	244	166	203	190	c("ENSGALT00000064884"	"ENSGALT00000071537"	"ENSGALT00000005857"	"ENSGALT00000050438"	"ENSGALT00000064867")
ENSGALG00000032420:E007	ENSGALG00000032420	E007	29.9938	0.0163376	59.6668	6.92e-13	2.14e-10	11.3819	8.09725	12.3197	6.46168	-1.00788	0.237266	-1.66841	24	29776	29776	1	+	39	43	36	40	39	34	44	76	16	30	22	14	21	11	11	9	c("ENSGALT00000087921"	"ENSGALT00000058210"	"ENSGALT00000063656"	"ENSGALT00000085762"	"ENSGALT00000062936"	"ENSGALT00000085047"	"ENSGALT00000077704"	"ENSGALT00000084647"	"ENSGALT00000083184"	"ENSGALT00000082682"	"ENSGALT00000085205"	"ENSGALT00000089433"	"ENSGALT00000085118"	"ENSGALT00000056013")
ENSGALG00000010053:E003	ENSGALG00000010053	E003	26.904	0.0622407	59.5682	7.27e-13	2.24e-10	4.44122	11.4336	5.38927	11.574	2.77267	0.561984	2.80915	8	20004840	20004933	94	+	4	2	11	21	3	1	1	7	31	32	69	54	70	42	73	37	c("ENSGALT00000069062"	"ENSGALT00000077706"	"ENSGALT00000068137"	"ENSGALT00000016337"	"ENSGALT00000057707"	"ENSGALT00000066531")
ENSGALG00000011329:E007	ENSGALG00000011329	E007	74.7552	0.000973473	59.4631	7.66e-13	2.35e-10	17.5194	13.4041	16.4678	14.198	-0.822729	-0.192672	-0.648026	3	42241371	42241467	97	-	60	50	86	77	52	78	80	100	67	62	67	83	110	71	106	70	c("ENSGALT00000069813"	"ENSGALT00000058465"	"ENSGALT00000082362"	"ENSGALT00000018484"	"ENSGALT00000046353"	"ENSGALT00000048333")
ENSGALG00000039964:E020	ENSGALG00000039964	E020	6.81251	0.0479823	59.429	7.78e-13	2.39e-10	8.17497	3.59427	5.42752	2.11155	-2.39251	-1.19673	-3.93068	16	244672	244821	150	-	11	3	4	6	14	8	22	14	4	6	8	2	3	2	2	1	c("ENSGALT00000080286"	"ENSGALT00000075892")
ENSGALG00000002548:E048	ENSGALG00000002548	E048	302.731	0.00278077	59.172	8.83e-13	2.71e-10	30.289	27.1318	29.772	26.9866	-0.386912	-0.0614944	-0.405423	Z	9195872	9196055	184	+	355	244	311	288	257	219	306	259	408	358	486	395	353	170	321	274	c("ENSGALT00000076740"	"ENSGALT00000004022")
ENSGALG00000016433:E012	ENSGALG00000016433	E012	587.885	0.000812796	59.1069	9.12e-13	2.79e-10	36.0914	37.8128	35.8133	38.5034	0.181786	-0.0297892	0.253539	3	96685795	96685797	3	-	663	663	564	512	416	363	548	586	670	664	752	659	725	546	661	661	c("ENSGALT00000082606"	"ENSGALT00000036909"	"ENSGALT00000087401"	"ENSGALT00000060995")
ENSGALG00000043456:E005	ENSGALG00000043456	E005	358.649	0.000382997	59.0651	9.31e-13	2.84e-10	29.7347	31.0443	29.6587	31.7746	0.154639	-0.00910634	0.239127	28	4306577	4307323	747	+	399	384	321	313	378	295	378	391	360	340	424	367	327	452	316	367	ENSGALT00000070802
ENSGALG00000009621+ENSGALG00000027736:E010	ENSGALG00000009621+ENSGALG00000027736	E010	1656.06	0.00025148	59.0348	9.45e-13	2.88e-10	51.1292	52.7108	52.0387	53.2802	0.145416	0.0837817	0.19745	14	4192873	4192884	12	-	2428	2382	1332	1583	1223	1325	2067	1848	2455	1839	1871	1456	1495	1311	1425	1070	c("ENSGALT00000084562"	"ENSGALT00000015673"	"ENSGALT00000079176"	"ENSGALT00000088299"	"ENSGALT00000087087"	"ENSGALT00000089159"	"ENSGALT00000085271"	"ENSGALT00000088705"	"ENSGALT00000089197"	"ENSGALT00000089372")
ENSGALG00000003693:E061	ENSGALG00000003693	E061	79.0378	0.095707	58.9766	9.72e-13	2.95e-10	7.79359	17.8084	7.9131	18.3108	2.48577	0.044657	2.57315	23	5443891	5444217	327	+	20	2	23	38	5	2	11	8	160	117	243	185	185	80	144	137	c("ENSGALT00000071537"	"ENSGALT00000050438"	"ENSGALT00000064867")
ENSGALG00000005902:E006	ENSGALG00000005902	E006	544.232	0.00190996	58.9317	9.94e-13	3.01e-10	34.1527	37.5855	34.3789	37.6694	0.368356	0.0248758	0.377126	12	9138749	9138835	87	-	466	534	522	436	371	381	564	551	473	840	617	712	735	624	511	577	c("ENSGALT00000087050"	"ENSGALT00000058797"	"ENSGALT00000085454"	"ENSGALT00000009495")
ENSGALG00000002144:E001	ENSGALG00000002144	E001	20.1547	0.00912119	58.9096	1.01e-12	3.04e-10	9.26445	5.7093	10.3864	6.31571	-1.41798	0.338586	-1.12381	23	4072417	4072480	64	-	15	33	26	32	21	28	37	34	15	15	5	10	11	15	12	11	ENSGALT00000083191
ENSGALG00000009621+ENSGALG00000027736:E021	ENSGALG00000009621+ENSGALG00000027736	E021	2819	0.00063193	58.8841	1.02e-12	3.07e-10	60.7422	61.9063	59.1035	61.3706	0.102618	-0.145172	0.0554487	14	4194407	4194409	3	-	4547	3622	2346	2610	2223	2053	3801	2805	4122	3578	3404	2382	2419	2040	2373	1927	c("ENSGALT00000089197"	"ENSGALT00000088299"	"ENSGALT00000084562"	"ENSGALT00000015673")
ENSGALG00000005533:E005	ENSGALG00000005533	E005	26.1017	0.00204588	58.8465	1.04e-12	3.12e-10	6.58977	10.6735	7.45638	10.3771	1.4195	0.361342	1.33576	4	2309839	2310130	292	+	13	9	11	18	13	11	5	20	50	30	50	51	47	29	46	36	c("ENSGALT00000008873"	"ENSGALT00000053999"	"ENSGALT00000072287"	"ENSGALT00000066711")
ENSGALG00000005974:E024	ENSGALG00000005974	E024	57.7192	0.00205173	58.788	1.07e-12	3.21e-10	12.1869	15.7417	12.1465	13.923	0.777734	-0.0099786	0.402212	7	6729953	6729957	5	+	45	131	64	60	30	21	72	52	67	78	124	59	43	23	38	48	ENSGALT00000039669
ENSGALG00000036894:E024	ENSGALG00000036894	E024	49.7695	0.000956027	58.6881	1.12e-12	3.36e-10	10.6832	13.6809	9.16552	13.5644	0.742555	-0.45409	0.716636	17	921926	922046	121	-	26	4	38	39	11	15	25	20	51	84	72	90	113	53	97	96	c("ENSGALT00000070210"	"ENSGALT00000067248")
ENSGALG00000043727:E002	ENSGALG00000043727	E002	2.12051	0.0179423	58.5648	1.19e-12	3.57e-10	1.13264	4.81987	0.833135	4.5222	4.18737	-0.886374	4.00232	AADN04001839.1	15012	15789	778	-	1	0	1	0	0	0	2	1	1	11	4	5	4	1	6	0	ENSGALT00000063699
ENSGALG00000012529:E005	ENSGALG00000012529	E005	229.033	0.000388107	58.5237	1.22e-12	3.63e-10	27.0225	23.6692	26.1022	24.3768	-0.447892	-0.118784	-0.349735	1	51755689	51755774	86	+	253	290	267	202	262	216	292	237	205	232	217	190	213	198	215	208	ENSGALT00000020466
ENSGALG00000026834:E005	ENSGALG00000026834	E005	349.008	0.000342389	58.4746	1.24e-12	3.71e-10	29.8596	31.1613	28.7905	31.2781	0.153332	-0.129126	0.166892	28	1201818	1201994	177	+	355	406	284	358	263	276	357	360	304	331	444	353	494	351	429	339	ENSGALT00000045342
ENSGALG00000040770:E021	ENSGALG00000040770	E021	12.4164	0.00342315	58.34	1.33e-12	3.96e-10	4.41129	7.10083	3.25299	7.43017	1.38592	-0.882408	1.51864	14	4126693	4126695	3	-	4	0	7	5	2	2	4	2	20	18	29	22	24	24	27	19	ENSGALT00000050395
ENSGALG00000002375:E032	ENSGALG00000002375	E032	70.0817	0.00101307	58.3212	1.34e-12	3.98e-10	18.3685	11.625	17.414	11.8595	-1.39975	-0.167376	-1.33994	17	8325795	8325892	98	+	65	22	43	57	40	38	59	47	111	127	104	94	130	52	87	95	ENSGALT00000003754
ENSGALG00000007936:E004	ENSGALG00000007936	E004	144.285	0.000441877	58.3246	1.34e-12	3.98e-10	21.5563	20.9726	21.9251	18.0866	-0.0888874	0.0551848	-0.560158	4	12990500	12990501	2	+	159	222	157	150	191	88	194	140	122	159	173	163	124	112	78	111	ENSGALT00000012893
ENSGALG00000011811:E063	ENSGALG00000011811	E063	25.1371	0.00405301	58.2873	1.36e-12	4.04e-10	7.31279	10.4103	6.23432	9.77971	1.04086	-0.466202	0.855512	5	53212678	53212818	141	-	12	11	12	3	8	9	15	15	37	34	54	59	39	29	38	47	c("ENSGALT00000019277"	"ENSGALT00000059349")
ENSGALG00000009470:E007	ENSGALG00000009470	E007	451.58	0.000812976	58.2686	1.38e-12	4.07e-10	35.2658	32.249	33.7803	31.2975	-0.334668	-0.162675	-0.443983	9	20675627	20675821	195	-	573	457	727	602	513	372	517	649	274	352	348	569	315	380	362	301	c("ENSGALT00000084132"	"ENSGALT00000015416"	"ENSGALT00000082075")
ENSGALG00000002644:E005	ENSGALG00000002644	E005	1095.2	0.00162689	58.2586	1.38e-12	4.08e-10	45.9892	44.1608	48.2826	45.2019	-0.176499	0.217735	-0.0756598	26	4131634	4131654	21	+	1207	1480	1052	995	1196	915	1247	1410	1230	993	1015	996	1008	1228	953	808	c("ENSGALT00000004168"	"ENSGALT00000085928")
ENSGALG00000011811:E111	ENSGALG00000011811	E111	18.2644	0.0112463	58.1812	1.44e-12	4.23e-10	5.24886	9.051	4.86103	8.74995	1.5938	-0.223046	1.49406	5	53267748	53267845	98	-	3	2	9	3	8	8	4	10	23	26	33	56	27	25	43	27	c("ENSGALT00000019277"	"ENSGALT00000059349")
ENSGALG00000008676:E015	ENSGALG00000008676	E015	773.677	0.0018313	58.065	1.52e-12	4.46e-10	42.7247	38.701	41.1849	38.3647	-0.40562	-0.153096	-0.440394	3	15546501	15546590	90	+	566	551	704	1071	909	999	1034	864	378	662	404	515	798	1131	765	934	ENSGALT00000015273
ENSGALG00000015090:E011	ENSGALG00000015090	E011	5.15949	0.0200937	58.0713	1.52e-12	4.46e-10	1.80816	5.34721	1.80493	6.11418	3.13864	-0.00516972	3.52889	Z	33617085	33617153	69	-	0	1	2	1	1	2	1	0	11	13	5	12	13	7	11	7	ENSGALT00000083439
ENSGALG00000034725:E004	ENSGALG00000034725	E004	125.317	0.00718718	58.0456	1.54e-12	4.5e-10	16.847	21.5354	16.5927	21.4187	0.778876	-0.0472386	0.761249	AADN04000659.1	10010	10135	126	-	117	78	71	72	93	59	68	93	187	195	230	148	206	163	155	147	c("ENSGALT00000074595"	"ENSGALT00000054808")
ENSGALG00000036991+ENSGALG00000040259:E012	ENSGALG00000036991+ENSGALG00000040259	E012	145.93	0.000383875	57.9478	1.61e-12	4.71e-10	22.0331	19.3306	21.8208	19.0432	-0.421201	-0.0315658	-0.468736	AADN04006785.1	7501	7587	87	+	235	139	202	147	198	127	192	178	108	133	138	118	116	147	98	80	c("ENSGALT00000071632"	"ENSGALT00000071658")
ENSGALG00000038850:E026	ENSGALG00000038850	E026	35.1476	0.0149197	57.939	1.62e-12	4.71e-10	7.28771	11.9005	7.74797	12.601	1.45014	0.179459	1.62196	12	6513853	6514041	189	-	11	4	25	30	10	12	6	16	32	39	57	64	109	55	63	55	c("ENSGALT00000049145"	"ENSGALT00000047415"	"ENSGALT00000055521"	"ENSGALT00000074899"	"ENSGALT00000081539"	"ENSGALT00000066447")
ENSGALG00000039193:E030	ENSGALG00000039193	E030	182.373	0.0572469	57.9403	1.62e-12	4.71e-10	13.1541	25.2699	14.0993	25.414	2.06574	0.210404	2.08496	21	2718258	2718363	106	-	32	10	81	127	10	23	19	21	364	332	425	422	519	135	305	306	c("ENSGALT00000049023"	"ENSGALT00000087506"	"ENSGALT00000065973"	"ENSGALT00000049138")
ENSGALG00000039120:E046	ENSGALG00000039120	E046	125.771	0.00273276	57.8737	1.67e-12	4.85e-10	21.2764	17.9096	21.0195	17.8779	-0.548658	-0.0392984	-0.554215	2	3900284	3900381	98	+	133	97	62	112	94	178	131	181	201	135	136	91	137	81	148	133	ENSGALT00000061514
ENSGALG00000030280:E005	ENSGALG00000030280	E005	654.247	0.0018074	57.7834	1.75e-12	5.06e-10	36.5112	39.712	36.5604	41.1213	0.332881	0.0052298	0.47536	2	129201770	129201788	19	-	642	889	561	381	630	372	646	591	888	806	815	729	673	809	622	630	c("ENSGALT00000084854"	"ENSGALT00000090374"	"ENSGALT00000083310"	"ENSGALT00000068341"	"ENSGALT00000063091")
ENSGALG00000002548:E019	ENSGALG00000002548	E019	35.322	0.227013	57.7678	1.76e-12	5.09e-10	2.3859	11.8537	4.41302	15.1619	4.67911	1.77997	5.42466	Z	9184749	9184799	51	+	4	0	1	18	1	0	0	0	49	50	80	89	109	35	90	79	ENSGALT00000076740
ENSGALG00000014581:E002	ENSGALG00000014581	E002	42.5605	0.00141065	57.7626	1.77e-12	5.1e-10	12.6447	10.2342	13.1939	9.23965	-0.632145	0.12829	-0.934815	28	3587094	3587153	60	+	70	55	52	45	78	44	64	52	17	27	50	29	30	36	9	22	c("ENSGALT00000023513"	"ENSGALT00000069337")
ENSGALG00000005002:E008	ENSGALG00000005002	E008	316.978	0.00027308	57.7252	1.8e-12	5.18e-10	29.9219	27.3347	30.2121	28.0631	-0.317574	0.0345054	-0.226218	6	14847834	14847947	114	-	392	397	337	306	425	286	383	399	234	296	302	289	255	302	271	239	c("ENSGALT00000051926"	"ENSGALT00000008011"	"ENSGALT00000089835"	"ENSGALT00000086954"	"ENSGALT00000086367")
ENSGALG00000030904+ENSGALG00000038881:E099	ENSGALG00000030904+ENSGALG00000038881	E099	334.998	0.00940726	57.6763	1.84e-12	5.3e-10	33.8082	25.4924	33.1638	26.6733	-1.00248	-0.0717784	-0.848091	KQ759536.1	68432	68519	88	+	464	543	353	280	269	244	565	312	223	348	439	326	313	253	263	258	c("ENSGALT00000071861"	"ENSGALT00000065590")
ENSGALG00000010053:E009	ENSGALG00000010053	E009	66.3515	0.14421	57.6509	1.87e-12	5.35e-10	5.01467	18.0206	8.26615	17.6829	3.80937	1.45932	3.75005	8	20159111	20159380	270	+	3	4	11	57	8	3	2	11	100	58	175	155	217	66	168	102	c("ENSGALT00000069062"	"ENSGALT00000077706"	"ENSGALT00000068137"	"ENSGALT00000016337"	"ENSGALT00000057707"	"ENSGALT00000066531")
ENSGALG00000033932:E006	ENSGALG00000033932	E006	560.309	0.0372197	57.595	1.92e-12	5.49e-10	37.3053	29.3732	38.1836	32.1894	-0.888941	0.0917476	-0.558895	16	87782	87825	44	-	1397	296	513	1364	502	300	1587	945	52	127	970	102	295	226	384	154	c("ENSGALT00000086848"	"ENSGALT00000089467"	"ENSGALT00000080529"	"ENSGALT00000066783"	"ENSGALT00000078541")
ENSGALG00000016348:E008	ENSGALG00000016348	E008	635.308	0.00600281	57.5783	1.93e-12	5.53e-10	35.7709	41.4859	34.9485	38.5825	0.590927	-0.0888843	0.296045	1	118321630	118321891	262	-	525	584	459	351	486	446	674	416	809	1109	1576	689	663	591	644	519	c("ENSGALT00000075304"	"ENSGALT00000036635")
ENSGALG00000009470:E003	ENSGALG00000009470	E003	693.357	0.000903787	57.5101	2e-12	5.7e-10	38.1709	40.5413	37.874	40.6499	0.242666	-0.0308986	0.253615	9	20663376	20663465	90	-	781	563	898	785	644	589	562	881	566	583	616	1084	629	858	700	531	c("ENSGALT00000084132"	"ENSGALT00000015416"	"ENSGALT00000082075")
ENSGALG00000014833+ENSGALG00000024621:E003	ENSGALG00000014833+ENSGALG00000024621	E003	524.628	0.00480349	57.5009	2.01e-12	5.72e-10	32.3604	33.5029	39.4612	35.5856	0.128506	0.762813	0.356529	Z	12918464	12918471	8	-	540	1034	441	624	378	437	462	784	574	400	502	431	401	581	486	417	c("ENSGALT00000023944"	"ENSGALT00000053928"	"ENSGALT00000090140")
ENSGALG00000004496+ENSGALG00000045494:E022	ENSGALG00000004496+ENSGALG00000045494	E022	238.321	0.000296481	57.4515	2.06e-12	5.85e-10	24.3002	27.2899	24.5068	26.9632	0.394243	0.0283173	0.352682	13	13056228	13056257	30	+	269	169	213	178	173	166	286	192	336	288	388	227	238	263	306	229	c("ENSGALT00000007164"	"ENSGALT00000069567")
ENSGALG00000011651+ENSGALG00000011662:E006	ENSGALG00000011651+ENSGALG00000011662	E006	186.935	0.00128339	57.4341	2.08e-12	5.89e-10	23.5586	20.4431	25.3414	22.8915	-0.462613	0.244206	-0.0949041	1	47736842	47736929	88	-	204	280	196	228	206	183	201	257	105	145	169	159	167	157	189	166	c("ENSGALT00000019040"	"ENSGALT00000086697")
ENSGALG00000002548:E015	ENSGALG00000002548	E015	71.8192	0.16266	57.3662	2.15e-12	6.07e-10	5.87089	18.5466	6.97253	18.2552	3.44136	0.501845	3.39147	Z	9182871	9182984	114	+	16	1	11	39	1	4	9	1	168	146	218	162	181	63	119	104	c("ENSGALT00000076740"	"ENSGALT00000004022")
ENSGALG00000015917:E027	ENSGALG00000015917	E027	6625	0.000331252	57.3147	2.2e-12	6.22e-10	74.6224	75.8692	74.4187	75.6158	0.106426	-0.0174128	0.0848111	3	81789638	81789641	4	+	6395	7182	6183	4701	5904	4403	5986	7818	7740	8119	7761	7670	8047	7211	6181	7110	c("ENSGALT00000085328"	"ENSGALT00000086433"	"ENSGALT00000083872"	"ENSGALT00000058127"	"ENSGALT00000088302"	"ENSGALT00000086191"	"ENSGALT00000086570"	"ENSGALT00000071026"	"ENSGALT00000084041"	"ENSGALT00000085911"	"ENSGALT00000088258"	"ENSGALT00000083789"	"ENSGALT00000087249"	"ENSGALT00000025653"
ENSGALG00000036991+ENSGALG00000040259:E010	ENSGALG00000036991+ENSGALG00000040259	E010	40.0579	0.00158133	57.3051	2.21e-12	6.24e-10	9.86253	13.273	9.32298	12.8113	0.888223	-0.166445	0.781297	AADN04006785.1	5001	5096	96	+	43	29	26	21	50	20	30	27	51	63	55	53	46	56	45	42	c("ENSGALT00000071658"	"ENSGALT00000061336")
ENSGALG00000002377:E007	ENSGALG00000002377	E007	1362.18	0.000965674	57.2721	2.25e-12	6.33e-10	48.7007	49.5163	47.3929	51.2485	0.0763294	-0.123307	0.237084	21	3212911	3212917	7	-	1570	1278	1153	984	1419	980	1209	1320	1373	1486	1307	1648	1498	1856	1443	1592	c("ENSGALT00000088161"	"ENSGALT00000003745"	"ENSGALT00000073539"	"ENSGALT00000085170"	"ENSGALT00000083588"	"ENSGALT00000058375"	"ENSGALT00000089272"	"ENSGALT00000089014"	"ENSGALT00000083380"	"ENSGALT00000076711"	"ENSGALT00000049654"	"ENSGALT00000089190"	"ENSGALT00000085364"	"ENSGALT00000088233")
ENSGALG00000015538:E002	ENSGALG00000015538	E002	17.88	0.00255213	57.248	2.27e-12	6.39e-10	5.69516	9.13699	4.58759	7.83388	1.38429	-0.628547	0.931505	4	80414739	80414876	138	+	2	4	10	9	5	1	10	5	27	27	61	48	22	30	22	21	c("ENSGALT00000075791"	"ENSGALT00000025047")
ENSGALG00000002377:E009	ENSGALG00000002377	E009	1156.46	0.00112208	57.2046	2.32e-12	6.52e-10	46.4728	47.1108	44.5315	48.7014	0.060727	-0.186726	0.210848	21	3212953	3212965	13	-	1363	1065	1016	808	1234	783	1010	1121	1194	1237	1118	1421	1308	1576	1201	1338	c("ENSGALT00000088161"	"ENSGALT00000003745"	"ENSGALT00000073539"	"ENSGALT00000085170"	"ENSGALT00000083588"	"ENSGALT00000058375"	"ENSGALT00000089272"	"ENSGALT00000089014"	"ENSGALT00000083380"	"ENSGALT00000076711"	"ENSGALT00000049654"	"ENSGALT00000089190"	"ENSGALT00000085364"	"ENSGALT00000088233")
ENSGALG00000011811:E087	ENSGALG00000011811	E087	22.1092	0.00779155	57.1867	2.34e-12	6.56e-10	6.49653	9.93552	5.63666	9.31638	1.24834	-0.413817	1.05795	5	53242250	53242411	162	-	9	3	12	12	3	8	13	8	35	42	38	52	44	24	42	29	c("ENSGALT00000019277"	"ENSGALT00000059349")
ENSGALG00000002389:E002	ENSGALG00000002389	E002	165.491	0.0211477	57.1516	2.39e-12	6.66e-10	26.3899	19.0062	25.086	18.2379	-1.07716	-0.172078	-1.20744	18	4777450	4777563	114	-	183	136	327	145	126	120	168	174	120	188	271	246	187	80	135	122	c("ENSGALT00000060189"	"ENSGALT00000003760"	"ENSGALT00000067275"	"ENSGALT00000072970")
ENSGALG00000006097:E026	ENSGALG00000006097	E026	109.184	0.000673406	57.143	2.4e-12	6.68e-10	20.8643	16.572	19.3188	16.5923	-0.727532	-0.246324	-0.723733	12	9985737	9985833	97	+	118	79	120	126	58	67	73	83	115	113	163	146	191	103	143	109	ENSGALT00000036246
ENSGALG00000030918:E003	ENSGALG00000030918	E003	440.075	0.00450053	57.1289	2.41e-12	6.71e-10	34.7515	30.8972	35.8091	29.9119	-0.434705	0.114433	-0.551009	28	3102451	3102456	6	+	478	401	535	640	441	528	503	746	277	427	464	297	301	348	372	350	c("ENSGALT00000066254"	"ENSGALT00000078827"	"ENSGALT00000047585")
ENSGALG00000012259:E011	ENSGALG00000012259	E011	210.741	0.000442413	57.0536	2.5e-12	6.95e-10	26.6526	23.8555	24.3116	22.9291	-0.374446	-0.311292	-0.505541	7	30795145	30795272	128	+	253	218	254	185	257	168	241	290	189	186	227	177	167	226	203	173	c("ENSGALT00000020021"	"ENSGALT00000088686")
ENSGALG00000036894:E012	ENSGALG00000036894	E012	144.553	0.00345819	57.0415	2.52e-12	6.98e-10	22.0823	18.7797	22.9189	19.2451	-0.520112	0.121927	-0.44256	17	915517	915640	124	-	116	69	151	187	91	108	115	189	106	153	127	199	203	123	218	217	c("ENSGALT00000070210"	"ENSGALT00000067248")
ENSGALG00000033682:E009	ENSGALG00000033682	E009	19.549	0.0505502	57.0305	2.53e-12	6.99e-10	10.4451	3.16895	8.58705	4.63334	-3.48094	-0.579232	-2.38027	AADN04010902.1	7451	7486	36	+	44	43	40	19	43	36	18	28	5	2	2	1	2	7	7	5	ENSGALT00000065540
ENSGALG00000039193:E035	ENSGALG00000039193	E035	144.335	0.0754672	57.0298	2.53e-12	6.99e-10	10.7545	23.3837	11.3935	22.8401	2.41027	0.17214	2.33265	21	2720690	2720795	106	-	35	3	41	85	8	11	10	18	311	254	365	360	404	99	260	228	c("ENSGALT00000049023"	"ENSGALT00000087506"	"ENSGALT00000065973"	"ENSGALT00000049138")
ENSGALG00000002389:E004	ENSGALG00000002389	E004	145.774	0.0156482	56.869	2.74e-12	7.56e-10	24.2571	17.8372	24.0194	17.9489	-0.992367	-0.0328509	-0.972786	18	4778371	4778526	156	-	133	115	290	137	100	110	136	158	121	162	211	223	163	67	153	123	c("ENSGALT00000060189"	"ENSGALT00000003760"	"ENSGALT00000067275"	"ENSGALT00000072970")
ENSGALG00000031120:E025	ENSGALG00000031120	E025	1070.24	0.000107603	56.8055	2.83e-12	7.78e-10	44.5543	45.6746	45.9146	46.418	0.108107	0.131131	0.179281	13	13591257	13591392	136	+	1077	1110	860	1055	917	897	1091	1146	1204	1131	1387	1242	1143	1101	1132	994	c("ENSGALT00000085228"	"ENSGALT00000087651"	"ENSGALT00000084746"	"ENSGALT00000074996"	"ENSGALT00000088791"	"ENSGALT00000089971"	"ENSGALT00000064001"	"ENSGALT00000088607"	"ENSGALT00000063933"	"ENSGALT00000080575"	"ENSGALT00000088178"	"ENSGALT00000082236")
ENSGALG00000011811:E083	ENSGALG00000011811	E083	22.081	0.00373649	56.5914	3.14e-12	8.63e-10	6.4127	9.11244	5.98589	9.87485	1.03049	-0.200842	1.26809	5	53236784	53236896	113	-	9	2	12	10	10	11	5	12	24	28	44	44	39	34	37	46	c("ENSGALT00000019277"	"ENSGALT00000059349")
ENSGALG00000016984:E003	ENSGALG00000016984	E003	150.078	0.00189774	56.4075	3.44e-12	9.43e-10	22.9242	19.4819	22.978	19.3174	-0.52637	0.00771398	-0.553351	1	167946037	167946237	201	-	155	150	146	138	138	129	182	222	150	141	153	158	121	152	159	147	ENSGALT00000027439
ENSGALG00000007093+ENSGALG00000037018:E034	ENSGALG00000007093+ENSGALG00000037018	E034	49.178	0.0183262	56.3841	3.48e-12	9.52e-10	8.9575	15.3993	10.0835	14.1852	1.62552	0.350169	1.3744	18	9883649	9883650	2	+	37	24	16	43	25	24	26	21	151	92	93	63	65	39	57	53	c("ENSGALT00000011485"	"ENSGALT00000066204")
ENSGALG00000005002:E004	ENSGALG00000005002	E004	209.635	0.00219013	56.344	3.55e-12	9.69e-10	22.8638	26.1013	22.2535	26.5323	0.443425	-0.0887712	0.499406	6	14845885	14845885	1	-	222	164	194	153	188	167	209	188	221	266	253	264	217	282	230	200	c("ENSGALT00000051926"	"ENSGALT00000008011"	"ENSGALT00000086954"	"ENSGALT00000086367"	"ENSGALT00000089149")
ENSGALG00000039193:E048	ENSGALG00000039193	E048	87.2981	0.11563	56.3347	3.56e-12	9.72e-10	6.93386	18.4848	7.8746	18.9261	2.94525	0.372645	3.0198	21	2738284	2738331	48	-	12	2	16	49	7	1	3	3	210	172	171	207	270	83	165	132	c("ENSGALT00000049023"	"ENSGALT00000087506"	"ENSGALT00000065973"	"ENSGALT00000049138")
ENSGALG00000002189:E006	ENSGALG00000002189	E006	821.417	0.000139671	56.2739	3.67e-12	9.99e-10	41.0806	42.1083	39.8618	42.3396	0.102568	-0.123141	0.125497	10	1238943	1239148	206	-	932	567	513	772	518	763	596	905	500	943	647	950	1253	795	1458	1294	c("ENSGALT00000034726"	"ENSGALT00000090314")
ENSGALG00000004184:E016	ENSGALG00000004184	E016	2074.5	0.000426594	56.2547	3.71e-12	1.01e-09	54.9135	56.1715	54.574	56.5567	0.11349	-0.0307473	0.148114	13	12926017	12926035	19	+	2062	4729	1567	2005	1458	1611	2098	2504	1662	1511	2086	1493	2571	1913	2280	2021	c("ENSGALT00000086044"	"ENSGALT00000006650"	"ENSGALT00000087794")
ENSGALG00000011811:E062	ENSGALG00000011811	E062	35.5889	0.0137052	56.2581	3.7e-12	1.01e-09	8.7025	12.3774	7.19832	11.6	1.04716	-0.557061	0.852598	5	53212158	53212340	183	-	20	8	21	9	13	11	13	23	44	43	93	84	52	49	56	60	c("ENSGALT00000019277"	"ENSGALT00000059349")
ENSGALG00000037522:E006	ENSGALG00000037522	E006	27.6054	0.00157616	56.2474	3.72e-12	1.01e-09	11.1164	8.38645	11.5085	7.41936	-0.834281	0.103516	-1.19389	28	2967080	2967174	95	-	38	29	21	44	20	24	26	34	38	29	50	30	24	8	29	14	c("ENSGALT00000057614"	"ENSGALT00000058343")
ENSGALG00000008667:E002	ENSGALG00000008667	E002	1308.81	0.000159124	56.2105	3.79e-12	1.02e-09	49.2269	47.4563	49.2708	48.1351	-0.166601	0.00410532	-0.102478	3	15556678	15556962	285	-	1766	1790	1322	1332	1402	1047	1612	1484	1276	1267	1271	1281	997	1179	1156	1039	c("ENSGALT00000014113"	"ENSGALT00000088983")
ENSGALG00000002377:E016	ENSGALG00000002377	E016	840.408	0.000535396	56.1624	3.88e-12	1.05e-09	41.6795	41.4853	44.2415	40.6255	-0.019379	0.252207	-0.10568	21	3213869	3213984	116	-	914	1079	700	817	965	697	764	1118	733	902	775	993	739	831	752	846	c("ENSGALT00000088161"	"ENSGALT00000003745"	"ENSGALT00000088233"	"ENSGALT00000058375"	"ENSGALT00000089272"	"ENSGALT00000089014"	"ENSGALT00000083380"	"ENSGALT00000049654"	"ENSGALT00000089190"	"ENSGALT00000085364"	"ENSGALT00000083588")
ENSGALG00000009594:E008	ENSGALG00000009594	E008	364.154	0.000234931	56.1596	3.88e-12	1.05e-09	29.8237	30.0864	29.8039	32.5149	0.0312991	-0.00236316	0.31294	9	22545954	22546090	137	+	332	529	335	295	443	314	561	377	262	241	376	276	381	363	446	334	c("ENSGALT00000065604"	"ENSGALT00000088622"	"ENSGALT00000083218"	"ENSGALT00000015634")
ENSGALG00000031348:E002	ENSGALG00000031348	E002	55.7436	0.0017536	56.0099	4.18e-12	1.12e-09	14.8963	11.9819	14.601	10.9261	-0.659172	-0.0612234	-0.934926	10	10733691	10733756	66	+	63	64	85	84	65	71	63	79	37	52	50	43	35	31	46	29	c("ENSGALT00000065356"	"ENSGALT00000065935")
ENSGALG00000002548:E016	ENSGALG00000002548	E016	68.6068	0.143561	55.9547	4.3e-12	1.15e-09	6.34499	18.0428	6.93355	17.8657	3.12828	0.259069	3.09734	Z	9183270	9183378	109	+	14	4	18	38	2	0	9	3	149	138	215	152	176	53	119	99	c("ENSGALT00000076740"	"ENSGALT00000004022")
ENSGALG00000030027:E004	ENSGALG00000030027	E004	139.563	0.0010853	55.7921	4.65e-12	1.25e-09	21.2666	19.1883	21.4238	17.1966	-0.32957	0.0238673	-0.674202	24	4212298	4212299	2	+	174	145	206	194	138	141	284	251	92	104	104	151	88	45	97	54	c("ENSGALT00000069425"	"ENSGALT00000069952"	"ENSGALT00000067096")
ENSGALG00000016878:E004	ENSGALG00000016878	E004	281.072	0.000474101	55.7484	4.75e-12	1.27e-09	29.1539	26.7644	27.6696	25.9259	-0.297947	-0.183055	-0.40679	1	144491382	144491533	152	-	353	340	337	292	377	249	341	429	199	254	184	244	265	216	218	237	c("ENSGALT00000059387"	"ENSGALT00000027267")
ENSGALG00000032420:E008	ENSGALG00000032420	E008	48.3301	0.0095868	55.7042	4.86e-12	1.3e-09	13.9816	10.9766	14.7228	9.29249	-0.727917	0.157441	-1.22205	24	29777	29777	1	+	63	65	53	65	57	49	70	101	33	47	40	33	46	22	23	18	c("ENSGALT00000087921"	"ENSGALT00000058210"	"ENSGALT00000063656"	"ENSGALT00000085762"	"ENSGALT00000062936"	"ENSGALT00000085047"	"ENSGALT00000077704"	"ENSGALT00000085118"	"ENSGALT00000084647"	"ENSGALT00000090072"	"ENSGALT00000083184"	"ENSGALT00000082682"	"ENSGALT00000085205"	"ENSGALT00000089433"
ENSGALG00000041380:E013	ENSGALG00000041380	E013	1672.61	0.0090908	55.6785	4.92e-12	1.31e-09	48.1072	54.6889	50.3734	54.6614	0.607405	0.211904	0.604912	16	75386	75390	5	+	1399	1935	591	546	2567	1922	1017	371	4585	2493	2437	1888	1693	1021	1914	1009	c("ENSGALT00000080781"	"ENSGALT00000085671"	"ENSGALT00000079478"	"ENSGALT00000077683"	"ENSGALT00000087837")
ENSGALG00000039228:E002	ENSGALG00000039228	E002	2179.25	0.00032647	55.6635	4.96e-12	1.32e-09	56.1989	56.7009	56.3831	57.2928	0.0450929	0.0165549	0.0981439	5	28356726	28358209	1484	+	2957	2072	2286	1890	1941	1304	3066	1533	2682	2813	3217	2045	2344	1386	3211	1233	ENSGALT00000060504
ENSGALG00000002375:E021	ENSGALG00000002375	E021	25.2497	0.00228053	55.6375	5.02e-12	1.33e-09	6.09663	8.69607	5.64442	7.94233	1.04001	-0.224493	0.773423	17	8318593	8318725	133	+	9	3	7	7	2	0	3	6	56	72	58	54	67	16	41	36	ENSGALT00000003754
ENSGALG00000011811:E086	ENSGALG00000011811	E086	16.7941	0.00318741	55.643	5.01e-12	1.33e-09	5.85828	8.75692	4.64463	8.09244	1.17676	-0.67491	0.944609	5	53239866	53239967	102	-	8	1	9	9	5	4	8	7	31	28	31	39	36	20	22	26	c("ENSGALT00000019277"	"ENSGALT00000059349")
ENSGALG00000006250:E003	ENSGALG00000006250	E003	40.0108	0.00157183	55.6087	5.09e-12	1.35e-09	12.5533	9.32172	12.7679	9.44941	-0.886846	0.0510519	-0.846637	11	18758519	18758575	57	+	55	56	37	50	58	51	52	78	15	28	27	25	32	30	32	15	c("ENSGALT00000085973"	"ENSGALT00000010103"	"ENSGALT00000085154")
ENSGALG00000005105:E042	ENSGALG00000005105	E042	91.3888	0.00186026	55.4372	5.54e-12	1.46e-09	18.5334	15.1202	18.8535	15.277	-0.63246	0.0541096	-0.600813	8	10066958	10067089	132	+	87	85	91	101	85	81	95	128	104	76	126	122	106	60	77	76	c("ENSGALT00000008185"	"ENSGALT00000053904")
ENSGALG00000036894:E033	ENSGALG00000036894	E033	57.4546	0.0420435	55.431	5.56e-12	1.46e-09	8.24746	15.5553	8.57332	15.0959	1.89967	0.113988	1.8076	17	926834	927024	191	-	9	3	32	42	2	8	16	16	69	92	106	123	161	57	117	121	c("ENSGALT00000070210"	"ENSGALT00000067248")
ENSGALG00000039228:E001	ENSGALG00000039228	E001	474.325	0.000332916	55.4447	5.52e-12	1.46e-09	35.1128	33.8215	34.6356	32.3374	-0.141526	-0.0519583	-0.308029	5	28356160	28356298	139	+	759	511	541	421	441	305	736	334	540	614	705	427	440	239	600	205	ENSGALT00000060504
ENSGALG00000011329:E032	ENSGALG00000011329	E032	20.6785	0.00190639	55.4079	5.62e-12	1.48e-09	6.35513	10.0667	5.68155	8.52236	1.35145	-0.326509	0.8595	3	42301879	42302046	168	-	5	6	9	7	7	9	13	12	37	32	33	52	34	34	30	26	c("ENSGALT00000046353"	"ENSGALT00000069813"	"ENSGALT00000058465"	"ENSGALT00000018484"	"ENSGALT00000082362")
ENSGALG00000002548:E047	ENSGALG00000002548	E047	323.583	0.00247098	55.2386	6.11e-12	1.6e-09	30.3482	27.7017	30.9187	28.4712	-0.321948	0.0670309	-0.22633	Z	9195432	9195598	167	+	363	274	303	331	261	237	308	267	457	354	498	422	415	180	361	317	c("ENSGALT00000076740"	"ENSGALT00000004022")
ENSGALG00000002375:E022	ENSGALG00000002375	E022	26.9396	0.00786661	55.2109	6.19e-12	1.62e-09	6.23648	8.67836	5.281	8.60159	0.967879	-0.484234	0.941716	17	8319038	8319295	258	+	12	1	4	8	4	1	2	4	49	68	62	60	74	19	48	48	ENSGALT00000003754
ENSGALG00000034487:E012	ENSGALG00000034487	E012	18.329	0.0157627	55.2112	6.19e-12	1.62e-09	9.21031	4.90169	9.35216	5.60019	-1.84415	0.0451462	-1.45684	2	122026096	122026142	47	-	31	26	34	28	15	24	29	45	7	10	11	3	10	8	5	8	c("ENSGALT00000047551"	"ENSGALT00000087252")
ENSGALG00000010053:E004	ENSGALG00000010053	E004	36.5868	0.0992019	55.1736	6.3e-12	1.64e-09	4.31775	13.4516	6.75333	13.2534	3.34333	1.30139	3.2984	8	20049462	20049607	146	+	5	1	10	35	2	5	1	8	49	36	89	87	94	43	90	68	c("ENSGALT00000069062"	"ENSGALT00000077706"	"ENSGALT00000068137"	"ENSGALT00000016337"	"ENSGALT00000057707"	"ENSGALT00000066531")
ENSGALG00000015917:E050	ENSGALG00000015917	E050	3994.94	0.00641266	55.1576	6.35e-12	1.65e-09	71.9453	62.0298	67.3393	64.0899	-0.860524	-0.397162	-0.679921	3	81791136	81791168	33	+	5081	5402	5287	2807	5190	2563	5264	5075	3143	3569	3444	3499	2950	4468	3130	3555	c("ENSGALT00000071026"	"ENSGALT00000048718"	"ENSGALT00000087910"	"ENSGALT00000025653"	"ENSGALT00000049560"	"ENSGALT00000086570"	"ENSGALT00000063726"	"ENSGALT00000085328"	"ENSGALT00000083872"	"ENSGALT00000058127"	"ENSGALT00000086433"	"ENSGALT00000088302"	"ENSGALT00000083789"	"ENSGALT00000076035"
ENSGALG00000002377:E010	ENSGALG00000002377	E010	1219.23	0.000894661	55.1165	6.48e-12	1.68e-09	47.3481	47.9147	45.5556	49.2744	0.0535883	-0.171076	0.181284	21	3212966	3212984	19	-	1423	1142	1087	870	1296	827	1092	1208	1264	1322	1162	1491	1370	1593	1260	1413	c("ENSGALT00000088161"	"ENSGALT00000003745"	"ENSGALT00000085170"	"ENSGALT00000083588"	"ENSGALT00000058375"	"ENSGALT00000089272"	"ENSGALT00000089014"	"ENSGALT00000083380"	"ENSGALT00000076711"	"ENSGALT00000049654"	"ENSGALT00000089190"	"ENSGALT00000085364"	"ENSGALT00000088233")
ENSGALG00000007699:E011	ENSGALG00000007699	E011	1764.13	0.000336101	55.1234	6.46e-12	1.68e-09	53.5796	52.4725	54.8343	52.0621	-0.101157	0.113939	-0.138814	24	5635786	5635881	96	-	1920	2297	1755	1638	1907	1453	2222	2226	1759	1572	2050	1715	1307	1945	1543	1285	c("ENSGALT00000047120"	"ENSGALT00000012476")
ENSGALG00000032420:E006	ENSGALG00000032420	E006	26.2195	0.017192	55.0668	6.64e-12	1.72e-09	10.508	7.38613	11.7478	6.14737	-1.0394	0.332751	-1.57578	24	29767	29775	9	+	32	39	30	34	32	30	40	72	15	24	16	13	19	11	10	7	c("ENSGALT00000058210"	"ENSGALT00000063656"	"ENSGALT00000085047"	"ENSGALT00000077704"	"ENSGALT00000056013"	"ENSGALT00000083184"	"ENSGALT00000085205"	"ENSGALT00000085118"	"ENSGALT00000087921")
ENSGALG00000002375:E033	ENSGALG00000002375	E033	466.732	0.0667636	55.0221	6.79e-12	1.75e-09	43.5618	25.4907	42.3868	26.3464	-2.01289	-0.11563	-1.90053	17	8326129	8329319	3191	+	483	335	418	358	439	339	406	394	536	757	612	502	617	451	583	443	ENSGALT00000003754
ENSGALG00000013568:E010	ENSGALG00000013568	E010	32.8273	0.0356812	55.0332	6.76e-12	1.75e-09	7.86347	13.3458	7.47288	13.1551	1.57244	-0.149389	1.52891	2	89694666	89694914	249	-	22	23	52	20	3	7	61	21	47	95	39	37	46	24	44	11	c("ENSGALT00000055769"	"ENSGALT00000022087")
ENSGALG00000031348:E004	ENSGALG00000031348	E004	98.154	0.000661911	55.0271	6.78e-12	1.75e-09	18.8982	16.7018	18.3974	15.0119	-0.387176	-0.0848037	-0.716085	10	10736459	10736578	120	+	107	107	133	149	108	100	113	134	93	87	103	84	60	58	97	59	c("ENSGALT00000048156"	"ENSGALT00000065356"	"ENSGALT00000065935")
ENSGALG00000001446:E020	ENSGALG00000001446	E020	389.519	0.0058034	54.9012	7.21e-12	1.85e-09	28.1629	32.0642	30.1549	36.0918	0.463775	0.241548	0.908362	17	8907859	8908028	170	+	472	662	346	391	291	174	726	436	279	381	614	347	298	366	350	245	c("ENSGALT00000002199"	"ENSGALT00000068748"	"ENSGALT00000084418"	"ENSGALT00000074098")
ENSGALG00000035079:E017	ENSGALG00000035079	E017	1709.48	0.00263388	54.8993	7.21e-12	1.85e-09	53.4286	52.0814	56.0027	49.8689	-0.12328	0.233163	-0.327866	2	44514439	44514590	152	-	1881	2328	1637	1425	1746	1353	1809	2250	1878	1798	1849	1798	1536	1699	1393	1422	c("ENSGALT00000088221"	"ENSGALT00000088085"	"ENSGALT00000089833"	"ENSGALT00000082200"	"ENSGALT00000078535"	"ENSGALT00000048858"	"ENSGALT00000088336")
ENSGALG00000010077:E012	ENSGALG00000010077	E012	2119.51	0.000627403	54.8253	7.48e-12	1.92e-09	54.6488	57.0733	55.8194	57.2495	0.218418	0.105769	0.234197	4	33491711	33491730	20	+	2288	2237	1842	1458	1850	1257	2060	2115	2690	2368	2544	2268	2137	3437	1942	2032	c("ENSGALT00000075837"	"ENSGALT00000078772"	"ENSGALT00000016380"	"ENSGALT00000059358")
ENSGALG00000021473:E002	ENSGALG00000021473	E002	164.915	0.000722261	54.7046	7.94e-12	2.03e-09	20.1451	22.9569	21.2846	23.7012	0.424199	0.177194	0.529734	11	753880	754638	759	-	137	186	166	129	133	119	159	183	147	215	181	182	165	219	197	166	c("ENSGALT00000086229"	"ENSGALT00000001798")
ENSGALG00000002548:E051	ENSGALG00000002548	E051	297.628	0.00773504	54.6371	8.21e-12	2.1e-09	31.6189	27.9801	28.3936	24.6183	-0.435409	-0.384153	-0.872804	Z	9196919	9197104	186	+	424	207	367	296	209	152	377	252	377	420	500	476	364	124	207	212	c("ENSGALT00000076740"	"ENSGALT00000004022")
ENSGALG00000030886:E003	ENSGALG00000030886	E003	1205.4	0.00150172	54.5823	8.43e-12	2.15e-09	46.3359	47.8487	45.1117	49.2967	0.143657	-0.117522	0.27967	17	999748	999773	26	-	1576	1046	1226	784	1485	640	1324	748	1280	1925	1485	1192	932	1411	1510	1109	ENSGALT00000053882
ENSGALG00000002377:E032	ENSGALG00000002377	E032	1116.2	0.00229362	54.4927	8.81e-12	2.24e-09	47.716	45.9102	48.1364	42.9314	-0.171856	0.0396705	-0.461115	21	3220630	3220723	94	-	1379	1264	1162	1079	1404	990	1059	1469	829	1249	1059	1452	821	937	881	1054	c("ENSGALT00000003745"	"ENSGALT00000073539"	"ENSGALT00000083588"	"ENSGALT00000058375"	"ENSGALT00000088161"	"ENSGALT00000076711"	"ENSGALT00000049654"	"ENSGALT00000089190"	"ENSGALT00000085364")
ENSGALG00000036894:E013	ENSGALG00000036894	E013	148.844	0.00317954	54.484	8.85e-12	2.25e-09	22.3119	19.1786	23.1631	19.4958	-0.487345	0.123075	-0.43521	17	915902	916049	148	-	114	59	157	183	97	114	116	211	123	141	147	202	227	130	224	203	c("ENSGALT00000070210"	"ENSGALT00000067248")
ENSGALG00000039120:E027	ENSGALG00000039120	E027	50.3467	0.0130038	54.4548	8.97e-12	2.28e-09	9.74938	14.4367	9.08191	14.4351	1.17762	-0.209627	1.17729	2	3893006	3893091	86	+	30	5	14	45	19	19	17	28	118	81	95	61	87	49	90	90	ENSGALT00000061514
ENSGALG00000011811:E079	ENSGALG00000011811	E079	21.9228	0.0052048	54.4127	9.16e-12	2.32e-09	5.95535	9.01617	6.38836	9.93794	1.2149	0.204648	1.50271	5	53233639	53233808	170	-	3	6	17	9	4	6	7	19	33	28	42	34	35	34	43	46	c("ENSGALT00000019277"	"ENSGALT00000059349")
ENSGALG00000039120:E047	ENSGALG00000039120	E047	142.905	0.00203443	54.3764	9.33e-12	2.36e-09	22.1969	19.0304	22.0047	19.3799	-0.495064	-0.0284037	-0.437294	2	3900466	3900582	117	+	144	106	66	131	103	197	149	196	237	145	161	100	166	100	166	163	ENSGALT00000061514
ENSGALG00000030112:E017	ENSGALG00000030112	E017	119.943	0.000529816	54.3444	9.47e-12	2.39e-09	20.6479	17.5612	20.1201	17.715	-0.513385	-0.0831171	-0.486094	2	113726947	113726991	45	-	94	118	149	129	146	128	108	144	80	108	106	120	126	114	124	136	c("ENSGALT00000063430"	"ENSGALT00000049646"	"ENSGALT00000067582")
ENSGALG00000008443:E001	ENSGALG00000008443	E001	2347.98	0.00261924	54.316	9.61e-12	2.42e-09	56.4382	58.7814	56.0892	60.5867	0.209472	-0.031387	0.369551	18	10022900	10024630	1731	-	2851	2737	2154	2278	1866	1664	2449	2206	2902	2622	2631	2591	2618	2335	2291	2198	ENSGALT00000013753
ENSGALG00000025999:E003	ENSGALG00000025999	E003	816.202	0.000111084	54.2933	9.72e-12	2.44e-09	41.7108	42.2464	40.1952	42.0987	0.0532347	-0.152307	0.038586	2	26072611	26072671	61	-	734	852	953	820	840	551	876	833	736	871	807	864	909	1142	684	753	c("ENSGALT00000045941"	"ENSGALT00000085448")
ENSGALG00000034168:E001	ENSGALG00000034168	E001	41.581	0.00621907	54.2702	9.83e-12	2.47e-09	9.66458	12.6492	9.33714	13.8449	0.802958	-0.101927	1.0761	12	7906344	7906467	124	-	19	28	33	42	33	19	27	30	41	37	46	43	70	81	60	67	ENSGALT00000070747
ENSGALG00000005321:E002	ENSGALG00000005321	E002	138.147	0.00651873	54.242	9.96e-12	2.5e-09	23.0804	17.8375	22.1477	18.7441	-0.827251	-0.135421	-0.671194	20	8025731	8025882	152	-	118	90	144	167	88	115	113	162	173	143	161	179	184	123	169	143	ENSGALT00000008535
ENSGALG00000030904+ENSGALG00000038881:E047	ENSGALG00000030904+ENSGALG00000038881	E047	90.8294	0.10209	54.0226	1.11e-11	2.77e-09	9.53998	20.8054	9.29884	19.4682	2.38442	-0.0756784	2.17169	KQ759536.1	49028	49399	372	+	34	14	39	51	4	6	23	14	162	215	294	170	179	65	143	151	c("ENSGALT00000071861"	"ENSGALT00000065590")
ENSGALG00000041114:E009	ENSGALG00000041114	E009	43.6179	0.00113811	54.025	1.11e-11	2.77e-09	13.3863	10.2284	13.6351	10.3605	-0.805906	0.0558012	-0.767801	2	49143921	49144051	131	-	44	42	45	56	36	43	65	53	30	39	39	46	35	50	38	43	c("ENSGALT00000046543"	"ENSGALT00000082757"	"ENSGALT00000055804")
ENSGALG00000031348:E003	ENSGALG00000031348	E003	68.4749	0.00218839	54.0153	1.11e-11	2.78e-09	16.3819	13.5687	15.8345	12.1897	-0.57689	-0.105	-0.900191	10	10733757	10733810	54	+	76	81	104	104	78	80	80	89	50	65	63	58	42	36	65	34	c("ENSGALT00000048156"	"ENSGALT00000065356"	"ENSGALT00000065935")
ENSGALG00000009621+ENSGALG00000027736:E025	ENSGALG00000009621+ENSGALG00000027736	E025	23.9377	0.0469773	53.9296	1.16e-11	2.89e-09	6.39091	10.4778	5.42949	12.7924	1.45391	-0.474938	2.05116	14	4194528	4194554	27	-	24	12	10	11	4	6	19	10	28	67	34	22	40	35	60	20	ENSGALT00000089197
ENSGALG00000013537:E013	ENSGALG00000013537	E013	616.503	0.00058914	53.9275	1.16e-11	2.89e-09	38.4068	36.3899	38.9596	36.4463	-0.211703	0.0570529	-0.205704	25	2113798	2113868	71	-	713	821	705	596	569	511	833	747	512	565	542	647	567	527	533	601	c("ENSGALT00000065290"	"ENSGALT00000059307"	"ENSGALT00000052475"	"ENSGALT00000086321"	"ENSGALT00000086524"	"ENSGALT00000087031"	"ENSGALT00000022043"	"ENSGALT00000040693"	"ENSGALT00000067435"	"ENSGALT00000086594")
ENSGALG00000036894:E005	ENSGALG00000036894	E005	152.061	0.00533599	53.8347	1.22e-11	3.02e-09	22.9527	19.6415	23.4318	19.138	-0.504478	0.068224	-0.587061	17	912287	912379	93	-	123	93	168	172	86	129	140	186	139	171	161	175	230	110	204	210	c("ENSGALT00000070210"	"ENSGALT00000067248")
ENSGALG00000004661:E003	ENSGALG00000004661	E003	248.443	0.000359888	53.7312	1.28e-11	3.17e-09	25.3821	27.5276	25.3816	26.8545	0.277817	-7.1e-05	0.192329	12	3245497	3245715	219	-	284	333	195	322	197	190	244	211	313	309	373	281	294	159	203	179	c("ENSGALT00000071108"	"ENSGALT00000007426")
ENSGALG00000020005+ENSGALG00000011483:E018	ENSGALG00000020005+ENSGALG00000011483	E018	300.106	0.00126573	53.6868	1.31e-11	3.22e-09	27.74	29.0049	26.3309	30.5568	0.156129	-0.17968	0.341753	3	43002777	43003469	693	+	322	322	296	195	307	229	384	294	280	328	342	279	314	389	276	306	c("ENSGALT00000078034"	"ENSGALT00000031824"	"ENSGALT00000088977")
ENSGALG00000032730+ENSGALG00000035156:E027	ENSGALG00000032730+ENSGALG00000035156	E027	84.2221	0.00222246	53.6856	1.31e-11	3.22e-09	15.0142	17.3919	13.8247	18.0912	0.454518	-0.251697	0.578002	AADN04000623.1	72206	72207	2	+	75	54	78	55	59	53	82	58	87	100	134	80	158	100	114	100	c("ENSGALT00000054204"	"ENSGALT00000053402"	"ENSGALT00000051397")
ENSGALG00000036894:E031	ENSGALG00000036894	E031	55.8462	0.0619459	53.6858	1.31e-11	3.22e-09	8.10864	15.9038	7.38027	14.7281	2.01779	-0.276068	1.782	17	925820	926024	205	-	10	2	32	36	3	4	12	9	65	99	114	131	156	53	106	118	c("ENSGALT00000070210"	"ENSGALT00000067248")
ENSGALG00000039193:E034	ENSGALG00000039193	E034	143.931	0.0821914	53.6922	1.31e-11	3.22e-09	10.6937	22.8677	11.5551	23.3275	2.35351	0.23115	2.41918	21	2720372	2720485	114	-	33	6	46	88	5	12	9	14	316	262	356	292	436	115	245	242	c("ENSGALT00000049023"	"ENSGALT00000087506"	"ENSGALT00000065973"	"ENSGALT00000049138")
ENSGALG00000010177:E003	ENSGALG00000010177	E003	48.3361	0.0018493	53.6429	1.34e-11	3.28e-09	14.7351	11.1335	13.4674	10.9198	-0.845559	-0.273698	-0.903364	1	36351835	36351897	63	-	70	53	43	47	56	38	49	59	55	41	54	50	50	41	49	34	c("ENSGALT00000049117"	"ENSGALT00000016545")
ENSGALG00000002548:E020	ENSGALG00000002548	E020	79.0266	0.148427	53.6325	1.34e-11	3.3e-09	6.87449	18.7703	7.77595	19.5638	3.01878	0.360791	3.15017	Z	9186241	9186408	168	+	31	4	9	46	7	1	4	6	175	149	234	155	199	53	163	131	c("ENSGALT00000076740"	"ENSGALT00000004022")
ENSGALG00000004946:E028	ENSGALG00000004946	E028	68.7763	0.000859892	53.6275	1.35e-11	3.3e-09	12.2295	14.9013	12.8866	15.8497	0.598801	0.157533	0.788347	9	9348918	9348959	42	-	35	16	51	73	25	25	28	32	75	85	80	154	119	116	137	91	ENSGALT00000007918
ENSGALG00000030075:E005	ENSGALG00000030075	E005	1807.19	0.00150396	53.5382	1.41e-11	3.44e-09	54.001	52.625	53.886	52.1829	-0.125537	-0.010463	-0.166073	AADN04001799.1	12387	12960	574	-	3627	856	2572	1845	1642	865	1751	914	1937	2512	2490	2749	2396	706	1510	1636	c("ENSGALT00000049432"	"ENSGALT00000071505")
ENSGALG00000030112:E014	ENSGALG00000030112	E014	99.9713	0.00443627	53.5117	1.43e-11	3.48e-09	20.1113	15.6195	18.4691	15.7191	-0.792296	-0.27058	-0.772728	2	113725240	113725284	45	-	80	96	132	110	161	95	93	129	56	79	97	90	82	108	99	96	c("ENSGALT00000063430"	"ENSGALT00000049646"	"ENSGALT00000067582")
ENSGALG00000033212:E003	ENSGALG00000033212	E003	4875.22	0.000593017	53.5079	1.43e-11	3.48e-09	71.4102	69.2604	68.8655	69.0319	-0.185093	-0.219183	-0.204814	5	49565616	49565949	334	-	5059	6289	5697	5574	5365	4400	7374	4533	3848	3842	3390	4474	4496	4982	4580	4424	c("ENSGALT00000056825"	"ENSGALT00000088207"	"ENSGALT00000081765")
ENSGALG00000032730+ENSGALG00000035156:E026	ENSGALG00000032730+ENSGALG00000035156	E026	90.1083	0.00187042	53.4892	1.44e-11	3.51e-09	15.5333	17.8464	14.433	18.6104	0.430911	-0.224985	0.562798	AADN04000623.1	72197	72205	9	+	79	59	86	61	65	56	86	65	95	104	136	89	174	111	115	102	c("ENSGALT00000054204"	"ENSGALT00000051397"	"ENSGALT00000053402"	"ENSGALT00000069369")
ENSGALG00000004769:E007	ENSGALG00000004769	E007	1796.13	0.000522304	53.4594	1.46e-11	3.55e-09	53.9043	54.3985	51.9448	54.2139	0.0448866	-0.179149	0.0281286	6	11948646	11948693	48	-	1620	946	2169	1967	1902	1380	1347	1826	1869	1947	2015	2204	2290	1370	2237	2307	c("ENSGALT00000007605"	"ENSGALT00000084641")
ENSGALG00000030904+ENSGALG00000038881:E006	ENSGALG00000030904+ENSGALG00000038881	E006	10.5339	0.0213396	53.3348	1.56e-11	3.77e-09	2.74946	7.2212	3.98553	7.09041	2.80395	1.07456	2.75047	KQ759536.1	13763	13877	115	+	4	6	2	7	1	1	1	1	17	25	30	19	17	14	9	24	c("ENSGALT00000071861"	"ENSGALT00000065590")
ENSGALG00000036894:E042	ENSGALG00000036894	E042	45.9693	0.0402038	53.3305	1.56e-11	3.77e-09	6.89049	14.0534	7.89167	13.5981	2.11601	0.39734	2.016	17	931725	931943	219	-	15	1	11	39	6	8	9	10	47	94	80	93	121	43	88	112	c("ENSGALT00000070210"	"ENSGALT00000067248")
ENSGALG00000035645+ENSGALG00000028871:E008	ENSGALG00000035645+ENSGALG00000028871	E008	14.235	0.00857771	53.3171	1.57e-11	3.79e-09	8.2901	4.5864	8.41771	5.25122	-1.72706	0.044924	-1.33387	12	3198531	3198573	43	-	28	23	25	16	10	16	30	19	10	4	7	9	9	8	6	8	ENSGALT00000080104
ENSGALG00000002548:E004	ENSGALG00000002548	E004	70.8473	0.154312	53.2825	1.6e-11	3.85e-09	6.21581	17.9286	7.51569	18.5502	3.16835	0.55504	3.27559	Z	9179279	9179376	98	+	16	1	12	47	8	2	5	3	144	124	208	169	151	52	156	124	c("ENSGALT00000076740"	"ENSGALT00000004022")
ENSGALG00000016289:E089	ENSGALG00000016289	E089	53.9847	0.000913541	53.2789	1.6e-11	3.85e-09	14.8995	11.3294	14.4838	11.74	-0.827416	-0.086466	-0.720951	3	87447897	87448059	163	+	73	53	69	57	62	37	88	72	59	49	62	40	34	33	54	39	c("ENSGALT00000081342"	"ENSGALT00000048133"	"ENSGALT00000026264")
ENSGALG00000039120:E007	ENSGALG00000039120	E007	32.7624	0.0290237	53.2365	1.63e-11	3.93e-09	7.33732	11.9169	6.21302	12.3105	1.4344	-0.485986	1.53194	2	3883843	3883925	83	+	21	2	3	25	7	6	14	12	85	58	49	45	60	40	64	62	ENSGALT00000061514
ENSGALG00000017330:E018	ENSGALG00000017330	E018	565.786	0.00333343	53.1912	1.67e-11	4.01e-09	37.027	36.6509	38.731	32.6705	-0.039766	0.177713	-0.474992	1	195223715	195223727	13	-	665	733	663	533	630	465	723	801	516	700	684	512	375	442	412	353	c("ENSGALT00000085264"	"ENSGALT00000028006"	"ENSGALT00000070466"	"ENSGALT00000036364"	"ENSGALT00000051768")
ENSGALG00000015033:E013	ENSGALG00000015033	E013	6.17049	0.0058445	53.1696	1.69e-11	4.04e-09	2.92907	5.71351	1.37268	5.85219	1.93747	-2.18957	2.00731	3	66312745	66312979	235	+	3	0	2	2	3	0	1	0	11	11	15	11	14	5	13	14	c("ENSGALT00000024245"	"ENSGALT00000057473")
ENSGALG00000008700:E019	ENSGALG00000008700	E019	388.568	0.000664929	53.1472	1.71e-11	4.08e-09	29.7989	32.514	30.8872	33.1706	0.315798	0.128625	0.389765	6	26172355	26173020	666	+	366	358	416	374	434	252	346	421	470	398	419	464	367	437	408	403	c("ENSGALT00000090332"	"ENSGALT00000089567"	"ENSGALT00000055818")
ENSGALG00000036142:E005	ENSGALG00000036142	E005	170.849	0.000612717	53.0623	1.78e-11	4.25e-09	21.2897	24.0455	20.8272	23.3605	0.399749	-0.0709738	0.303773	KQ759405.1	103192	103435	244	-	186	182	231	140	140	126	153	142	143	271	218	138	204	161	148	202	ENSGALT00000070988
ENSGALG00000040355:E001	ENSGALG00000040355	E001	18.5161	0.008707	53.0483	1.79e-11	4.27e-09	6.99691	6.94308	9.14399	8.21567	-0.0225848	0.786003	0.470702	2	115687085	115688161	1077	-	22	14	18	17	23	15	15	39	12	25	14	7	21	22	23	14	ENSGALT00000056849
ENSGALG00000037690:E017	ENSGALG00000037690	E017	3.67705	0.0353547	52.9921	1.84e-11	4.38e-09	1.4956	4.92606	1.16973	5.39518	3.44822	-0.709435	3.71263	AADN04001826.1	11146	11871	726	+	0	0	2	0	1	0	0	2	10	9	3	8	4	10	4	8	c("ENSGALT00000064352"	"ENSGALT00000062698")
ENSGALG00000037546:E009	ENSGALG00000037546	E009	64.8108	0.000611196	52.8825	1.94e-11	4.62e-09	12.6222	15.0751	12.8509	16.0719	0.539248	0.0541099	0.736247	26	106300	106465	166	-	43	38	44	72	47	46	34	51	87	80	94	77	88	80	99	86	ENSGALT00000046691
ENSGALG00000021139:E010	ENSGALG00000021139	E010	646.285	0.0549222	52.865	1.96e-11	4.65e-09	30.6596	17.3301	29.1315	15.7106	-1.8933	-0.182329	-2.19745	15	7977537	7977678	142	-	2989	1684	1146	42	2779	382	529	61	143	37	149	36	2	11	10	15	c("ENSGALT00000085803"	"ENSGALT00000085358"	"ENSGALT00000009519")
ENSGALG00000033677:E014	ENSGALG00000033677	E014	9.60476	0.00899573	52.8092	2.01e-11	4.77e-09	2.75897	6.27639	4.44593	7.54323	2.38428	1.38156	2.92175	20	1617289	1617879	591	+	2	7	4	4	0	3	3	6	18	16	8	15	11	12	23	27	c("ENSGALT00000051087"	"ENSGALT00000074779")
ENSGALG00000014432:E002	ENSGALG00000014432	E002	3350.48	8.71e-05	52.7014	2.12e-11	5.02e-09	63.204	64.1046	62.8053	64.4043	0.0788168	-0.0349533	0.104994	2	111560240	111560313	74	-	3863	3809	3694	2638	3794	2343	3854	3662	3781	3789	3825	3382	2675	4098	2734	2488	c("ENSGALT00000023311"	"ENSGALT00000083534")
ENSGALG00000011811:E094	ENSGALG00000011811	E094	18.2009	0.0162413	52.6679	2.16e-11	5.1e-09	6.04827	9.20476	4.30155	8.4745	1.23088	-0.990543	0.987243	5	53250837	53250960	124	-	12	8	6	2	9	2	5	6	22	33	44	44	25	21	32	36	c("ENSGALT00000019277"	"ENSGALT00000059349")
ENSGALG00000010177:E002	ENSGALG00000010177	E002	80.361	0.00866379	52.6214	2.21e-11	5.2e-09	18.6021	13.7563	17.5118	13.9192	-0.932463	-0.189727	-0.896721	1	36351573	36351710	138	-	121	96	78	83	93	71	68	94	75	64	86	86	68	81	69	69	c("ENSGALT00000049117"	"ENSGALT00000016545")
ENSGALG00000011086:E010	ENSGALG00000011086	E010	147.742	0.000693945	52.6165	2.21e-11	5.2e-09	18.2183	21.7732	19.3543	21.3704	0.569887	0.191248	0.509234	3	40140730	40140883	154	-	74	261	85	70	546	79	78	142	75	152	486	77	67	51	74	72	c("ENSGALT00000046635"	"ENSGALT00000083831"	"ENSGALT00000018064"	"ENSGALT00000079340"	"ENSGALT00000088724")
ENSGALG00000016433:E009	ENSGALG00000016433	E009	583.569	0.000782389	52.6218	2.21e-11	5.2e-09	36.0615	37.6359	35.833	38.3032	0.166502	-0.0244719	0.236003	3	96685440	96685440	1	-	665	665	559	509	419	365	543	588	662	658	741	649	715	539	651	651	c("ENSGALT00000036909"	"ENSGALT00000060995"	"ENSGALT00000087401"	"ENSGALT00000075049")
ENSGALG00000003521:E023	ENSGALG00000003521	E023	197.239	0.00250279	52.5455	2.29e-11	5.38e-09	23.5233	24.8751	20.6488	25.3227	0.186543	-0.425462	0.246682	10	4116820	4116820	1	-	191	535	201	124	275	104	285	169	165	157	213	168	163	117	146	163	c("ENSGALT00000039589"	"ENSGALT00000006394"	"ENSGALT00000060647"	"ENSGALT00000077229"	"ENSGALT00000090247"	"ENSGALT00000084241"	"ENSGALT00000005572"	"ENSGALT00000088923"	"ENSGALT00000053608"	"ENSGALT00000083084"	"ENSGALT00000084058")
ENSGALG00000001048:E006	ENSGALG00000001048	E006	289.983	0.000263266	52.5019	2.34e-11	5.49e-09	26.3567	28.3953	27.2141	29.6892	0.257796	0.110023	0.415083	17	10003738	10003956	219	+	220	250	287	316	197	245	228	320	206	339	386	198	473	336	384	348	ENSGALT00000001570
ENSGALG00000037704:E008	ENSGALG00000037704	E008	397.221	0.0002154	52.4907	2.35e-11	5.51e-09	30.6063	32.5975	30.8968	33.2843	0.229559	0.0340427	0.306792	AADN04012016.1	3858	4013	156	+	405	382	362	339	366	318	457	381	427	358	531	357	501	437	427	424	c("ENSGALT00000070080"	"ENSGALT00000076850"	"ENSGALT00000061472")
ENSGALG00000002548:E023	ENSGALG00000002548	E023	50.2463	0.0748179	52.388	2.48e-11	5.79e-09	6.70788	15.2399	7.24001	15.2335	2.44208	0.223225	2.44079	Z	9187362	9187490	129	+	20	0	17	30	5	4	6	15	115	91	153	96	136	42	76	63	c("ENSGALT00000076740"	"ENSGALT00000004022")
ENSGALG00000035378+ENSGALG00000004683:E002	ENSGALG00000035378+ENSGALG00000004683	E002	7.79142	0.0115245	52.2935	2.59e-11	6.05e-09	3.48618	6.78112	2.70204	6.52282	1.93325	-0.737132	1.81982	20	9722104	9722275	172	-	3	1	5	2	6	2	1	4	18	7	15	17	13	11	16	10	c("ENSGALT00000051827"	"ENSGALT00000076125")
ENSGALG00000003693:E094	ENSGALG00000003693	E094	167.987	0.00696127	52.2605	2.64e-11	6.14e-09	24.3025	19.529	24.75	20.5744	-0.712389	0.061137	-0.545538	23	5465010	5465127	118	+	202	156	148	150	122	118	187	127	207	163	271	219	217	143	185	154	c("ENSGALT00000064884"	"ENSGALT00000071537"	"ENSGALT00000005857"	"ENSGALT00000050438"	"ENSGALT00000064867")
ENSGALG00000011811:E097	ENSGALG00000011811	E097	43.7066	0.00847175	52.2547	2.64e-11	6.15e-09	9.50358	13.3021	9.1036	12.6529	1.00457	-0.127026	0.853542	5	53253250	53253461	212	-	16	25	16	13	27	17	21	27	73	61	76	96	54	60	75	71	c("ENSGALT00000019277"	"ENSGALT00000059349")
ENSGALG00000005622:E009	ENSGALG00000005622	E009	215.451	0.00143183	52.2394	2.66e-11	6.18e-09	24.7059	26.6133	22.6191	25.1945	0.252323	-0.29291	0.0659267	12	8732129	8732195	67	-	243	241	202	178	185	149	231	190	185	290	262	264	247	205	217	233	c("ENSGALT00000076734"	"ENSGALT00000009021")
ENSGALG00000034738:E004	ENSGALG00000034738	E004	215.693	0.00186613	52.1499	2.78e-11	6.45e-09	25.8476	23.66	24.8181	23.7734	-0.29701	-0.1374	-0.281137	AADN04013882.1	5175	6328	1154	+	160	120	208	120	203	116	235	214	270	278	336	253	242	331	251	205	ENSGALT00000057454
ENSGALG00000041034:E028	ENSGALG00000041034	E028	158.491	0.0112173	52.1186	2.83e-11	6.54e-09	18.1232	23.8569	18.9336	24.3672	0.88698	0.137998	0.957581	3	18056931	18059877	2947	-	95	97	155	134	79	78	104	108	201	224	236	267	211	214	207	210	ENSGALT00000089314
ENSGALG00000034487:E011	ENSGALG00000034487	E011	17.9192	0.0157386	52.0495	2.92e-11	6.76e-09	9.08607	4.90169	9.20822	5.60018	-1.80406	0.0394184	-1.41675	2	122026094	122026095	2	-	31	25	34	26	15	25	26	43	7	10	11	3	10	8	5	8	ENSGALT00000047551
ENSGALG00000026364:E013	ENSGALG00000026364	E013	296.349	0.000374496	52.0335	2.95e-11	6.8e-09	26.4087	28.9684	28.2382	29.7663	0.321285	0.231635	0.417565	4	63201873	63201996	124	+	279	366	234	254	230	247	366	398	309	305	342	314	306	265	319	304	c("ENSGALT00000044806"	"ENSGALT00000084266")
ENSGALG00000036798:E045	ENSGALG00000036798	E045	41.7169	0.0132224	52.0278	2.95e-11	6.81e-09	8.51225	13.1833	9.48804	13.3694	1.30241	0.320125	1.3448	1	138837371	138837397	27	-	16	10	24	55	16	19	13	27	66	68	42	63	97	53	65	61	ENSGALT00000053661
ENSGALG00000007699:E012	ENSGALG00000007699	E012	367.714	0.00965953	51.9869	3.01e-11	6.94e-09	31.5003	27.9663	35.3488	26.9208	-0.423449	0.429494	-0.555407	24	5635979	5636021	43	-	398	565	380	414	386	377	518	700	206	317	389	313	189	318	248	218	c("ENSGALT00000047120"	"ENSGALT00000012476")
ENSGALG00000007905:E015	ENSGALG00000007905	E015	188.202	0.0125139	51.9207	3.11e-11	7.15e-09	20.2429	26.4351	19.828	25.9627	0.882129	-0.066267	0.82057	1	14905485	14905716	232	-	120	92	145	199	115	137	96	198	197	216	252	259	394	184	238	269	ENSGALT00000012832
ENSGALG00000012222:E022	ENSGALG00000012222	E022	117.017	0.000692036	51.7759	3.34e-11	7.67e-09	16.6461	19.8466	18.3913	20.6417	0.553238	0.311705	0.679153	4	60165232	60165359	128	+	118	107	95	93	94	87	85	141	163	148	184	156	121	117	120	101	c("ENSGALT00000088734"	"ENSGALT00000084151"	"ENSGALT00000048242"	"ENSGALT00000019958"	"ENSGALT00000067792")
ENSGALG00000010177:E008	ENSGALG00000010177	E008	89.3317	0.000540224	51.7356	3.41e-11	7.81e-09	18.7022	15.2398	17.3539	15.654	-0.636931	-0.234971	-0.55451	1	36356635	36356800	166	-	98	78	89	88	99	68	78	104	93	84	101	108	95	90	104	81	c("ENSGALT00000049117"	"ENSGALT00000068245"	"ENSGALT00000016545")
ENSGALG00000028774:E005	ENSGALG00000028774	E005	643.811	0.000126716	51.7125	3.45e-11	7.89e-09	38.9179	37.408	39.3151	37.33	-0.156877	0.0407699	-0.165064	25	2880826	2880974	149	-	869	1005	576	602	459	344	947	564	487	568	830	650	530	849	629	559	c("ENSGALT00000042661"	"ENSGALT00000060812"	"ENSGALT00000088809")
ENSGALG00000004107:E004	ENSGALG00000004107	E004	1382.78	0.000469818	51.6711	3.52e-11	8.04e-09	48.042	50.0927	49.4689	50.6098	0.191973	0.133864	0.239968	4	1486747	1486897	151	-	1440	1445	1140	1472	1088	1252	1323	1839	1416	1555	1792	1438	1326	1284	1597	1209	c("ENSGALT00000088617"	"ENSGALT00000086773"	"ENSGALT00000006532")
ENSGALG00000002377:E031	ENSGALG00000002377	E031	1110.71	0.00225619	51.6592	3.54e-11	8.07e-09	47.6087	45.923	47.9594	42.9352	-0.16049	0.0331276	-0.4506	21	3219566	3219567	2	-	1374	1251	1151	1063	1398	978	1046	1455	830	1252	1062	1449	819	941	884	1050	c("ENSGALT00000003745"	"ENSGALT00000073539"	"ENSGALT00000083588"	"ENSGALT00000058375"	"ENSGALT00000088161"	"ENSGALT00000076711"	"ENSGALT00000049654"	"ENSGALT00000089190"	"ENSGALT00000085364")
ENSGALG00000008676:E005	ENSGALG00000008676	E005	1216.68	0.00179845	51.6318	3.59e-11	8.15e-09	45.1298	48.5947	45.013	48.7771	0.329694	-0.0112744	0.346813	3	15538332	15538484	153	+	785	750	883	1450	1002	1211	1117	1121	947	1176	745	966	1929	2137	1485	1830	ENSGALT00000015273
ENSGALG00000036787+ENSGALG00000041309:E012	ENSGALG00000036787+ENSGALG00000041309	E012	356.264	0.00146487	51.6292	3.59e-11	8.15e-09	28.6575	31.1974	29.9776	30.8803	0.302931	0.159489	0.265983	5	21646003	21646152	150	+	267	250	226	463	199	382	294	526	363	195	388	372	368	412	623	473	c("ENSGALT00000052390"	"ENSGALT00000052146")
ENSGALG00000039288:E003	ENSGALG00000039288	E003	868.157	0.00630186	51.6364	3.58e-11	8.15e-09	39.2888	45.5013	39.1616	44.5401	0.615562	-0.0130482	0.522737	12	3142769	3143228	460	+	680	503	655	720	597	553	624	703	1290	1105	1549	1036	1506	895	1145	859	c("ENSGALT00000051206"	"ENSGALT00000048213"	"ENSGALT00000083462")
ENSGALG00000002377:E006	ENSGALG00000002377	E006	1420.75	0.0010432	51.6202	3.61e-11	8.18e-09	49.3905	50.1223	48.1008	51.8706	0.0681903	-0.121	0.229821	21	3212897	3212910	14	-	1631	1342	1211	1031	1486	1023	1267	1382	1433	1550	1343	1719	1558	1937	1505	1645	c("ENSGALT00000088161"	"ENSGALT00000003745"	"ENSGALT00000073539"	"ENSGALT00000085170"	"ENSGALT00000083588"	"ENSGALT00000058375"	"ENSGALT00000089272"	"ENSGALT00000089014"	"ENSGALT00000076711"	"ENSGALT00000049654"	"ENSGALT00000089190"	"ENSGALT00000085364"	"ENSGALT00000088233")
ENSGALG00000036991+ENSGALG00000040259:E018	ENSGALG00000036991+ENSGALG00000040259	E018	91.8172	0.00146368	51.6113	3.62e-11	8.2e-09	18.5752	14.7679	17.2231	15.6188	-0.711762	-0.237072	-0.539928	AADN04006785.1	8443	8775	333	+	169	96	140	86	131	60	126	109	65	83	72	58	73	95	67	52	c("ENSGALT00000071632"	"ENSGALT00000071658")
ENSGALG00000011811:E084	ENSGALG00000011811	E084	15.7871	0.00226395	51.5452	3.74e-11	8.44e-09	5.35185	8.06167	4.75365	8.28398	1.19656	-0.344417	1.2765	5	53237485	53237650	166	-	11	2	5	6	5	5	4	9	26	23	32	28	27	23	29	30	c("ENSGALT00000019277"	"ENSGALT00000059349")
ENSGALG00000027703+ENSGALG00000003766:E019	ENSGALG00000027703+ENSGALG00000003766	E019	49.3455	0.00182067	51.5454	3.74e-11	8.44e-09	14.4654	10.9479	14.1515	11.3954	-0.83931	-0.0668572	-0.719744	19	5754743	5754878	136	-	59	36	45	58	42	38	59	64	48	63	57	46	53	34	65	44	c("ENSGALT00000073510"	"ENSGALT00000005975")
ENSGALG00000016843:E045	ENSGALG00000016843	E045	86.1146	0.00936326	51.5341	3.76e-11	8.48e-09	18.753	14.5523	18.8931	13.436	-0.786779	0.0235348	-1.02942	1	139049113	139049304	192	+	75	80	100	129	60	104	83	160	61	103	72	88	113	53	63	60	ENSGALT00000027208
ENSGALG00000011811:E091	ENSGALG00000011811	E091	39.6835	0.0115578	51.5073	3.81e-11	8.58e-09	8.64149	12.91	8.54107	12.1665	1.19477	-0.0344115	1.01624	5	53247227	53247825	599	-	19	19	15	19	16	14	16	20	52	50	93	93	66	49	56	69	c("ENSGALT00000019277"	"ENSGALT00000059349")
ENSGALG00000005922:E013	ENSGALG00000005922	E013	45.9081	0.0609325	51.3328	4.16e-11	9.33e-09	8.19459	14.9619	8.32894	14.9296	1.79919	0.0478043	1.79257	8	14096904	14097003	100	-	29	20	31	18	20	11	19	17	81	83	84	80	37	129	50	48	c("ENSGALT00000009525"	"ENSGALT00000054486")
ENSGALG00000003693:E090	ENSGALG00000003693	E090	208.284	0.00579389	51.3205	4.18e-11	9.37e-09	25.0255	21.7124	27.7777	23.2589	-0.469817	0.356981	-0.244259	23	5462020	5462182	163	+	198	196	179	197	123	121	205	217	239	227	340	283	257	179	245	239	c("ENSGALT00000064884"	"ENSGALT00000071537"	"ENSGALT00000005857"	"ENSGALT00000050438"	"ENSGALT00000064867")
ENSGALG00000029892:E001	ENSGALG00000029892	E001	342.738	0.00351566	51.2833	4.26e-11	9.53e-09	32.1066	27.7859	31.6548	28.5508	-0.515586	-0.0517972	-0.420723	5	18401703	18402495	793	-	360	398	402	274	375	262	381	524	245	353	346	287	383	303	419	268	ENSGALT00000067141
ENSGALG00000027703+ENSGALG00000003766:E050	ENSGALG00000027703+ENSGALG00000003766	E050	13.8353	0.0086949	51.279	4.27e-11	9.54e-09	4.152	8.45392	4.39892	7.2106	2.07324	0.16753	1.60648	19	5763471	5763594	124	-	1	2	7	12	5	3	3	1	34	26	38	28	28	11	23	15	c("ENSGALT00000073510"	"ENSGALT00000005975")
ENSGALG00000021139:E016	ENSGALG00000021139	E016	654.072	0.0723989	51.2721	4.28e-11	9.55e-09	29.7547	16.2325	32.395	15.2178	-1.98934	0.307589	-2.18817	15	7987355	7987560	206	-	4527	1726	703	37	1596	922	302	69	155	41	108	12	5	9	16	6	ENSGALT00000034031
ENSGALG00000002375:E020	ENSGALG00000002375	E020	34.2475	0.00246203	51.255	4.32e-11	9.62e-09	8.47773	9.96249	6.75412	9.05188	0.47654	-0.666274	0.193079	17	8318263	8318447	185	+	14	3	15	12	5	1	7	7	82	88	72	75	87	28	51	43	ENSGALT00000003754
ENSGALG00000029530:E016	ENSGALG00000029530	E016	29.9495	0.0118818	51.2378	4.35e-11	9.69e-09	10.9623	6.88365	12.0485	8.28087	-1.37155	0.28252	-0.829893	AADN04013549.1	3561	3644	84	+	72	52	30	44	19	32	42	58	16	19	14	12	20	17	23	14	c("ENSGALT00000082255"	"ENSGALT00000050889"	"ENSGALT00000073582"	"ENSGALT00000057674"	"ENSGALT00000081532")
ENSGALG00000034811:E008	ENSGALG00000034811	E008	1490.47	0.000727228	51.2082	4.42e-11	9.81e-09	50.6428	51.9806	48.8555	50.9127	0.123438	-0.166553	0.0249842	5	15783897	15783945	49	-	1894	1683	1558	1112	1732	948	1762	1364	1619	1686	1840	1599	1127	1887	1214	1194	c("ENSGALT00000054226"	"ENSGALT00000085223"	"ENSGALT00000071708"	"ENSGALT00000068536")
ENSGALG00000002548:E002	ENSGALG00000002548	E002	26.6691	0.148808	51.1797	4.48e-11	9.93e-09	3.10203	11.4266	4.29752	11.821	3.81034	0.944109	3.91189	Z	9172924	9173011	88	+	2	0	4	16	4	0	0	1	55	56	70	67	72	15	57	43	c("ENSGALT00000076740"	"ENSGALT00000004022")
ENSGALG00000039120:E006	ENSGALG00000039120	E006	32.859	0.0251707	51.1775	4.48e-11	9.93e-09	7.50932	12.0732	6.40285	12.0884	1.40561	-0.466069	1.4094	2	3883659	3883771	113	+	18	2	8	26	10	4	11	16	86	47	61	50	57	33	66	62	ENSGALT00000061514
ENSGALG00000013352:E004	ENSGALG00000013352	E004	124.529	0.000644756	51.1395	4.57e-11	1.01e-08	19.2952	20.1394	17.2112	21.0158	0.136577	-0.359636	0.273557	25	935636	935836	201	+	167	111	105	86	87	69	134	98	149	155	191	136	178	123	147	121	ENSGALT00000021786
ENSGALG00000000377:E008	ENSGALG00000000377	E008	131.511	0.000458229	51.0854	4.69e-11	1.04e-08	18.0775	20.4401	19.3795	21.8168	0.390038	0.219772	0.600792	28	505121	505170	50	-	137	156	115	122	111	106	135	150	170	130	127	121	128	161	144	124	ENSGALT00000000510
ENSGALG00000009594:E004	ENSGALG00000009594	E004	240.122	0.00137762	51.0729	4.72e-11	1.04e-08	26.322	25.98	26.8978	22.6534	-0.0446192	0.0742252	-0.502561	9	22540041	22540164	124	+	218	438	249	223	364	232	401	285	192	175	291	153	157	127	218	139	c("ENSGALT00000065604"	"ENSGALT00000088622"	"ENSGALT00000083218"	"ENSGALT00000015634")
ENSGALG00000003693:E087	ENSGALG00000003693	E087	192.87	0.00190279	50.9761	4.95e-11	1.09e-08	24.4736	21.7438	25.6157	22.3431	-0.390202	0.153707	-0.301467	23	5459812	5460000	189	+	203	138	147	196	136	106	182	161	283	202	355	252	247	165	208	219	c("ENSGALT00000064884"	"ENSGALT00000071537"	"ENSGALT00000005857"	"ENSGALT00000050438"	"ENSGALT00000064867")
ENSGALG00000016324:E001	ENSGALG00000016324	E001	49.3646	0.0441943	50.9611	4.99e-11	1.1e-08	14.5747	8.21954	16.2784	8.02184	-1.71009	0.339711	-1.78161	3	88727100	88727152	53	+	38	28	117	67	60	78	66	177	16	29	17	18	22	16	19	23	ENSGALT00000026335
ENSGALG00000004521:E001	ENSGALG00000004521	E001	4664.35	0.00331084	50.9127	5.11e-11	1.12e-08	68.0125	68.6855	66.9082	72.9551	0.0581832	-0.0956743	0.425458	13	13057890	13058347	458	-	4760	4316	6714	3338	3872	2926	5684	4234	3736	5690	5881	4762	4992	5620	4754	4730	ENSGALT00000007197
ENSGALG00000036932:E019	ENSGALG00000036932	E019	81.9427	0.0150625	50.8806	5.19e-11	1.14e-08	18.8773	13.5436	17.975	14.0688	-1.02614	-0.154359	-0.910637	21	4297372	4297458	87	+	102	102	93	47	77	70	123	81	83	61	88	89	81	83	91	59	ENSGALT00000075217
ENSGALG00000032634:E002	ENSGALG00000032634	E002	29.3915	0.00278422	50.827	5.33e-11	1.17e-08	10.575	7.44493	11.5454	8.50056	-1.03507	0.261857	-0.645772	11	476133	476135	3	+	35	55	38	29	34	43	39	44	14	20	19	19	23	16	23	17	c("ENSGALT00000088951"	"ENSGALT00000079070")
ENSGALG00000016843:E005	ENSGALG00000016843	E005	31.6699	0.0118675	50.7868	5.43e-11	1.19e-08	8.11373	11.4669	7.45871	11.569	1.02416	-0.246939	1.05066	1	139004040	139004084	45	+	11	2	24	28	10	12	10	26	54	39	45	59	83	48	40	40	ENSGALT00000027208
ENSGALG00000001540:E006	ENSGALG00000001540	E006	77.19	0.00090481	50.7109	5.64e-11	1.23e-08	14.2866	16.9364	13.8568	17.19	0.52353	-0.0929213	0.569825	23	3523248	3523249	2	+	60	61	64	67	68	54	79	66	103	106	125	70	87	97	94	66	c("ENSGALT00000087315"	"ENSGALT00000002340")
ENSGALG00000002548:E025	ENSGALG00000002548	E025	71.5438	0.0690717	50.5819	6.01e-11	1.31e-08	8.3997	17.1696	9.34386	18.5459	2.15158	0.314026	2.39336	Z	9188085	9188198	114	+	35	5	25	49	9	9	7	19	169	103	203	113	196	54	136	100	c("ENSGALT00000076740"	"ENSGALT00000004022")
ENSGALG00000000349:E009	ENSGALG00000000349	E009	260.406	0.000289195	50.5189	6.19e-11	1.35e-08	25.5381	27.4423	25.7412	28.3574	0.246318	0.0268767	0.360527	27	1875121	1875219	99	+	269	240	273	234	217	209	282	286	258	260	258	240	326	370	225	275	ENSGALT00000000469
ENSGALG00000011811:E106	ENSGALG00000011811	E106	17.289	0.00236218	50.5131	6.21e-11	1.35e-08	5.13538	8.7242	5.63548	8.24741	1.54891	0.270282	1.38353	5	53261539	53261695	157	-	5	6	7	10	4	5	7	10	27	32	27	42	21	22	33	32	c("ENSGALT00000019277"	"ENSGALT00000059349")
ENSGALG00000010053:E008	ENSGALG00000010053	E008	41.4779	0.154779	50.4748	6.33e-11	1.37e-08	3.94962	14.3477	6.37917	14.3595	3.79761	1.39332	3.80012	8	20145129	20145239	111	+	3	3	10	33	2	2	0	6	68	29	117	86	149	50	99	56	c("ENSGALT00000069062"	"ENSGALT00000077706"	"ENSGALT00000068137"	"ENSGALT00000016337"	"ENSGALT00000057707"	"ENSGALT00000066531")
ENSGALG00000036894:E041	ENSGALG00000036894	E041	65.0682	0.0480407	50.4331	6.46e-11	1.4e-08	8.76315	16.234	9.41388	16.1058	1.8529	0.211383	1.82838	17	930746	931077	332	-	24	1	20	58	9	8	14	17	95	110	112	110	152	69	159	142	c("ENSGALT00000070210"	"ENSGALT00000067248")
ENSGALG00000001513:E041	ENSGALG00000001513	E041	43.5726	0.00143732	50.4175	6.51e-11	1.41e-08	13.3874	9.81395	13.0582	11.5638	-0.928801	-0.0752693	-0.440546	17	8859675	8859950	276	+	68	48	43	36	49	23	40	46	68	39	49	42	33	30	57	44	c("ENSGALT00000002299"	"ENSGALT00000049092")
ENSGALG00000035384:E022	ENSGALG00000035384	E022	6.91097	0.00529111	50.4215	6.5e-11	1.41e-08	5.89815	2.55591	6.29782	2.91176	-2.42412	0.191121	-2.04724	2	103315007	103315035	29	-	15	11	8	14	8	9	12	15	2	2	2	2	2	4	2	2	c("ENSGALT00000050411"	"ENSGALT00000087908")
ENSGALG00000008676:E004	ENSGALG00000008676	E004	1083.81	0.0020924	50.3412	6.76e-11	1.46e-08	44.1622	47.2452	42.7623	46.7417	0.296081	-0.137124	0.248239	3	15537494	15537616	123	+	727	615	830	1246	964	1084	1025	940	851	1088	691	880	1696	1837	1290	1638	ENSGALT00000015273
ENSGALG00000000122:E011	ENSGALG00000000122	E011	1392.06	0.000610383	50.3056	6.88e-11	1.48e-08	48.78	50.0879	48.2157	50.7947	0.122135	-0.0530321	0.187702	16	155284	155291	8	+	1352	1297	1263	930	1172	761	1299	1194	2072	1520	1931	1597	1780	1725	1454	1514	c("ENSGALT00000089517"	"ENSGALT00000088792"	"ENSGALT00000000171"	"ENSGALT00000087483"	"ENSGALT00000089345")
ENSGALG00000043178:E007	ENSGALG00000043178	E007	203.943	0.00786149	50.288	6.94e-11	1.49e-08	26.6757	21.9909	26.689	21.522	-0.645438	0.00170684	-0.715563	1	579767	580000	234	-	282	183	204	194	209	180	212	228	285	248	265	193	194	129	192	147	c("ENSGALT00000080345"	"ENSGALT00000064156"	"ENSGALT00000049401"	"ENSGALT00000066854")
ENSGALG00000001658:E015	ENSGALG00000001658	E015	3010.94	0.000503236	50.2513	7.06e-11	1.51e-08	60.9988	62.5482	61.1492	62.9927	0.136391	0.013269	0.175385	27	4536156	4536266	111	+	3493	2707	3095	2450	2422	1957	3168	2774	4107	2842	3530	3498	3101	4019	2843	3143	c("ENSGALT00000062853"	"ENSGALT00000087384"	"ENSGALT00000083850"	"ENSGALT00000089176"	"ENSGALT00000040117"	"ENSGALT00000047876")
ENSGALG00000030904+ENSGALG00000038881:E100	ENSGALG00000030904+ENSGALG00000038881	E100	278.058	0.0140546	50.2626	7.02e-11	1.51e-08	31.6291	23.2226	31.2971	24.1475	-1.06825	-0.0383751	-0.93858	KQ759536.1	68623	68767	145	+	353	459	303	250	255	205	477	278	159	306	352	259	217	212	233	197	c("ENSGALT00000071861"	"ENSGALT00000065590")
ENSGALG00000011329:E001	ENSGALG00000011329	E001	59.5591	0.00853244	50.2345	7.12e-11	1.53e-08	15.1402	12.4553	16.4342	11.4088	-0.592515	0.252744	-0.855642	3	42235566	42235710	145	-	50	62	58	87	50	50	45	107	60	56	46	77	57	46	69	54	c("ENSGALT00000069813"	"ENSGALT00000058465"	"ENSGALT00000018484"	"ENSGALT00000048333"	"ENSGALT00000082362")
ENSGALG00000004956:E017	ENSGALG00000004956	E017	157.359	0.00114338	50.125	7.51e-11	1.61e-08	20.0911	22.7498	20.1481	23.2954	0.402981	0.00908096	0.481111	11	11115357	11115359	3	+	136	159	138	150	99	114	118	233	141	157	183	175	204	149	263	168	c("ENSGALT00000056464"	"ENSGALT00000085739"	"ENSGALT00000007948")
ENSGALG00000000122:E007	ENSGALG00000000122	E007	1056.02	0.000702861	50.0869	7.66e-11	1.64e-08	44.5023	46.7106	43.8128	45.913	0.212229	-0.0671027	0.136019	16	153939	153939	1	+	1009	915	923	701	925	609	975	895	1600	1338	1524	1249	1329	1244	1091	1050	c("ENSGALT00000089517"	"ENSGALT00000087483"	"ENSGALT00000089345")
ENSGALG00000002548:E059	ENSGALG00000002548	E059	1032.51	0.0225602	50.0768	7.69e-11	1.64e-08	50.3681	39.8839	48.3929	41.5316	-1.01426	-0.184508	-0.848232	Z	9203009	9203910	902	+	1456	1120	1229	1015	1102	764	1344	959	1178	994	1242	1033	1097	765	806	752	c("ENSGALT00000076740"	"ENSGALT00000004022")
ENSGALG00000039193:E040	ENSGALG00000039193	E040	157.17	0.123263	50.0832	7.67e-11	1.64e-08	10.0786	24.379	11.8882	23.7475	2.74184	0.492236	2.65434	21	2727786	2727936	151	-	25	3	47	103	6	11	4	11	335	318	390	376	433	129	270	248	c("ENSGALT00000049023"	"ENSGALT00000087506"	"ENSGALT00000065973"	"ENSGALT00000049138")
ENSGALG00000010053:E013	ENSGALG00000010053	E013	19.5599	0.0776429	50.0646	7.74e-11	1.65e-08	3.66694	9.96246	4.11498	9.98103	2.91801	0.334006	2.92353	8	20169080	20169385	306	+	5	2	8	7	0	1	0	8	48	28	28	35	68	12	51	35	c("ENSGALT00000069062"	"ENSGALT00000077706"	"ENSGALT00000068137"	"ENSGALT00000016337"	"ENSGALT00000057707"	"ENSGALT00000066531")
ENSGALG00000039193:E047	ENSGALG00000039193	E047	161.356	0.127834	50.0472	7.81e-11	1.66e-08	10.1736	24.1653	11.8577	24.6214	2.6846	0.456733	2.74716	21	2730459	2730674	216	-	23	1	40	108	14	5	6	15	348	297	352	392	469	149	281	273	c("ENSGALT00000049023"	"ENSGALT00000087506"	"ENSGALT00000065973"	"ENSGALT00000049138")
ENSGALG00000012256:E014	ENSGALG00000012256	E014	13.4846	0.00417211	49.9989	7.99e-11	1.7e-08	5.25548	7.67927	3.58899	7.72994	1.10679	-1.10637	1.12608	3	46150469	46150650	182	+	8	4	7	2	4	2	8	4	26	26	42	19	19	13	20	25	c("ENSGALT00000081343"	"ENSGALT00000071801"	"ENSGALT00000072843"	"ENSGALT00000080254"	"ENSGALT00000020015")
ENSGALG00000002576:E003	ENSGALG00000002576	E003	80.3418	0.00691106	49.9315	8.26e-11	1.74e-08	15.4326	17.4391	12.6681	17.7399	0.378642	-0.600255	0.432134	19	4919470	4919470	1	-	76	46	101	68	61	53	50	76	61	96	113	62	115	131	96	104	c("ENSGALT00000080684"	"ENSGALT00000080158"	"ENSGALT00000004043"	"ENSGALT00000084351")
ENSGALG00000004769:E002	ENSGALG00000004769	E002	1992.46	0.00185096	49.9469	8.2e-11	1.74e-08	58.1016	53.6495	55.744	53.4478	-0.401111	-0.211376	-0.419493	6	11945645	11945757	113	-	2118	1189	2896	2232	2262	1892	1862	2454	1578	1852	1983	2253	2090	1272	2193	2268	ENSGALT00000007605
ENSGALG00000026445:E009	ENSGALG00000026445	E009	1748.13	0.000971502	49.9416	8.22e-11	1.74e-08	52.6372	52.6041	51.8528	55.2844	-0.0030301	-0.0719801	0.240706	5	43925177	43927634	2458	+	1887	2045	1758	2008	1779	1266	2235	2317	1293	1756	1570	1600	1412	1801	1720	1872	ENSGALT00000045488
ENSGALG00000002389:E005	ENSGALG00000002389	E005	122.528	0.00883568	49.881	8.47e-11	1.79e-08	21.7795	17.1073	21.5998	17.0365	-0.767797	-0.0269438	-0.780717	18	4778739	4778927	189	-	104	86	242	118	77	80	92	125	98	155	202	200	152	59	134	106	c("ENSGALT00000060189"	"ENSGALT00000003760"	"ENSGALT00000067275"	"ENSGALT00000072970")
ENSGALG00000016997:E007	ENSGALG00000016997	E007	44.982	0.00973098	49.8318	8.68e-11	1.83e-08	11.7721	13.5767	8.24168	12.5302	0.42964	-1.05678	0.187374	1	168747735	168747735	1	+	19	12	44	23	40	27	15	20	58	68	44	50	90	56	80	91	ENSGALT00000036484
ENSGALG00000043064:E002	ENSGALG00000043064	E002	189.84	0.00250399	49.7947	8.84e-11	1.86e-08	19.9161	23.4333	19.213	23.4042	0.528611	-0.114476	0.524503	17	992912	992937	26	-	159	1356	28	48	86	25	60	45	274	240	274	81	52	146	93	71	ENSGALT00000069086
ENSGALG00000033884:E020	ENSGALG00000033884	E020	1967.24	0.000504433	49.779	8.9e-11	1.87e-08	54.2752	55.7738	53.7707	55.9611	0.135531	-0.0458596	0.152405	28	1454921	1454944	24	+	1791	1763	1810	1371	1629	1238	1650	1868	2309	2447	2691	2453	3010	2036	2076	2218	c("ENSGALT00000062006"	"ENSGALT00000064588"	"ENSGALT00000084478"	"ENSGALT00000078549"	"ENSGALT00000055262"	"ENSGALT00000088904")
ENSGALG00000010411:E004	ENSGALG00000010411	E004	384.53	0.000834749	49.6993	9.26e-11	1.94e-08	29.8809	32.981	30.4806	32.5355	0.358701	0.0711077	0.308441	9	23862024	23862104	81	-	400	386	300	380	279	344	356	477	375	390	390	527	416	368	495	401	c("ENSGALT00000085254"	"ENSGALT00000061365"	"ENSGALT00000038908")
ENSGALG00000014067:E022	ENSGALG00000014067	E022	30.3301	0.00185979	49.7031	9.24e-11	1.94e-08	7.18333	11.0923	9.42034	11.2246	1.28206	0.797034	1.31746	28	3279798	3279884	87	+	18	27	8	24	14	18	17	32	66	29	48	45	42	46	36	33	c("ENSGALT00000070398"	"ENSGALT00000087118")
ENSGALG00000014432:E003	ENSGALG00000014432	E003	2978.24	4.6e-05	49.6246	9.6e-11	2.01e-08	61.7782	61.4334	61.8058	61.5342	-0.0303671	0.0024312	-0.0214875	2	111560823	111560888	66	-	3509	3593	3344	2485	3525	2175	3567	3465	3242	3258	3187	2874	2349	3372	2340	2038	c("ENSGALT00000023311"	"ENSGALT00000083534")
ENSGALG00000035717:E066	ENSGALG00000035717	E066	184.466	0.00463184	49.6195	9.63e-11	2.01e-08	25.1809	21.3002	24.706	20.2996	-0.552892	-0.0640902	-0.707971	21	6564404	6564555	152	+	229	156	250	311	176	155	302	291	143	154	146	175	143	99	181	97	c("ENSGALT00000080452"	"ENSGALT00000088762"	"ENSGALT00000073779")
ENSGALG00000041777:E007	ENSGALG00000041777	E007	75.2268	0.000878363	49.6225	9.61e-11	2.01e-08	13.9169	17.3931	14.2208	15.9518	0.686241	0.065701	0.417732	AADN04011972.1	7275	7457	183	-	93	60	61	56	70	43	74	59	107	103	111	99	94	49	84	82	ENSGALT00000064418
ENSGALG00000030904+ENSGALG00000038881:E093	ENSGALG00000030904+ENSGALG00000038881	E093	389.836	0.0035664	49.5717	9.86e-11	2.05e-08	34.5261	28.7371	33.9973	29.5695	-0.668265	-0.0581436	-0.567345	KQ759536.1	66605	66745	141	+	485	585	359	311	284	241	613	339	344	476	578	380	454	263	367	320	c("ENSGALT00000071861"	"ENSGALT00000065590")
ENSGALG00000008633:E002	ENSGALG00000008633	E002	15.3197	0.00318997	49.5637	9.9e-11	2.06e-08	7.23933	5.32169	9.4423	5.83234	-0.897546	0.781186	-0.630891	4	16572560	16572598	39	+	22	34	13	18	18	22	13	26	15	9	18	5	13	5	7	8	c("ENSGALT00000030227"	"ENSGALT00000060928")
ENSGALG00000002053:E005	ENSGALG00000002053	E005	655.45	0.00189427	49.4798	1.03e-10	2.14e-08	36.9394	40.1175	36.5118	40.1083	0.328749	-0.0452949	0.327822	19	4288307	4288456	150	-	564	367	1024	513	492	491	668	559	477	1152	602	924	1149	546	488	733	ENSGALT00000003192
ENSGALG00000005659:E009	ENSGALG00000005659	E009	146.596	0.0045721	49.4535	1.04e-10	2.17e-08	19.2574	22.258	18.5161	23.1633	0.466437	-0.124225	0.597444	4	2437499	2437786	288	+	136	122	157	95	89	75	112	143	131	191	207	179	207	227	163	172	c("ENSGALT00000009080"	"ENSGALT00000069650")
ENSGALG00000031916:E005	ENSGALG00000031916	E005	376.486	0.00152778	49.4504	1.05e-10	2.17e-08	30.39	29.2782	32.0045	28.4077	-0.132811	0.187582	-0.239093	AADN04000990.1	26474	27476	1003	+	475	592	528	303	390	629	402	700	140	277	194	216	201	220	243	450	c("ENSGALT00000064013"	"ENSGALT00000086231"	"ENSGALT00000063564")
ENSGALG00000010177:E033	ENSGALG00000010177	E033	38.1484	0.0268806	49.4375	1.05e-10	2.18e-08	6.62906	13.5282	8.70951	12.2428	2.11339	0.800277	1.81221	1	36376057	36376157	101	-	8	11	13	33	10	18	11	18	76	43	122	61	54	65	68	33	c("ENSGALT00000049117"	"ENSGALT00000068245"	"ENSGALT00000016545")
ENSGALG00000036894:E004	ENSGALG00000036894	E004	183.055	0.0114465	49.4081	1.07e-10	2.2e-08	25.3308	21.1807	25.8777	20.2472	-0.591163	0.0724394	-0.736298	17	911933	912035	103	-	168	122	184	205	120	170	178	233	159	207	194	204	262	130	224	239	c("ENSGALT00000070210"	"ENSGALT00000067248")
ENSGALG00000008187:E005	ENSGALG00000008187	E005	191.339	0.000354872	49.3657	1.09e-10	2.25e-08	24.0475	21.5291	24.451	22.5421	-0.363776	0.0555807	-0.213742	10	19789905	19790019	115	-	216	269	208	209	232	172	294	269	130	142	136	150	138	197	161	149	c("ENSGALT00000076599"	"ENSGALT00000013336")
ENSGALG00000021139:E001	ENSGALG00000021139	E001	33403	0.0113177	49.3627	1.09e-10	2.25e-08	90.6131	94.3077	88.801	94.4663	0.310232	-0.152413	0.323538	15	7973416	7973941	526	-	161156	70522	69991	3101	85025	23663	28886	2600	40154	12736	17157	5887	1647	3051	3289	1954	ENSGALT00000009519
ENSGALG00000041380:E012	ENSGALG00000041380	E012	1926.78	0.00651128	49.3184	1.12e-10	2.29e-08	51.1957	56.2729	52.8909	56.8269	0.462317	0.155751	0.512072	16	75344	75385	42	+	1631	2241	818	644	2897	2239	1481	501	5070	2726	2666	2128	1949	1202	2148	1148	c("ENSGALT00000085671"	"ENSGALT00000077683"	"ENSGALT00000080781"	"ENSGALT00000088264"	"ENSGALT00000079478"	"ENSGALT00000087837")
ENSGALG00000004796:E004	ENSGALG00000004796	E004	18.0137	0.0093954	49.2264	1.17e-10	2.4e-08	6.76124	9.90709	5.14679	8.94154	1.12321	-0.794895	0.820101	21	6359870	6361084	1215	-	18	4	12	14	12	7	15	11	31	27	38	23	31	19	20	20	ENSGALT00000052911
ENSGALG00000016997:E008	ENSGALG00000016997	E008	45.3028	0.00933418	49.186	1.19e-10	2.44e-08	11.7755	13.5763	8.33843	12.5852	0.428665	-1.02335	0.199685	1	168747736	168747740	5	+	17	12	43	25	43	27	15	20	59	67	44	50	91	56	82	91	c("ENSGALT00000085752"	"ENSGALT00000036484")
ENSGALG00000040770:E019	ENSGALG00000040770	E019	59.2057	0.0196409	49.1779	1.2e-10	2.45e-08	10.8789	14.2416	10.0456	15.3631	0.810612	-0.236873	1.04243	14	4125694	4125830	137	-	47	11	29	40	13	19	18	18	84	81	117	92	102	87	135	99	c("ENSGALT00000047158"	"ENSGALT00000050395")
ENSGALG00000009076:E001	ENSGALG00000009076	E001	159.571	0.00309312	49.154	1.21e-10	2.47e-08	19.9549	22.7993	19.964	24.1046	0.431876	0.00146158	0.616262	9	17478949	17479178	230	-	189	157	156	137	154	109	176	149	148	171	151	180	138	240	172	158	ENSGALT00000014768
ENSGALG00000002548:E003	ENSGALG00000002548	E003	59.169	0.159293	49.1275	1.23e-10	2.5e-08	5.7495	16.8804	7.01927	16.524	3.20742	0.582229	3.14117	Z	9176292	9176455	164	+	15	1	9	41	8	2	3	2	120	111	181	154	123	44	118	91	c("ENSGALT00000076740"	"ENSGALT00000004022")
ENSGALG00000000122:E006	ENSGALG00000000122	E006	1058.98	0.000733347	49.0673	1.26e-10	2.57e-08	44.5064	46.7664	43.8878	45.9519	0.217141	-0.0601861	0.139347	16	153938	153938	1	+	1012	921	917	704	928	610	976	901	1607	1346	1527	1252	1335	1245	1092	1054	c("ENSGALT00000089517"	"ENSGALT00000000171"	"ENSGALT00000087483"	"ENSGALT00000089345")
ENSGALG00000004971:E005	ENSGALG00000004971	E005	103.832	0.000615919	49.023	1.29e-10	2.63e-08	18.4678	17.0087	19.2745	15.8778	-0.257811	0.135288	-0.470963	17	5504048	5504118	71	-	111	178	91	126	120	107	113	142	113	86	113	84	73	80	84	57	ENSGALT00000007972
ENSGALG00000015844:E004	ENSGALG00000015844	E004	684.672	0.000144255	49.0073	1.3e-10	2.64e-08	38.5982	40.196	38.0074	39.5402	0.163467	-0.0612735	0.0967598	1	104654112	104654181	70	+	651	602	725	567	526	486	647	734	630	850	908	796	795	940	657	670	c("ENSGALT00000036785"	"ENSGALT00000087816"	"ENSGALT00000063020")
ENSGALG00000003267:E012	ENSGALG00000003267	E012	180.771	0.000359339	48.9461	1.34e-10	2.72e-08	21.9787	23.8989	21.4799	24.34	0.275884	-0.0746717	0.336888	27	5324764	5324811	48	-	172	168	121	209	107	117	167	146	224	212	311	190	283	129	218	219	c("ENSGALT00000005170"	"ENSGALT00000069828")
ENSGALG00000011457:E007	ENSGALG00000011457	E007	614.041	0.00116762	48.9332	1.35e-10	2.73e-08	36.719	38.6809	35.662	38.8525	0.205092	-0.112826	0.22279	4	49977950	49978039	90	+	603	498	543	388	501	364	617	611	668	861	771	728	758	753	680	728	ENSGALT00000018681
ENSGALG00000011811:E093	ENSGALG00000011811	E093	22.9622	0.0196307	48.9079	1.36e-10	2.76e-08	6.67374	10.014	5.26521	9.66582	1.19307	-0.690715	1.08825	5	53249840	53249997	158	-	12	12	9	4	12	4	6	7	25	40	52	53	35	32	39	43	c("ENSGALT00000019277"	"ENSGALT00000059349")
ENSGALG00000037522:E007	ENSGALG00000037522	E007	30.7312	0.00144606	48.8092	1.43e-10	2.9e-08	11.3174	8.87508	12.0466	8.20372	-0.721004	0.18693	-0.95253	28	2967403	2967546	144	-	47	35	25	52	15	26	22	31	37	40	54	34	31	10	30	21	c("ENSGALT00000057614"	"ENSGALT00000058343")
ENSGALG00000026364:E014	ENSGALG00000026364	E014	198.833	0.000647683	48.6943	1.52e-10	3.06e-08	22.2009	24.9111	23.1685	25.6002	0.381849	0.140148	0.474016	4	63202557	63202613	57	+	198	232	163	152	153	137	228	274	210	223	233	220	200	206	208	216	c("ENSGALT00000044806"	"ENSGALT00000084266")
ENSGALG00000036894:E028	ENSGALG00000036894	E028	74.2574	0.0431101	48.6865	1.52e-10	3.06e-08	9.89969	17.1506	10.2251	17.0179	1.66312	0.0959244	1.63893	17	923970	924182	213	-	27	2	41	59	7	15	11	23	93	97	128	163	185	79	166	158	c("ENSGALT00000070210"	"ENSGALT00000067248")
ENSGALG00000039964:E010	ENSGALG00000039964	E010	25.6544	0.0482145	48.688	1.52e-10	3.06e-08	6.51831	13.313	5.34675	7.19924	2.11404	-0.577214	0.290413	16	242097	242270	174	-	1	13	2	6	13	3	16	8	117	41	120	11	31	14	29	21	c("ENSGALT00000080286"	"ENSGALT00000046732"	"ENSGALT00000075892")
ENSGALG00000040258:E005	ENSGALG00000040258	E005	51.8727	0.00427941	48.6926	1.52e-10	3.06e-08	14.0561	13.4332	12.8937	10.9309	-0.137555	-0.261445	-0.7565	30	15615	15752	138	+	76	51	63	48	73	36	64	57	56	56	68	52	46	25	44	34	c("ENSGALT00000073056"	"ENSGALT00000071619"	"ENSGALT00000090295"	"ENSGALT00000088974")
ENSGALG00000036894:E032	ENSGALG00000036894	E032	50.3238	0.0474987	48.6674	1.54e-10	3.08e-08	8.24653	14.9194	7.58359	13.9479	1.77193	-0.24599	1.56656	17	926330	926480	151	-	11	2	32	33	3	4	13	15	53	98	104	102	144	46	101	96	c("ENSGALT00000070210"	"ENSGALT00000067248")
ENSGALG00000010073:E013	ENSGALG00000010073	E013	526.343	0.00036367	48.6532	1.55e-10	3.1e-08	33.5256	36.3053	35.0011	36.3203	0.302597	0.162262	0.304192	21	6790367	6790515	149	+	492	674	438	606	356	459	488	804	445	465	446	428	676	649	512	595	c("ENSGALT00000084524"	"ENSGALT00000088077"	"ENSGALT00000085097"	"ENSGALT00000039102"	"ENSGALT00000085497")
ENSGALG00000040917:E014	ENSGALG00000040917	E014	5.11051	0.0234769	48.6373	1.56e-10	3.12e-08	1.36027	4.89689	5.87289	2.25551	3.70477	4.23337	1.4604	2	41754331	41754476	146	-	2	7	0	14	0	10	0	12	11	13	4	5	2	2	1	1	c("ENSGALT00000053453"	"ENSGALT00000069992")
ENSGALG00000001658:E011	ENSGALG00000001658	E011	2387.94	0.000194721	48.6112	1.58e-10	3.16e-08	57.2478	58.5593	57.8891	58.9135	0.117096	0.0573313	0.148613	27	4535769	4535795	27	+	2667	2250	2393	1961	1837	1655	2759	2222	3252	2182	2773	2739	2515	2999	2183	2574	c("ENSGALT00000062853"	"ENSGALT00000089176"	"ENSGALT00000083850"	"ENSGALT00000040117")
ENSGALG00000002232:E006	ENSGALG00000002232	E006	118.191	0.000971403	48.5798	1.6e-10	3.2e-08	17.9835	19.1218	16.4499	20.2227	0.193636	-0.277946	0.372093	21	3038253	3039631	1379	-	87	45	118	103	66	55	65	58	193	145	168	145	242	134	212	131	ENSGALT00000003495
ENSGALG00000042976:E003	ENSGALG00000042976	E003	135.242	0.000392241	48.5761	1.61e-10	3.2e-08	21.6065	19.2233	21.1763	18.2435	-0.375218	-0.0652024	-0.540556	AADN04001028.1	2726	2901	176	+	199	146	148	131	130	138	186	192	161	107	148	98	106	75	128	108	c("ENSGALT00000054586"	"ENSGALT00000082388"	"ENSGALT00000046592"	"ENSGALT00000077738"	"ENSGALT00000072556")
ENSGALG00000040156:E023	ENSGALG00000040156	E023	31.4524	0.0113905	48.5256	1.65e-10	3.28e-08	8.08915	10.3572	6.78319	11.2937	0.729786	-0.515782	0.987609	5	44345531	44345612	82	-	12	6	10	16	20	9	10	9	43	38	72	59	52	56	55	57	c("ENSGALT00000060808"	"ENSGALT00000073401"	"ENSGALT00000081151")
ENSGALG00000008684:E004	ENSGALG00000008684	E004	718.389	0.00166997	48.3761	1.77e-10	3.52e-08	41.0537	37.8548	41.173	37.4113	-0.327141	0.0119745	-0.37354	9	16247532	16247572	41	+	854	1059	752	736	983	720	980	918	632	612	616	610	573	488	593	451	c("ENSGALT00000055728"	"ENSGALT00000014135"	"ENSGALT00000072858"	"ENSGALT00000069706"	"ENSGALT00000086686"	"ENSGALT00000039726")
ENSGALG00000027534:E001	ENSGALG00000027534	E001	554.931	0.00325735	48.3604	1.78e-10	3.55e-08	32.6596	35.0372	33.502	36.194	0.263301	0.0945029	0.387843	13	13010726	13011982	1257	-	391	2170	273	668	146	426	420	671	288	452	339	171	281	954	583	548	ENSGALT00000044457
ENSGALG00000012830:E003	ENSGALG00000012830	E003	2.61447	0.017	48.3499	1.79e-10	3.56e-08	1.316	4.89603	1.74737	2.22553	3.79979	0.818594	1.51728	2	66713189	66713375	187	+	1	1	2	1	2	2	0	0	15	10	7	2	1	0	1	0	c("ENSGALT00000037206"	"ENSGALT00000020927")
ENSGALG00000043051:E003	ENSGALG00000043051	E003	1415.88	0.00319718	48.2718	1.86e-10	3.69e-08	50.4821	47.884	50.6306	45.5764	-0.243045	0.0137656	-0.462804	3	105646793	105646902	110	+	2520	3463	1595	835	1252	1222	2181	1603	1064	1574	1548	1545	729	552	783	505	c("ENSGALT00000080559"	"ENSGALT00000057686")
ENSGALG00000039193:E026	ENSGALG00000039193	E026	151.226	0.0126575	48.2557	1.88e-10	3.72e-08	15.2212	22.0988	16.4723	22.9772	1.17631	0.243537	1.30418	21	2715035	2715149	115	-	47	12	88	135	39	46	18	57	306	230	281	315	384	119	247	244	c("ENSGALT00000049023"	"ENSGALT00000087506"	"ENSGALT00000065973"	"ENSGALT00000049138")
ENSGALG00000001446:E012	ENSGALG00000001446	E012	693.689	0.000153886	48.212	1.92e-10	3.79e-08	38.8281	37.4623	39.3216	37.4053	-0.141936	0.0506881	-0.147911	17	8902385	8902596	212	+	1011	1234	867	823	551	388	1752	871	410	545	992	483	363	299	438	295	c("ENSGALT00000002199"	"ENSGALT00000068748"	"ENSGALT00000084418"	"ENSGALT00000074098")
ENSGALG00000026445:E006	ENSGALG00000026445	E006	475.148	0.000166415	48.2144	1.92e-10	3.79e-08	34.4263	33.5116	34.7789	32.7163	-0.10107	0.038556	-0.190243	5	43922433	43922539	107	+	543	626	492	595	501	403	667	733	358	489	417	407	324	375	368	397	c("ENSGALT00000046527"	"ENSGALT00000045488")
ENSGALG00000039120:E014	ENSGALG00000039120	E014	80.5574	0.0536221	48.1951	1.94e-10	3.82e-08	10.6603	18.3043	9.95809	18.7794	1.64724	-0.202351	1.72808	2	3887354	3887925	572	+	41	4	18	55	15	15	23	46	195	140	162	94	187	80	136	157	ENSGALT00000061514
ENSGALG00000009309:E012	ENSGALG00000009309	E012	40.6283	0.00382544	48.1477	1.98e-10	3.9e-08	10.5693	13.1956	8.88348	12.741	0.665074	-0.51441	0.559262	9	19801662	19802103	442	+	33	34	39	18	38	25	29	20	81	47	65	45	44	55	43	50	c("ENSGALT00000039360"	"ENSGALT00000089477")
ENSGALG00000009621+ENSGALG00000027736:E022	ENSGALG00000009621+ENSGALG00000027736	E022	2879.99	0.000611443	48.1448	1.98e-10	3.9e-08	61.0909	62.1636	59.6732	61.5597	0.0944667	-0.125381	0.0413277	14	4194410	4194426	17	-	4612	3732	2395	2697	2270	2123	3917	2937	4196	3622	3475	2407	2469	2053	2386	1954	c("ENSGALT00000079176"	"ENSGALT00000015673"	"ENSGALT00000088299"	"ENSGALT00000084562"	"ENSGALT00000089197")
ENSGALG00000012009:E009	ENSGALG00000012009	E009	56.3759	0.000895894	48.1278	2e-10	3.93e-08	12.6333	14.7626	11.2799	14.5738	0.472506	-0.339783	0.433179	5	54895067	54895067	1	-	63	33	40	35	48	32	59	40	62	69	86	67	84	71	80	60	c("ENSGALT00000057753"	"ENSGALT00000019598")
ENSGALG00000040109:E001	ENSGALG00000040109	E001	1381.16	0.0204748	48.1069	2.02e-10	3.96e-08	55.9763	43.9251	53.5956	45.0384	-1.12434	-0.215573	-1.01631	13	12056462	12061032	4571	-	1447	1390	1295	1094	1300	1037	1386	1448	1459	1490	1769	1458	1564	1554	1540	1315	ENSGALT00000059160
ENSGALG00000004956:E007	ENSGALG00000004956	E007	172.862	0.00141784	48.0982	2.03e-10	3.97e-08	23.6309	20.3432	24.0541	20.8351	-0.488516	0.0590327	-0.411659	11	11111016	11111072	57	+	199	233	184	249	164	142	161	359	114	129	137	130	155	117	165	171	c("ENSGALT00000088941"	"ENSGALT00000056464"	"ENSGALT00000007948"	"ENSGALT00000085739")
ENSGALG00000006097:E010	ENSGALG00000006097	E010	50.8926	0.0363251	48.0684	2.06e-10	4.03e-08	7.98835	13.7388	9.05925	13.9311	1.61413	0.370251	1.65634	12	9965320	9965416	97	+	16	10	21	49	6	4	6	10	85	74	104	98	142	80	83	74	ENSGALT00000036246
ENSGALG00000037522:E005	ENSGALG00000037522	E005	26.4904	0.0016357	48.0668	2.06e-10	4.03e-08	10.645	8.27346	11.254	7.37072	-0.745055	0.165815	-1.08405	28	2966629	2966721	93	-	35	32	18	42	21	25	22	26	42	24	50	27	24	9	27	14	c("ENSGALT00000057614"	"ENSGALT00000058343")
ENSGALG00000041956:E004	ENSGALG00000041956	E004	2.40503	0.0188575	48.0581	2.07e-10	4.04e-08	0.757159	4.33701	3.9593	2.25879	5.04335	4.77918	3.15557	AADN04008557.1	5695	5877	183	+	1	3	0	0	0	0	1	1	6	15	4	1	0	2	4	3	c("ENSGALT00000075031"	"ENSGALT00000051913"	"ENSGALT00000046518"	"ENSGALT00000052420")
ENSGALG00000006097:E031	ENSGALG00000006097	E031	189.852	0.0194878	48.0205	2.11e-10	4.1e-08	27.7025	19.9309	26.8387	20.1367	-1.09333	-0.109482	-1.06046	12	9995460	9995555	96	+	176	150	219	206	142	174	174	221	170	202	215	216	227	224	193	183	ENSGALT00000036246
ENSGALG00000015339:E009	ENSGALG00000015339	E009	57.244	0.0343083	48.0198	2.11e-10	4.1e-08	15.0201	13.5353	15.5803	8.15863	-0.317085	0.112415	-1.824	1	85347334	85347358	25	-	82	86	50	86	85	44	62	117	60	50	60	73	4	38	23	12	c("ENSGALT00000024756"	"ENSGALT00000083617")
ENSGALG00000021683:E004	ENSGALG00000021683	E004	150.984	0.000563054	48.0129	2.12e-10	4.11e-08	20.0229	22.7699	19.6203	22.3356	0.416754	-0.0648392	0.353586	21	1544377	1544512	136	-	173	209	137	139	138	120	166	163	125	142	155	171	154	164	147	146	c("ENSGALT00000088895"	"ENSGALT00000040422"	"ENSGALT00000051118")
ENSGALG00000003693:E053	ENSGALG00000003693	E053	23.2488	0.0273489	47.9813	2.15e-10	4.17e-08	6.37696	10.2858	3.78509	9.23025	1.40535	-1.51559	1.08473	23	5425158	5425478	321	+	15	3	11	4	7	2	6	2	45	24	117	37	34	25	37	32	c("ENSGALT00000064884"	"ENSGALT00000071537"	"ENSGALT00000005857"	"ENSGALT00000050438"	"ENSGALT00000064867")
ENSGALG00000029663:E009	ENSGALG00000029663	E009	80.0392	0.000615658	47.9746	2.16e-10	4.17e-08	16.9841	14.6644	17.0509	13.806	-0.452661	0.0122099	-0.636367	AADN04002404.1	7327	7439	113	-	104	101	101	93	90	92	89	120	55	74	73	59	57	57	61	63	c("ENSGALT00000056526"	"ENSGALT00000065041")
ENSGALG00000039193:E027	ENSGALG00000039193	E027	150.072	0.0236367	47.9787	2.15e-10	4.17e-08	14.0759	22.3305	16.0215	22.9734	1.44937	0.396677	1.54259	21	2716643	2716770	128	-	40	9	80	145	25	36	18	47	288	254	292	325	355	135	237	263	c("ENSGALT00000049023"	"ENSGALT00000087506"	"ENSGALT00000065973"	"ENSGALT00000049138")
ENSGALG00000011086:E014	ENSGALG00000011086	E014	40.0086	0.00938555	47.9546	2.18e-10	4.21e-08	12.3234	7.89723	10.9119	7.60121	-1.31951	-0.364017	-1.43158	3	40141170	40141190	21	-	44	84	29	24	235	23	27	32	12	12	56	13	12	5	8	5	c("ENSGALT00000018064"	"ENSGALT00000079340"	"ENSGALT00000088724")
ENSGALG00000025282+ENSGALG00000013990:E007	ENSGALG00000025282+ENSGALG00000013990	E007	3162.11	0.00010058	47.9479	2.18e-10	4.22e-08	62.7912	63.1446	61.9268	62.9744	0.0309893	-0.075945	0.0160677	3	56964993	56965041	49	-	3521	3751	3271	2447	3290	1990	3618	3048	3432	3651	3753	3201	2563	4167	2907	2770	c("ENSGALT00000022666"	"ENSGALT00000059788"	"ENSGALT00000071633"	"ENSGALT00000085239")
ENSGALG00000043379:E003	ENSGALG00000043379	E003	734.111	0.00370756	47.9348	2.2e-10	4.24e-08	41.9039	36.7036	42.3636	39.0065	-0.533114	0.0456178	-0.292858	2	41319159	41319338	180	-	802	1106	820	555	789	552	1004	856	714	602	679	569	593	873	714	612	c("ENSGALT00000088239"	"ENSGALT00000084083"	"ENSGALT00000066490"	"ENSGALT00000084413")
ENSGALG00000006613:E003	ENSGALG00000006613	E003	1393.97	0.00025843	47.8622	2.28e-10	4.39e-08	48.8519	48.4069	50.4549	49.3674	-0.041783	0.149473	0.0482408	5	14126382	14126505	124	+	992	1253	1119	2448	848	1496	1046	2421	878	1443	1587	1275	1610	894	1515	1922	ENSGALT00000010676
ENSGALG00000009076:E006	ENSGALG00000009076	E006	170.564	0.000433492	47.7906	2.36e-10	4.54e-08	23.5845	21.358	22.3591	20.2938	-0.325021	-0.175809	-0.489791	9	17482366	17482493	128	-	218	217	228	179	262	136	275	180	139	149	127	146	110	153	111	109	ENSGALT00000014768
ENSGALG00000039385+ENSGALG00000041419:E016	ENSGALG00000039385+ENSGALG00000041419	E016	500.381	0.000358981	47.7675	2.39e-10	4.58e-08	35.7989	32.8438	35.0648	33.9221	-0.32477	-0.0792493	-0.204437	12	11619737	11619874	138	+	451	466	803	502	541	513	696	460	211	406	422	390	613	490	481	578	c("ENSGALT00000082017"	"ENSGALT00000085634"	"ENSGALT00000053291")
ENSGALG00000016451:E026	ENSGALG00000016451	E026	21.4698	0.00217796	47.7511	2.41e-10	4.61e-08	7.27547	9.62829	5.44954	8.96084	0.824299	-0.843075	0.612078	3	97651037	97651128	92	-	17	7	12	10	10	4	9	7	31	37	46	43	25	24	42	37	c("ENSGALT00000052275"	"ENSGALT00000026541")
ENSGALG00000010186:E007	ENSGALG00000010186	E007	172.223	0.000381322	47.747	2.41e-10	4.62e-08	22.8564	20.8442	24.0512	21.814	-0.300133	0.168762	-0.152787	3	30409253	30409317	65	-	197	198	186	198	145	183	194	257	126	175	179	166	161	99	175	162	c("ENSGALT00000016557"	"ENSGALT00000075282")
ENSGALG00000030280:E015	ENSGALG00000030280	E015	760.913	0.00192451	47.6581	2.52e-10	4.82e-08	42.4759	39.1197	41.4151	38.5999	-0.337953	-0.105475	-0.391483	2	129207073	129207212	140	-	983	1309	851	522	963	491	986	836	760	764	755	825	554	526	577	640	c("ENSGALT00000090374"	"ENSGALT00000068341"	"ENSGALT00000063091")
ENSGALG00000002377:E030	ENSGALG00000002377	E030	1162.15	0.00233909	47.638	2.54e-10	4.86e-08	48.2115	46.6935	48.6082	43.6887	-0.143759	0.0373035	-0.43358	21	3219550	3219565	16	-	1435	1310	1194	1110	1451	1011	1089	1523	870	1332	1115	1516	855	999	930	1102	c("ENSGALT00000003745"	"ENSGALT00000073539"	"ENSGALT00000088233"	"ENSGALT00000058375"	"ENSGALT00000088161"	"ENSGALT00000076711"	"ENSGALT00000049654"	"ENSGALT00000089190"	"ENSGALT00000085364"	"ENSGALT00000083588")
ENSGALG00000030904+ENSGALG00000038881:E096	ENSGALG00000030904+ENSGALG00000038881	E096	395.586	0.00887398	47.6071	2.58e-10	4.93e-08	35.0399	28.332	35.693	28.3128	-0.774095	0.0705725	-0.776478	KQ759536.1	67511	67685	175	+	501	671	355	346	290	274	668	384	302	436	608	375	397	282	283	295	c("ENSGALT00000071861"	"ENSGALT00000065590")
ENSGALG00000002201:E018	ENSGALG00000002201	E018	45.9932	0.0403272	47.585	2.61e-10	4.97e-08	8.7117	13.4361	9.29676	13.8416	1.29168	0.191737	1.38184	14	13327926	13328087	162	-	22	2	22	51	18	13	13	16	121	44	56	60	92	60	94	85	c("ENSGALT00000003446"	"ENSGALT00000062730")
ENSGALG00000011811:E102	ENSGALG00000011811	E102	34.5921	0.0112319	47.5821	2.61e-10	4.97e-08	9.38139	11.594	7.1456	11.621	0.629424	-0.800194	0.636393	5	53258330	53258503	174	-	19	11	21	14	20	13	18	12	33	55	71	71	48	50	64	56	c("ENSGALT00000019277"	"ENSGALT00000059349")
ENSGALG00000001034+ENSGALG00000034171:E026	ENSGALG00000001034+ENSGALG00000034171	E026	33.3684	0.00164235	47.5152	2.7e-10	5.13e-08	8.7313	11.2541	9.33049	11.838	0.752388	0.195815	0.903682	20	242894	242937	44	+	24	18	32	40	10	20	16	24	34	46	53	43	60	34	54	46	c("ENSGALT00000064427"	"ENSGALT00000049435"	"ENSGALT00000067757"	"ENSGALT00000066463")
ENSGALG00000030038:E029	ENSGALG00000030038	E029	40.6806	0.00129044	47.444	2.8e-10	5.31e-08	10.9113	8.83184	12.1901	8.79034	-0.62639	0.331491	-0.640273	AADN04001210.1	24851	25001	151	+	51	188	12	26	53	14	72	27	48	37	70	30	5	8	6	10	c("ENSGALT00000070812"	"ENSGALT00000057228"	"ENSGALT00000055337"	"ENSGALT00000049708")
ENSGALG00000011432:E034	ENSGALG00000011432	E034	21.7743	0.00463757	47.4392	2.8e-10	5.32e-08	6.98556	9.79724	6.19199	9.7391	0.994774	-0.35211	0.97715	5	50037438	50037533	96	-	14	13	13	17	7	4	13	11	36	27	38	34	46	20	37	36	c("ENSGALT00000018644"	"ENSGALT00000062171")
ENSGALG00000002157:E012	ENSGALG00000002157	E012	1890.55	0.000207029	47.4174	2.83e-10	5.37e-08	55.0053	53.8735	55.4539	53.3655	-0.102652	0.0405328	-0.148924	10	1263687	1263713	27	-	1957	2101	1941	1578	1976	1494	1993	2034	2317	1827	2034	1861	2064	2372	1764	1400	c("ENSGALT00000084268"	"ENSGALT00000085790"	"ENSGALT00000086553"	"ENSGALT00000048891"	"ENSGALT00000089270"	"ENSGALT00000072256")
ENSGALG00000036894:E045	ENSGALG00000036894	E045	37.6071	0.0391947	47.4004	2.86e-10	5.4e-08	6.45713	13.2486	7.32911	11.9142	2.1269	0.370281	1.80727	17	933292	933458	167	-	11	4	13	33	1	4	11	9	45	67	81	85	88	27	91	72	c("ENSGALT00000070210"	"ENSGALT00000067248")
ENSGALG00000008530:E020	ENSGALG00000008530	E020	8.81968	0.00339893	47.3814	2.88e-10	5.45e-08	3.60801	7.08836	3.67206	6.57519	1.96334	0.0509564	1.74371	3	16431455	16431456	2	+	4	5	4	4	1	1	7	6	17	17	18	17	10	13	15	10	ENSGALT00000085741
ENSGALG00000000122:E009	ENSGALG00000000122	E009	1399.06	0.000728814	47.3599	2.91e-10	5.49e-08	48.8622	50.0891	48.2539	50.9806	0.11453	-0.0571465	0.197185	16	154484	154491	8	+	1378	1289	1257	947	1175	755	1304	1203	2099	1517	1934	1571	1807	1757	1455	1528	c("ENSGALT00000089517"	"ENSGALT00000088792"	"ENSGALT00000087483"	"ENSGALT00000089345")
ENSGALG00000003693:E092	ENSGALG00000003693	E092	150.936	0.00411902	47.3541	2.92e-10	5.49e-08	22.544	19.5872	23.3537	19.2275	-0.454233	0.116245	-0.513179	23	5462663	5462737	75	+	181	135	132	123	105	94	136	132	169	175	305	217	187	122	157	135	c("ENSGALT00000064884"	"ENSGALT00000071537"	"ENSGALT00000005857"	"ENSGALT00000050438"	"ENSGALT00000064867")
ENSGALG00000030027:E005	ENSGALG00000030027	E005	201.49	0.000281745	47.3537	2.92e-10	5.49e-08	24.8731	22.8825	24.5671	21.4781	-0.277501	-0.0415615	-0.48449	24	4212300	4212393	94	+	271	204	297	251	201	200	378	343	134	155	172	208	146	76	150	91	c("ENSGALT00000069425"	"ENSGALT00000069952"	"ENSGALT00000067096"	"ENSGALT00000060613")
ENSGALG00000040258:E016	ENSGALG00000040258	E016	73.4156	0.00442357	47.3633	2.91e-10	5.49e-08	14.945	15.9606	14.3156	15.6558	0.202092	-0.131411	0.142653	30	16996	17094	99	+	98	66	66	49	62	50	89	74	97	84	80	73	110	82	66	58	c("ENSGALT00000073056"	"ENSGALT00000071619"	"ENSGALT00000090295"	"ENSGALT00000088974")
ENSGALG00000041013:E034	ENSGALG00000041013	E034	258.184	0.00783401	47.3231	2.97e-10	5.57e-08	29.0398	24.6904	29.0217	24.3819	-0.557969	-0.00220464	-0.600101	7	22772078	22772222	145	+	192	211	287	308	197	181	287	269	186	292	287	312	314	284	318	290	c("ENSGALT00000055651"	"ENSGALT00000090241"	"ENSGALT00000051348"	"ENSGALT00000062711"	"ENSGALT00000088127")
ENSGALG00000026488+ENSGALG00000003966:E005	ENSGALG00000026488+ENSGALG00000003966	E005	2198.61	6.94e-05	47.3099	2.99e-10	5.6e-08	57.3257	56.8962	56.0803	56.7981	-0.038482	-0.111771	-0.04728	19	5803141	5803177	37	+	2526	2468	2179	1646	2526	1564	2578	2286	2439	2080	2556	2037	2088	2854	2065	1778	c("ENSGALT00000006318"	"ENSGALT00000070924"	"ENSGALT00000061900")
ENSGALG00000041013:E032	ENSGALG00000041013	E032	266.638	0.00571958	47.2969	3.01e-10	5.63e-08	28.2429	25.1701	29.738	25.2125	-0.395454	0.181955	-0.389773	7	22771014	22771082	69	+	202	219	284	329	146	196	271	284	210	287	281	348	349	303	365	290	c("ENSGALT00000055651"	"ENSGALT00000090241"	"ENSGALT00000051348"	"ENSGALT00000062711"	"ENSGALT00000088127")
ENSGALG00000039193:E046	ENSGALG00000039193	E046	139.051	0.111157	47.2879	3.02e-10	5.64e-08	9.97087	22.9005	11.8389	22.5385	2.56609	0.511656	2.51373	21	2729350	2729574	225	-	20	1	42	105	7	7	11	15	308	243	351	328	361	119	227	246	c("ENSGALT00000049023"	"ENSGALT00000087506"	"ENSGALT00000065973"	"ENSGALT00000049138")
ENSGALG00000011908:E006	ENSGALG00000011908	E006	73.8718	0.00953554	47.2826	3.03e-10	5.65e-08	13.7837	16.9111	12.4767	17.437	0.627851	-0.301045	0.723319	1	49470633	49470674	42	-	71	58	44	48	43	44	71	47	122	90	118	77	140	79	86	86	ENSGALT00000088561
ENSGALG00000002546:E025	ENSGALG00000002546	E025	24.8942	0.00323184	47.2715	3.04e-10	5.68e-08	7.89177	10.4798	7.16695	10.4707	0.837289	-0.282323	0.834706	17	7996192	7996245	54	+	11	66	18	21	10	5	17	11	27	27	48	27	38	22	28	34	c("ENSGALT00000004020"	"ENSGALT00000059123")
ENSGALG00000046647:E001	ENSGALG00000046647	E001	1464.63	0.000290126	47.2592	3.06e-10	5.7e-08	50.7169	48.922	50.8292	50.0423	-0.16718	0.010392	-0.0626046	AADN04013191.1	4851	4998	148	+	1437	1532	2089	1391	1604	1232	1644	2026	1156	1043	1371	753	1564	1087	2442	1381	ENSGALT00000086098
ENSGALG00000027703+ENSGALG00000003766:E038	ENSGALG00000027703+ENSGALG00000003766	E038	25.859	0.00199862	47.1807	3.18e-10	5.92e-08	6.77628	9.98278	7.22604	10.5421	1.13928	0.187934	1.30113	19	5759884	5760802	919	-	14	10	13	18	8	12	8	9	43	36	54	44	49	20	59	39	c("ENSGALT00000073510"	"ENSGALT00000005975")
ENSGALG00000001725:E004	ENSGALG00000001725	E004	163.17	0.00422328	47.1543	3.22e-10	5.99e-08	19.9982	23.5174	18.6978	22.432	0.527329	-0.213709	0.371627	18	4065448	4068039	2592	+	134	85	121	100	109	63	116	78	413	219	385	186	209	159	193	169	c("ENSGALT00000057680"	"ENSGALT00000066939"	"ENSGALT00000002646")
ENSGALG00000006097:E012	ENSGALG00000006097	E012	54.3378	0.0172907	47.151	3.23e-10	5.99e-08	8.97318	14.1318	10.3805	13.9485	1.35775	0.43119	1.31805	12	9968279	9968430	152	+	20	15	21	58	11	8	10	15	77	82	112	112	155	60	91	76	ENSGALT00000036246
ENSGALG00000015917:E017	ENSGALG00000015917	E017	6288.24	0.00135976	47.0596	3.38e-10	6.26e-08	76.9213	73.1016	74.7906	72.1303	-0.326181	-0.181712	-0.409451	3	81788780	81788794	15	+	6950	7194	6840	4830	7001	4742	7187	7846	6405	7166	6384	6585	6308	5291	5597	6051	c("ENSGALT00000048718"	"ENSGALT00000076035"	"ENSGALT00000085328"	"ENSGALT00000085911"	"ENSGALT00000083872"	"ENSGALT00000058127"	"ENSGALT00000086191"	"ENSGALT00000086570"	"ENSGALT00000071026"	"ENSGALT00000084041"	"ENSGALT00000086433"	"ENSGALT00000087910"	"ENSGALT00000060901"	"ENSGALT00000083789"
ENSGALG00000027399+ENSGALG00000028749:E007	ENSGALG00000027399+ENSGALG00000028749	E007	5012.7	0.00060413	47.045	3.4e-10	6.29e-08	68.787	70.5639	71.423	70.7166	0.153194	0.227063	0.16633	18	9282768	9282812	45	+	5756	5134	6091	4368	4855	3947	5652	6513	6616	5520	6992	4497	5570	2960	4488	3417	c("ENSGALT00000086398"	"ENSGALT00000051495"	"ENSGALT00000045981")
ENSGALG00000010053:E010	ENSGALG00000010053	E010	112.589	0.165644	47.0357	3.42e-10	6.32e-08	8.30391	22.5257	10.9374	22.3368	3.05184	0.814936	3.02423	8	20161769	20162350	582	+	12	3	39	100	12	8	4	23	187	115	287	212	335	109	303	180	c("ENSGALT00000069062"	"ENSGALT00000077706"	"ENSGALT00000068137"	"ENSGALT00000016337"	"ENSGALT00000057707"	"ENSGALT00000066531")
ENSGALG00000001048:E004	ENSGALG00000001048	E004	464.496	0.000313417	47.0081	3.46e-10	6.39e-08	35.053	33.7921	34.314	32.289	-0.13829	-0.0807115	-0.307039	17	10003125	10003310	186	+	479	423	555	516	426	444	437	635	287	503	618	339	587	377	463	475	ENSGALT00000001570
ENSGALG00000030904+ENSGALG00000038881:E048	ENSGALG00000030904+ENSGALG00000038881	E048	71.6152	0.0746187	46.9573	3.55e-10	6.55e-08	9.11222	18.3787	9.90427	17.054	2.12491	0.246482	1.89063	KQ759536.1	50186	50375	190	+	37	14	33	48	5	13	16	21	127	169	196	146	132	51	113	107	c("ENSGALT00000071861"	"ENSGALT00000065590")
ENSGALG00000030004:E004	ENSGALG00000030004	E004	33.5419	0.00821223	46.9489	3.56e-10	6.57e-08	10.6331	8.0164	12.9178	8.99761	-0.834472	0.582913	-0.494654	KQ759553.1	20940	21113	174	-	44	64	36	55	45	44	32	43	10	27	23	17	27	13	32	23	ENSGALT00000071527
ENSGALG00000016105:E003	ENSGALG00000016105	E003	56.1215	0.0110858	46.9025	3.65e-10	6.71e-08	15.0022	11.0585	15.8358	11.9743	-0.92071	0.166151	-0.682767	4	91218626	91218735	110	-	69	52	47	89	22	61	51	74	49	61	43	58	80	61	46	51	ENSGALT00000025946
ENSGALG00000004727:E023	ENSGALG00000004727	E023	78.5284	0.00272575	46.8923	3.66e-10	6.72e-08	16.8238	14.0756	17.6526	13.7945	-0.548093	0.149974	-0.609394	19	6839074	6839192	119	+	80	89	105	143	77	103	53	85	64	67	92	74	74	45	72	47	ENSGALT00000007525
ENSGALG00000007695+ENSGALG00000007711:E037	ENSGALG00000007695+ENSGALG00000007711	E037	1182.65	0.00230606	46.8938	3.66e-10	6.72e-08	48.9635	45.6834	48.5669	45.2077	-0.310983	-0.0372019	-0.356764	10	18533187	18533252	66	-	1382	1408	1267	886	1425	860	1434	1267	1495	1107	1280	1136	1290	948	1062	1016	c("ENSGALT00000085532"	"ENSGALT00000085792"	"ENSGALT00000085773"	"ENSGALT00000085022"	"ENSGALT00000050128"	"ENSGALT00000060334"	"ENSGALT00000012495"	"ENSGALT00000089065"	"ENSGALT00000087270"	"ENSGALT00000086960"	"ENSGALT00000080562")
ENSGALG00000039088:E002	ENSGALG00000039088	E002	169.605	0.0240393	46.8823	3.68e-10	6.75e-08	19.9995	21.4971	22.2584	25.4958	0.232614	0.345997	0.797698	AADN04013396.1	4410	5172	763	-	163	216	159	187	171	153	132	197	116	204	151	161	180	167	154	228	ENSGALT00000051371
ENSGALG00000025999:E006	ENSGALG00000025999	E006	542.448	0.000585858	46.8205	3.8e-10	6.95e-08	35.6445	34.6921	37.6468	35.098	-0.103238	0.21237	-0.059052	2	26073565	26073685	121	-	464	695	599	711	524	459	615	684	477	483	450	494	591	637	429	451	c("ENSGALT00000045941"	"ENSGALT00000085448")
ENSGALG00000016775:E008	ENSGALG00000016775	E008	1616.76	0.000582967	46.8122	3.81e-10	6.97e-08	52.2671	50.9668	53.4567	50.8371	-0.11977	0.10879	-0.131767	1	133437948	133438024	77	+	1904	2268	1526	1638	1671	1305	1865	1953	1666	1461	1576	1390	1648	1643	1391	1304	c("ENSGALT00000085319"	"ENSGALT00000027081"	"ENSGALT00000086712"	"ENSGALT00000087703")
ENSGALG00000010411:E015	ENSGALG00000010411	E015	231.733	0.00142014	46.7827	3.87e-10	7.06e-08	27.3072	23.621	26.433	24.0454	-0.490837	-0.111934	-0.431614	9	23888061	23888128	68	-	285	255	241	299	256	242	289	327	192	160	187	211	238	138	246	188	c("ENSGALT00000038908"	"ENSGALT00000085254")
ENSGALG00000027688:E005	ENSGALG00000027688	E005	420.172	0.00318236	46.7431	3.94e-10	7.19e-08	29.7631	31.5997	35.186	33.5521	0.215612	0.616022	0.436641	1	79816722	79816749	28	-	375	410	363	512	309	493	372	501	383	388	425	508	506	441	459	374	c("ENSGALT00000066145"	"ENSGALT00000087716"	"ENSGALT00000043614")
ENSGALG00000026445:E004	ENSGALG00000026445	E004	142.922	0.00715257	46.7336	3.96e-10	7.22e-08	17.8714	20.7829	23.4595	19.0067	0.479522	0.875146	0.194115	5	43919473	43919503	31	+	130	278	109	250	83	153	151	219	131	139	145	120	105	111	104	88	ENSGALT00000045488
ENSGALG00000000141:E006	ENSGALG00000000141	E006	191.089	0.0130266	46.7154	4e-10	7.27e-08	21.8956	24.2262	20.5187	24.2819	0.33358	-0.210164	0.341253	16	117867	117890	24	+	140	136	74	34	196	124	286	38	417	269	445	99	261	281	210	142	ENSGALT00000008925
ENSGALG00000010177:E034	ENSGALG00000010177	E034	43.2948	0.0193702	46.6999	4.03e-10	7.31e-08	7.77641	13.9177	9.57062	13.049	1.73233	0.611398	1.53711	1	36377715	36377838	124	-	11	16	11	35	18	22	18	24	81	50	119	70	62	79	74	36	c("ENSGALT00000049117"	"ENSGALT00000068245"	"ENSGALT00000016545")
ENSGALG00000011432:E033	ENSGALG00000011432	E033	35.2618	0.00890898	46.7033	4.02e-10	7.31e-08	8.7334	12.3238	8.37209	11.9919	1.02366	-0.12437	0.941709	5	50033162	50033310	149	-	18	20	22	34	14	12	20	17	52	44	62	59	65	44	43	61	c("ENSGALT00000018644"	"ENSGALT00000062171")
ENSGALG00000031813:E002	ENSGALG00000031813	E002	46.1041	0.00251048	46.6602	4.1e-10	7.44e-08	14.2735	10.5386	12.643	10.6066	-0.912006	-0.367371	-0.892882	27	4794492	4794519	28	+	68	52	71	62	62	33	74	44	28	31	42	41	33	24	49	32	c("ENSGALT00000073092"	"ENSGALT00000053826"	"ENSGALT00000063611"	"ENSGALT00000056951")
ENSGALG00000043336:E010	ENSGALG00000043336	E010	134.903	0.00197884	46.6435	4.14e-10	7.49e-08	19.1423	20.947	17.8496	21.8123	0.288232	-0.220484	0.419455	33	1174116	1174167	52	+	110	109	116	77	86	105	130	113	147	144	172	159	197	257	133	139	c("ENSGALT00000073824"	"ENSGALT00000046612")
ENSGALG00000011651+ENSGALG00000011662:E007	ENSGALG00000011651+ENSGALG00000011662	E007	123.134	0.00294893	46.6327	4.16e-10	7.53e-08	19.7009	16.6046	21.5541	18.4956	-0.537453	0.289245	-0.200188	1	47736930	47736979	50	-	134	188	122	165	149	124	134	177	60	93	116	98	105	100	121	96	ENSGALT00000019040
ENSGALG00000011811:E077	ENSGALG00000011811	E077	23.5309	0.00323444	46.6139	4.2e-10	7.59e-08	6.50117	9.26969	6.99512	10.0804	1.04102	0.213955	1.28918	5	53230702	53230866	165	-	5	12	13	8	12	9	7	19	35	21	46	43	49	31	42	41	c("ENSGALT00000019277"	"ENSGALT00000059349")
ENSGALG00000039964:E022	ENSGALG00000039964	E022	25.1112	0.023024	46.6093	4.21e-10	7.59e-08	4.16078	9.14659	7.7242	10.6384	2.29919	1.80195	2.74686	16	307225	307302	78	-	1	10	0	14	9	6	3	34	52	34	39	7	48	59	59	42	ENSGALT00000072254
ENSGALG00000041812:E010	ENSGALG00000041812	E010	132.921	0.0073432	46.588	4.25e-10	7.66e-08	22.1663	18.8303	21.9743	16.7256	-0.524021	-0.0283976	-0.895387	1	105585043	105585111	69	-	192	146	121	158	158	137	156	199	114	120	114	104	136	95	101	102	ENSGALT00000073955
ENSGALG00000012041:E007	ENSGALG00000012041	E007	43.8581	0.00135815	46.5693	4.29e-10	7.73e-08	10.5135	13.8908	11.1842	12.2103	0.83642	0.184214	0.447002	5	55418003	55418204	202	-	58	44	24	33	32	35	39	56	60	70	59	49	50	44	36	34	c("ENSGALT00000088657"	"ENSGALT00000049321"	"ENSGALT00000083782"	"ENSGALT00000019657"	"ENSGALT00000075727"	"ENSGALT00000085268")
ENSGALG00000010177:E001	ENSGALG00000010177	E001	113.974	0.0127126	46.5016	4.44e-10	7.98e-08	21.8043	15.9778	20.4054	16.731	-0.983288	-0.214353	-0.84069	1	36351342	36351572	231	-	145	144	115	100	151	93	99	145	109	87	108	123	98	118	98	109	ENSGALT00000016545
ENSGALG00000003693:E089	ENSGALG00000003693	E089	177.664	0.00585168	46.4396	4.57e-10	8.21e-08	23.0919	20.3698	26.0732	21.6917	-0.407975	0.407035	-0.204864	23	5460988	5461151	164	+	167	159	152	172	89	110	178	187	242	174	292	236	229	146	222	190	c("ENSGALT00000064884"	"ENSGALT00000071537"	"ENSGALT00000005857"	"ENSGALT00000050438"	"ENSGALT00000064867")
ENSGALG00000007582:E014	ENSGALG00000007582	E014	242.532	0.00402993	46.417	4.62e-10	8.29e-08	28.4892	24.7772	27.2047	23.2991	-0.478837	-0.160545	-0.683835	13	18101724	18101812	89	-	300	223	295	280	234	224	346	289	195	171	201	249	209	180	280	253	c("ENSGALT00000012260"	"ENSGALT00000063194")
ENSGALG00000027399+ENSGALG00000028749:E008	ENSGALG00000027399+ENSGALG00000028749	E008	5203.64	0.000691823	46.389	4.69e-10	8.4e-08	69.8963	71.6196	70.9268	71.4571	0.14825	0.0887065	0.134293	18	9282813	9282851	39	+	6311	4933	6439	4196	5153	3870	5996	6383	7072	5846	7422	4820	5829	3080	4682	3594	c("ENSGALT00000086398"	"ENSGALT00000051495"	"ENSGALT00000061419"	"ENSGALT00000045981")
ENSGALG00000036894:E038	ENSGALG00000036894	E038	68.1821	0.0470315	46.3298	4.83e-10	8.63e-08	9.59462	16.8216	9.77439	16.0864	1.69551	0.0549469	1.55704	17	929584	929751	168	-	17	0	36	59	15	9	12	23	99	122	124	116	166	73	137	144	c("ENSGALT00000070210"	"ENSGALT00000067248")
ENSGALG00000039120:E019	ENSGALG00000039120	E019	25.0425	0.0158054	46.3102	4.87e-10	8.71e-08	6.31377	10.886	6.0956	10.1652	1.60308	-0.102543	1.39937	2	3889802	3889894	93	+	10	3	8	22	8	9	7	9	72	38	54	33	51	14	46	42	ENSGALT00000061514
ENSGALG00000039088:E001	ENSGALG00000039088	E001	56.8781	0.0245096	46.3053	4.88e-10	8.72e-08	15.253	13.6468	12.9205	10.3665	-0.33939	-0.50482	-1.16386	AADN04013396.1	3744	4065	322	-	82	45	112	43	93	59	60	86	44	73	74	46	23	24	34	24	ENSGALT00000051371
ENSGALG00000037316:E003	ENSGALG00000037316	E003	75.7069	0.0026743	46.2857	4.93e-10	8.79e-08	14.0775	16.6931	13.5515	17.1614	0.523449	-0.115627	0.609518	28	3381863	3382017	155	+	55	42	70	74	61	67	72	65	71	68	98	71	115	79	141	89	ENSGALT00000071898
ENSGALG00000043051:E004	ENSGALG00000043051	E004	1740.88	0.00260252	46.2332	5.06e-10	9.01e-08	53.8434	51.306	53.4239	49.1902	-0.232443	-0.0382049	-0.428971	3	105647951	105648099	149	+	3084	4186	1993	975	1507	1446	2767	1902	1342	1979	1902	1926	938	716	966	636	c("ENSGALT00000080559"	"ENSGALT00000057686")
ENSGALG00000001062:E001	ENSGALG00000001062	E001	11.4889	0.0405782	46.2005	5.14e-10	9.14e-08	7.77388	3.48449	8.38608	6.08936	-2.33462	0.222662	-0.713992	20	502768	502951	184	+	9	11	26	16	12	4	17	10	10	15	15	7	7	12	9	7	ENSGALT00000001589
ENSGALG00000012579:E005	ENSGALG00000012579	E005	61.5038	0.000747924	46.189	5.17e-10	9.18e-08	15.3598	12.8055	15.4977	12.4611	-0.553211	0.0274651	-0.635322	7	36748999	36749145	147	-	53	54	66	60	60	61	56	79	48	58	65	73	73	66	64	62	c("ENSGALT00000078003"	"ENSGALT00000063723"	"ENSGALT00000020542")
ENSGALG00000012739:E006	ENSGALG00000012739	E006	136.877	0.0058991	46.1149	5.36e-10	9.5e-08	18.2729	21.6672	18.1249	22.0344	0.544597	-0.0255835	0.599332	2	62943664	62949599	5936	-	95	60	96	116	96	95	112	126	275	192	282	137	148	126	201	124	ENSGALT00000020790
ENSGALG00000029379:E014	ENSGALG00000029379	E014	118.61	0.0172928	46.1151	5.36e-10	9.5e-08	15.4043	22.0749	16.2297	19.998	1.13607	0.160905	0.816892	1	18799422	18800802	1381	-	63	47	77	101	68	60	58	82	200	154	293	168	148	174	157	129	c("ENSGALT00000069716"	"ENSGALT00000056505"	"ENSGALT00000048667"	"ENSGALT00000055780")
ENSGALG00000000055:E013	ENSGALG00000000055	E013	38.5661	0.00756671	46.0819	5.45e-10	9.64e-08	13.0827	9.17853	12.1459	9.20001	-1.05711	-0.223723	-1.05021	4	60514634	60514665	32	-	48	29	49	55	62	43	61	71	21	35	25	26	26	32	27	10	c("ENSGALT00000083344"	"ENSGALT00000086324"	"ENSGALT00000052477"	"ENSGALT00000000070")
ENSGALG00000002375:E007	ENSGALG00000002375	E007	30.0762	0.0416339	46.0435	5.55e-10	9.82e-08	6.62421	8.72733	4.67802	9.5796	0.808437	-1.01247	1.08349	17	8311371	8311556	186	+	15	0	4	11	3	0	3	0	63	60	68	51	83	32	64	58	ENSGALT00000003754
ENSGALG00000005902:E005	ENSGALG00000005902	E005	586.891	0.00218375	46.0357	5.57e-10	9.84e-08	35.1313	38.4198	35.7646	38.6002	0.348253	0.0683516	0.366902	12	9138024	9138152	129	-	497	578	559	493	418	438	596	600	537	909	612	746	780	680	587	571	c("ENSGALT00000087050"	"ENSGALT00000058797"	"ENSGALT00000085454"	"ENSGALT00000009495")
ENSGALG00000040109:E008	ENSGALG00000040109	E008	60.0869	0.00156546	46.0232	5.61e-10	9.89e-08	12.7439	13.7137	13.1049	13.6112	0.221778	0.0842936	0.199034	13	12064950	12065073	124	-	33	31	39	48	28	34	32	36	102	72	113	94	108	69	79	83	ENSGALT00000059160
ENSGALG00000015917:E025	ENSGALG00000015917	E025	9549.18	0.000130846	45.9767	5.74e-10	1.01e-07	81.2055	81.2572	82.1922	80.8005	0.00438253	0.0835487	-0.0343124	3	81789238	81789374	137	+	9260	11299	9129	7444	8676	6922	9012	12437	10618	11147	10680	10539	10657	9636	8836	9678	c("ENSGALT00000076035"	"ENSGALT00000085328"	"ENSGALT00000086433"	"ENSGALT00000083872"	"ENSGALT00000058127"	"ENSGALT00000088302"	"ENSGALT00000086191"	"ENSGALT00000086570"	"ENSGALT00000071026"	"ENSGALT00000084041"	"ENSGALT00000085911"	"ENSGALT00000088258"	"ENSGALT00000083789"	"ENSGALT00000087249"
ENSGALG00000039901:E015	ENSGALG00000039901	E015	27.2484	0.0160865	45.9839	5.72e-10	1.01e-07	11.0412	7.61075	11.2285	6.66424	-1.09901	0.0501749	-1.48759	2	149458595	149458595	1	-	48	47	32	32	34	36	43	38	11	23	31	7	19	13	9	13	c("ENSGALT00000050630"	"ENSGALT00000050342"	"ENSGALT00000071940")
ENSGALG00000009250:E025	ENSGALG00000009250	E025	389.569	0.00112213	45.9467	5.82e-10	1.02e-07	29.3779	32.9911	31.7571	32.4002	0.420193	0.279996	0.353449	7	15901484	15901595	112	-	334	411	350	430	333	336	407	487	524	413	430	418	361	374	403	348	c("ENSGALT00000038715"	"ENSGALT00000055655")
ENSGALG00000020005+ENSGALG00000011483:E017	ENSGALG00000020005+ENSGALG00000011483	E017	125.011	0.000755619	45.9537	5.8e-10	1.02e-07	18.5433	21.0048	17.6995	20.674	0.397707	-0.146371	0.346525	3	43001226	43001255	30	+	145	131	114	74	118	90	145	130	126	163	154	136	132	132	129	123	c("ENSGALT00000078034"	"ENSGALT00000031824"	"ENSGALT00000088977")
ENSGALG00000011811:E002	ENSGALG00000011811	E002	207.819	0.00461248	45.9167	5.91e-10	1.04e-07	26.0612	22.099	27.7397	21.9277	-0.549718	0.214798	-0.575111	5	53127149	53127195	47	-	186	182	200	197	178	190	142	354	225	216	196	281	241	183	223	208	c("ENSGALT00000019277"	"ENSGALT00000059349")
ENSGALG00000040156:E001	ENSGALG00000040156	E001	448.852	0.00905398	45.8436	6.12e-10	1.07e-07	37.3392	30.2486	36.0506	30.32	-0.787869	-0.136574	-0.779428	5	44306591	44307604	1014	-	425	322	433	347	354	395	370	510	556	608	575	503	612	364	572	439	c("ENSGALT00000060808"	"ENSGALT00000073401"	"ENSGALT00000081151")
ENSGALG00000029408:E009	ENSGALG00000029408	E009	299.324	0.00625085	45.83	6.16e-10	1.08e-07	25.9466	30.4461	25.9581	29.8996	0.558563	0.00151154	0.49374	19	225877	227569	1693	+	238	219	170	283	192	207	235	182	548	379	509	417	323	387	370	286	c("ENSGALT00000082466"	"ENSGALT00000074220"	"ENSGALT00000077925")
ENSGALG00000030904+ENSGALG00000038881:E098	ENSGALG00000030904+ENSGALG00000038881	E098	305.919	0.0107946	45.7801	6.32e-10	1.1e-07	32.5414	24.9694	31.9745	25.3209	-0.930591	-0.0645477	-0.883434	KQ759536.1	68234	68298	65	+	432	515	305	239	236	216	525	286	223	325	421	304	298	222	213	229	c("ENSGALT00000071861"	"ENSGALT00000065590")
ENSGALG00000010177:E004	ENSGALG00000010177	E004	39.5389	0.00329706	45.7532	6.4e-10	1.12e-07	13.0182	9.55583	12.8166	10.3221	-0.923149	-0.0471039	-0.694541	1	36353976	36354015	40	-	52	36	37	47	38	30	41	65	44	26	35	41	47	39	45	24	c("ENSGALT00000049117"	"ENSGALT00000016545")
ENSGALG00000030904+ENSGALG00000038881:E045	ENSGALG00000030904+ENSGALG00000038881	E045	63.7575	0.131946	45.7492	6.41e-10	1.12e-07	7.65666	17.5178	7.56443	17.0185	2.48625	-0.0355251	2.39603	KQ759536.1	48554	48705	152	+	26	5	24	37	2	4	12	10	105	167	204	100	138	49	108	107	c("ENSGALT00000071861"	"ENSGALT00000065590")
ENSGALG00000033682:E010	ENSGALG00000033682	E010	19.7855	0.0610701	45.6637	6.69e-10	1.16e-07	10.4466	3.47102	8.59322	4.85012	-3.21786	-0.577552	-2.24796	AADN04010902.1	7592	7639	48	+	44	43	40	19	43	36	18	28	5	2	2	3	2	5	7	9	c("ENSGALT00000072266"	"ENSGALT00000065540")
ENSGALG00000037522:E026	ENSGALG00000037522	E026	14.6936	0.00775737	45.6532	6.72e-10	1.17e-07	5.04007	7.89249	4.08441	7.88667	1.30878	-0.610106	1.30661	28	2980653	2980749	97	-	8	1	8	10	5	1	0	4	31	33	46	20	25	18	29	13	c("ENSGALT00000057614"	"ENSGALT00000058343")
ENSGALG00000003743:E004	ENSGALG00000003743	E004	122.031	0.00713887	45.6243	6.82e-10	1.18e-07	17.1694	20.5241	17.4458	20.8339	0.564501	0.0498393	0.612723	15	5282287	5282778	492	+	90	73	86	165	77	87	85	130	146	113	102	104	223	182	203	131	ENSGALT00000005939
ENSGALG00000008620:E002	ENSGALG00000008620	E002	1653.1	8.84e-05	45.5497	7.07e-10	1.23e-07	52.0097	52.5148	52.2929	52.1961	0.0463416	0.026001	0.0171188	4	16567337	16567440	104	+	1849	1869	1414	1242	1768	1153	1568	1828	1665	2011	2066	2133	1232	2291	1446	1363	ENSGALT00000039072
ENSGALG00000013537:E015	ENSGALG00000013537	E015	805.661	0.000464381	45.5063	7.22e-10	1.25e-07	42.8059	40.5301	41.5505	40.501	-0.226979	-0.124538	-0.229915	25	2114189	2114223	35	-	887	977	962	747	804	606	1181	879	743	719	773	816	812	678	715	778	c("ENSGALT00000065290"	"ENSGALT00000059307"	"ENSGALT00000052475"	"ENSGALT00000086524"	"ENSGALT00000087031"	"ENSGALT00000022043"	"ENSGALT00000040693"	"ENSGALT00000067435"	"ENSGALT00000086594")
ENSGALG00000005321:E023	ENSGALG00000005321	E023	52.0826	0.0176349	45.4156	7.55e-10	1.31e-07	9.79702	13.8625	9.16473	14.1855	1.03967	-0.197269	1.10969	20	8032995	8033165	171	-	20	4	37	44	13	15	4	19	98	65	95	125	111	66	100	65	ENSGALT00000008535
ENSGALG00000005974:E025	ENSGALG00000005974	E025	63.9543	0.00219734	45.409	7.57e-10	1.31e-07	13.0133	16.0742	12.9587	14.5575	0.644661	-0.01271	0.340381	7	6729958	6729980	23	+	50	147	72	66	33	30	87	59	75	79	126	63	51	25	37	54	c("ENSGALT00000039669"	"ENSGALT00000081036")
ENSGALG00000031813:E003	ENSGALG00000031813	E003	65.9827	0.002856	45.4053	7.59e-10	1.31e-07	16.1582	12.697	15.6304	12.8016	-0.734981	-0.102426	-0.710248	27	4794829	4794866	38	+	86	71	95	98	77	53	100	77	44	49	62	54	54	33	67	50	c("ENSGALT00000073092"	"ENSGALT00000053826"	"ENSGALT00000063611"	"ENSGALT00000056951")
ENSGALG00000030904+ENSGALG00000038881:E101	ENSGALG00000030904+ENSGALG00000038881	E101	148.197	0.016021	45.3392	7.84e-10	1.35e-07	24.3776	17.4032	24.4647	17.8862	-1.08601	0.0119437	-1.00032	KQ759536.1	69094	69234	141	+	191	252	155	136	138	117	256	153	81	152	191	143	104	112	127	96	c("ENSGALT00000071861"	"ENSGALT00000065590")
ENSGALG00000039193:E025	ENSGALG00000039193	E025	196.482	0.0173112	45.3055	7.97e-10	1.37e-07	16.8121	24.7492	18.7986	25.7476	1.24438	0.350023	1.37795	21	2714665	2714784	120	-	51	15	107	184	52	65	27	69	413	300	386	370	501	161	346	291	c("ENSGALT00000049023"	"ENSGALT00000087506"	"ENSGALT00000065973"	"ENSGALT00000049138")
ENSGALG00000009250:E004	ENSGALG00000009250	E004	551.883	0.00181653	45.2964	8e-10	1.38e-07	37.9728	34.6352	36.9083	34.0156	-0.355838	-0.111657	-0.423908	7	15893114	15893166	53	-	597	618	730	678	591	423	848	757	474	525	507	519	352	513	425	385	c("ENSGALT00000048883"	"ENSGALT00000055655"	"ENSGALT00000053017"	"ENSGALT00000038715")
ENSGALG00000037784:E001	ENSGALG00000037784	E001	1592.45	0.00235356	45.2767	8.08e-10	1.39e-07	50.7418	52.9494	50.4063	52.9756	0.20307	-0.0310979	0.205463	12	2418788	2420644	1857	-	2187	1268	1672	1672	1191	1201	1745	1486	1373	1613	2123	1958	2016	1374	1679	1571	ENSGALT00000065253
ENSGALG00000034645:E005	ENSGALG00000034645	E005	65.0225	0.00510047	45.2451	8.21e-10	1.41e-07	14.7635	12.2626	15.828	11.6932	-0.562258	0.213733	-0.704863	6	23611475	23611523	49	-	90	112	97	71	84	69	94	133	31	39	49	32	31	47	33	29	ENSGALT00000051809
ENSGALG00000012259:E010	ENSGALG00000012259	E010	268.705	0.000589685	45.2289	8.27e-10	1.42e-07	28.8319	25.8455	27.5618	26.0302	-0.378175	-0.157417	-0.353935	7	30794217	30794381	165	+	291	306	300	272	317	212	306	368	237	203	267	232	233	319	241	238	c("ENSGALT00000020021"	"ENSGALT00000088686")
ENSGALG00000016479:E007	ENSGALG00000016479	E007	792.034	0.00229956	45.2292	8.27e-10	1.42e-07	40.3136	41.4242	39.3504	43.0546	0.111713	-0.098031	0.273344	3	101874385	101874480	96	-	808	754	880	987	508	611	1147	855	533	386	925	736	944	1045	1122	634	c("ENSGALT00000082142"	"ENSGALT00000026588"	"ENSGALT00000082250"	"ENSGALT00000049206")
ENSGALG00000026791+ENSGALG00000030016:E014	ENSGALG00000026791+ENSGALG00000030016	E014	4813	0.000774551	45.217	8.32e-10	1.42e-07	70.6416	68.5077	71.1095	68.4419	-0.184004	0.0402433	-0.189693	3	107832676	107832790	115	-	4994	4142	5470	5595	5839	4385	5077	5391	3555	5098	5048	4059	6643	4477	4242	4055	c("ENSGALT00000068937"	"ENSGALT00000086007"	"ENSGALT00000087827")
ENSGALG00000015573:E001	ENSGALG00000015573	E001	177.443	0.00219955	45.2072	8.36e-10	1.43e-07	23.0369	22.6633	20.5247	24.0515	-0.0537985	-0.375771	0.142888	3	73034632	73036220	1589	-	289	180	244	160	184	86	257	135	140	202	216	217	123	156	162	148	ENSGALT00000025106
ENSGALG00000010077:E010	ENSGALG00000010077	E010	3791.66	0.00100648	45.177	8.48e-10	1.45e-07	65.0952	66.9565	64.1806	66.4547	0.161828	-0.0798113	0.118275	4	33490471	33490503	33	+	4042	3860	3535	2478	3826	2337	3840	3058	5291	4195	4489	4058	3903	5633	3696	3496	c("ENSGALT00000075837"	"ENSGALT00000078772"	"ENSGALT00000016380"	"ENSGALT00000059358")
ENSGALG00000037522:E027	ENSGALG00000037522	E027	16.5093	0.00248623	45.1741	8.5e-10	1.45e-07	5.49594	7.98425	4.78731	8.5884	1.09095	-0.401209	1.3054	28	2981353	2981445	93	-	9	2	7	9	8	3	1	8	37	28	43	25	28	21	35	17	c("ENSGALT00000057614"	"ENSGALT00000058343")
ENSGALG00000001328:E012	ENSGALG00000001328	E012	644.472	0.00500072	45.1601	8.56e-10	1.46e-07	35.2527	39.8673	36.4592	40.7974	0.483654	0.129427	0.577768	28	2707741	2707746	6	+	491	682	494	711	424	480	551	722	703	591	614	701	799	1092	715	691	c("ENSGALT00000068947"	"ENSGALT00000002022"	"ENSGALT00000084488")
ENSGALG00000004620:E011	ENSGALG00000004620	E011	63.7778	0.0139618	45.1298	8.68e-10	1.48e-07	11.4754	15.9168	11.2888	16.1094	0.992089	-0.0489968	1.02922	8	7530167	7530279	113	+	32	21	54	66	36	13	16	36	103	75	125	98	132	67	102	95	ENSGALT00000039414
ENSGALG00000008621:E014	ENSGALG00000008621	E014	61.9349	0.00600061	45.0934	8.84e-10	1.5e-07	12.8227	15.1631	10.3833	14.5433	0.509611	-0.631319	0.381913	7	12762187	12762342	156	-	34	10	83	36	30	12	42	27	104	84	90	48	130	44	138	123	c("ENSGALT00000075635"	"ENSGALT00000050407"	"ENSGALT00000079180"	"ENSGALT00000014048")
ENSGALG00000010151:E001	ENSGALG00000010151	E001	10.1502	0.00386366	45.0822	8.89e-10	1.51e-07	6.97578	4.61154	6.86019	3.32403	-1.20514	-0.0488505	-2.15385	3	30233535	30233686	152	+	17	16	14	14	19	9	18	20	5	4	5	9	5	4	4	0	ENSGALT00000016501
ENSGALG00000010675:E012	ENSGALG00000010675	E012	122.807	0.000447061	45.0359	9.09e-10	1.54e-07	18.2475	20.917	17.9239	20.0387	0.434852	-0.0562213	0.297036	5	43859546	43859556	11	+	120	118	105	120	85	106	116	106	150	143	153	151	127	146	127	131	ENSGALT00000017367
ENSGALG00000039120:E003	ENSGALG00000039120	E003	16.3746	0.00556875	45.0293	9.12e-10	1.54e-07	6.1225	8.82549	4.37182	8.15977	1.0712	-0.979104	0.840404	2	3881837	3881925	89	+	7	1	9	11	8	4	7	6	39	31	39	19	29	15	32	21	ENSGALT00000061514
ENSGALG00000002286:E004	ENSGALG00000002286	E004	199.859	0.00539943	45.0158	9.18e-10	1.55e-07	25.0131	22.9797	24.4084	21.7934	-0.282445	-0.0821657	-0.456022	18	4763347	4763408	62	+	284	201	198	206	262	204	293	284	186	266	278	130	111	118	151	82	c("ENSGALT00000003591"	"ENSGALT00000042805"	"ENSGALT00000088785"	"ENSGALT00000088595")
ENSGALG00000028763+ENSGALG00000005653:E042	ENSGALG00000028763+ENSGALG00000005653	E042	45.1748	0.0011378	45.0153	9.18e-10	1.55e-07	13.625	10.3048	12.7727	10.6112	-0.837367	-0.195296	-0.750289	6	16943900	16944024	125	+	109	52	39	35	57	24	93	38	66	41	43	24	38	25	34	21	c("ENSGALT00000009068"	"ENSGALT00000083134"	"ENSGALT00000070395"	"ENSGALT00000043026")
ENSGALG00000012574:E009	ENSGALG00000012574	E009	8.61188	0.0237889	44.9844	9.32e-10	1.57e-07	6.35489	3.03297	6.91039	3.4023	-2.14671	0.244734	-1.81421	7	36727730	36727770	41	-	13	20	8	17	17	8	17	13	1	4	5	1	8	1	2	2	c("ENSGALT00000085100"	"ENSGALT00000074581"	"ENSGALT00000084224"	"ENSGALT00000056337"	"ENSGALT00000020533")
ENSGALG00000009070:E010	ENSGALG00000009070	E010	83.4214	0.00213802	44.9796	9.35e-10	1.58e-07	15.0099	16.6214	14.3059	18.5269	0.314348	-0.146759	0.653803	7	10253524	10253671	148	+	90	94	84	40	89	67	89	88	76	81	90	69	88	129	79	92	c("ENSGALT00000087514"	"ENSGALT00000055633")
ENSGALG00000014854:E016	ENSGALG00000014854	E016	7.02649	0.0508366	44.9461	9.5e-10	1.6e-07	3.38898	6.9929	2.13373	4.48783	2.105	-1.33772	0.813786	2	101175826	101175927	102	-	1	1	4	0	2	2	3	2	15	21	23	16	5	8	8	9	ENSGALT00000085546
ENSGALG00000044458+ENSGALG00000005077+ENSGALG00000005071:E022	ENSGALG00000044458+ENSGALG00000005077+ENSGALG00000005071	E022	384.889	0.00408201	44.9341	9.56e-10	1.61e-07	32.1057	30.1082	33.079	30.8391	-0.232519	0.110133	-0.146369	4	2161440	2161595	156	-	419	362	488	379	307	299	308	426	362	401	465	467	531	253	430	418	c("ENSGALT00000063990"	"ENSGALT00000032408")
ENSGALG00000012172:E008	ENSGALG00000012172	E008	1882.25	0.000554823	44.9153	9.64e-10	1.62e-07	55.4606	53.8902	54.9672	53.1224	-0.142271	-0.044584	-0.212252	1	50728348	50728483	136	+	2034	2036	2162	1402	1990	1425	2098	2364	1990	2025	2076	2064	1724	1865	1633	1751	c("ENSGALT00000084916"	"ENSGALT00000089918"	"ENSGALT00000030605"	"ENSGALT00000050169"	"ENSGALT00000047456"	"ENSGALT00000083347")
ENSGALG00000006043:E014	ENSGALG00000006043	E014	17.0615	0.0238045	44.8947	9.74e-10	1.63e-07	5.85493	8.95492	5.01482	8.82572	1.24434	-0.45055	1.20149	14	6835474	6835531	58	+	6	2	10	16	12	4	10	5	39	19	33	27	28	35	20	18	c("ENSGALT00000048819"	"ENSGALT00000043663"	"ENSGALT00000009734")
ENSGALG00000030904+ENSGALG00000038881:E097	ENSGALG00000030904+ENSGALG00000038881	E097	350.312	0.00879162	44.903	9.7e-10	1.63e-07	33.901	26.8549	33.4581	27.1394	-0.835037	-0.0491727	-0.798737	KQ759536.1	67894	67998	105	+	483	568	344	281	255	255	583	304	266	391	515	340	349	256	255	274	c("ENSGALT00000071861"	"ENSGALT00000065590")
ENSGALG00000015917:E051	ENSGALG00000015917	E051	3546.22	0.00754118	44.8704	9.86e-10	1.65e-07	69.639	59.937	65.7423	62.2608	-0.846846	-0.33744	-0.641827	3	81791169	81791358	190	+	4367	5014	4657	2532	4483	2304	4640	4536	2837	3003	3047	3130	2580	4045	2851	3138	c("ENSGALT00000071026"	"ENSGALT00000048718"	"ENSGALT00000087910"	"ENSGALT00000025653"	"ENSGALT00000049560"	"ENSGALT00000086570"	"ENSGALT00000063726"	"ENSGALT00000085328"	"ENSGALT00000083872"	"ENSGALT00000058127"	"ENSGALT00000086433"	"ENSGALT00000088302"	"ENSGALT00000083789"	"ENSGALT00000076035"
ENSGALG00000002389:E029	ENSGALG00000002389	E029	55.0262	0.0446868	44.8436	9.99e-10	1.67e-07	8.2351	14.5298	9.68919	14.8508	1.69513	0.479544	1.76189	18	4791660	4791871	212	-	15	5	42	51	6	8	3	11	85	89	150	139	119	37	89	93	c("ENSGALT00000060189"	"ENSGALT00000003760"	"ENSGALT00000072970")
ENSGALG00000006202:E015	ENSGALG00000006202	E015	14.4696	0.0240984	44.8219	1.01e-09	1.68e-07	8.21851	4.59809	8.63082	4.46825	-1.69418	0.144007	-1.77729	14	7013262	7013562	301	-	27	10	44	18	17	19	20	26	8	0	9	12	1	5	7	8	ENSGALT00000064460
ENSGALG00000008149:E019	ENSGALG00000008149	E019	206.443	0.00413648	44.8346	1e-09	1.68e-07	21.9796	26.008	21.7905	26.2949	0.560422	-0.028154	0.59786	15	11228044	11228211	168	-	158	97	152	172	119	141	154	200	304	276	242	232	406	242	288	232	c("ENSGALT00000060761"	"ENSGALT00000072327"	"ENSGALT00000058312"	"ENSGALT00000038026")
ENSGALG00000027703+ENSGALG00000003766:E048	ENSGALG00000027703+ENSGALG00000003766	E048	17.2054	0.0378313	44.7975	1.02e-09	1.7e-07	4.15535	9.41083	4.84346	8.21063	2.3871	0.444606	1.98503	19	5762820	5762887	68	-	2	2	9	15	4	1	1	4	36	32	46	43	29	15	39	18	c("ENSGALT00000073510"	"ENSGALT00000005975")
ENSGALG00000009369:E010	ENSGALG00000009369	E010	118.391	0.00271514	44.7752	1.03e-09	1.72e-07	19.0358	20.3429	16.2851	19.7019	0.21174	-0.488478	0.109331	6	30054171	30054172	2	-	143	73	104	68	109	74	151	94	104	152	170	143	128	170	107	143	c("ENSGALT00000076227"	"ENSGALT00000088509"	"ENSGALT00000083160")
ENSGALG00000027703+ENSGALG00000003766:E043	ENSGALG00000027703+ENSGALG00000003766	E043	17.2793	0.0216421	44.7753	1.03e-09	1.72e-07	4.63528	9.35769	5.16191	8.04056	2.05331	0.312558	1.60648	19	5761836	5761999	164	-	7	1	8	16	3	1	2	7	34	46	44	31	23	16	33	24	c("ENSGALT00000073510"	"ENSGALT00000005975")
ENSGALG00000040424:E011	ENSGALG00000040424	E011	339.003	0.000279376	44.7705	1.04e-09	1.72e-07	29.4257	27.5038	30.6943	29.5868	-0.236751	0.150838	0.0193856	1	76907473	76907530	58	+	376	367	242	559	222	320	322	593	219	100	333	188	401	344	378	521	c("ENSGALT00000067040"	"ENSGALT00000089036")
ENSGALG00000039288:E008	ENSGALG00000039288	E008	32.9497	0.0169839	44.7578	1.04e-09	1.73e-07	8.7022	12.2876	7.16219	11.7938	1.02537	-0.571686	0.902303	12	3145988	3146041	54	+	28	14	18	11	23	12	16	19	60	58	49	52	52	62	48	26	ENSGALT00000083462
ENSGALG00000030112:E025	ENSGALG00000030112	E025	106.529	0.00176323	44.7369	1.05e-09	1.74e-07	16.5768	19.0388	15.9154	19.7377	0.433966	-0.125956	0.548611	2	113756585	113756653	69	-	52	59	85	82	103	69	67	102	99	104	143	148	166	116	175	177	c("ENSGALT00000063430"	"ENSGALT00000049646"	"ENSGALT00000067582")
ENSGALG00000039120:E010	ENSGALG00000039120	E010	38.8909	0.0757092	44.7345	1.05e-09	1.74e-07	5.79977	12.508	7.12729	14.1979	2.26636	0.601554	2.64987	2	3885517	3885623	107	+	12	3	4	40	4	6	8	11	94	48	72	49	105	44	71	87	ENSGALT00000061514
ENSGALG00000006899:E001	ENSGALG00000006899	E001	330.493	0.00129556	44.724	1.06e-09	1.75e-07	27.8721	29.0685	29.8942	31.3957	0.147325	0.246715	0.423095	24	4392450	4392813	364	-	342	315	311	360	252	278	325	387	298	304	392	284	404	513	316	283	ENSGALT00000011174
ENSGALG00000020590:E011	ENSGALG00000020590	E011	148.879	0.000456585	44.6963	1.07e-09	1.77e-07	20.9012	22.2979	19.0997	21.8406	0.21014	-0.288244	0.142486	8	29927602	29927731	130	+	151	105	170	117	100	86	176	133	149	162	259	159	212	153	168	156	c("ENSGALT00000088152"	"ENSGALT00000037849"	"ENSGALT00000050980"	"ENSGALT00000079423"	"ENSGALT00000053765"	"ENSGALT00000090111")
ENSGALG00000041013:E029	ENSGALG00000041013	E029	238.078	0.00336284	44.7016	1.07e-09	1.77e-07	27.0891	24.981	27.4906	23.7805	-0.276043	0.0508601	-0.44079	7	22770081	22770158	78	+	195	177	221	260	153	161	247	251	207	289	298	313	354	248	279	262	c("ENSGALT00000055651"	"ENSGALT00000090241"	"ENSGALT00000051348"	"ENSGALT00000062711"	"ENSGALT00000088127")
ENSGALG00000003693:E065	ENSGALG00000003693	E065	79.3176	0.0546518	44.6442	1.1e-09	1.82e-07	10.0958	17.7901	9.83376	17.2832	1.71937	-0.077944	1.62898	23	5446757	5446876	120	+	39	6	38	45	13	10	10	16	166	108	275	156	143	72	132	132	c("ENSGALT00000064884"	"ENSGALT00000071537"	"ENSGALT00000005857"	"ENSGALT00000050438"	"ENSGALT00000064867")
ENSGALG00000004509:E002	ENSGALG00000004509	E002	1528.34	0.00496998	44.6184	1.12e-09	1.84e-07	51.6121	49.4898	53.6093	46.2776	-0.196765	0.182905	-0.500045	19	6585254	6585313	60	+	2202	1880	2025	1978	1528	1368	2699	2164	1188	1311	1556	1274	750	974	897	964	c("ENSGALT00000088679"	"ENSGALT00000039524"	"ENSGALT00000084941")
ENSGALG00000030280:E020	ENSGALG00000030280	E020	5.33437	0.031488	44.6135	1.12e-09	1.84e-07	4.53391	2.10627	6.26189	1.95746	-2.21856	0.939128	-2.43022	2	129213481	129213481	1	-	9	22	7	8	5	10	6	6	5	0	1	0	2	0	1	1	ENSGALT00000068341
ENSGALG00000009448:E010	ENSGALG00000009448	E010	82.8167	0.00259113	44.5944	1.13e-09	1.85e-07	18.1171	14.4783	15.8715	14.6572	-0.693607	-0.411832	-0.656118	1	26924678	26924759	82	-	113	81	138	82	101	72	152	88	52	65	64	80	52	43	78	75	ENSGALT00000015379
ENSGALG00000013568:E004	ENSGALG00000013568	E004	20.235	0.0252487	44.6029	1.12e-09	1.85e-07	8.50875	5.28689	9.56946	4.52305	-1.39076	0.346605	-1.84399	2	89684055	89684233	179	-	12	23	66	46	12	14	71	35	11	6	9	7	1	1	10	2	c("ENSGALT00000055769"	"ENSGALT00000022087")
ENSGALG00000006598:E035	ENSGALG00000006598	E035	7.9012	0.00506609	44.5849	1.13e-09	1.86e-07	2.78257	6.0035	3.18067	5.91332	2.23006	0.386769	2.18596	24	3511703	3511831	129	-	2	0	3	8	0	2	1	1	8	11	16	15	22	12	16	16	c("ENSGALT00000081956"	"ENSGALT00000010639")
ENSGALG00000007357:E001	ENSGALG00000007357	E001	38.0832	0.0123481	44.4684	1.2e-09	1.97e-07	12.3257	9.88788	13.844	8.34912	-0.657354	0.350907	-1.15658	9	14830574	14830634	61	+	54	24	40	81	38	38	49	42	50	31	43	45	19	18	25	25	ENSGALT00000011898
ENSGALG00000010053:E035	ENSGALG00000010053	E035	266.432	0.00431547	44.4233	1.23e-09	2.01e-07	29.6852	25.3528	27.9658	25.5254	-0.546643	-0.210044	-0.52368	8	20219824	20219949	126	+	225	138	328	299	272	228	243	347	200	261	303	282	425	207	363	244	c("ENSGALT00000068137"	"ENSGALT00000016337"	"ENSGALT00000069062"	"ENSGALT00000057707"	"ENSGALT00000066531")
ENSGALG00000008149:E012	ENSGALG00000008149	E012	247.643	0.00159678	44.3456	1.27e-09	2.08e-07	26.6446	25.049	28.1377	25.1647	-0.209976	0.18871	-0.194438	15	11220396	11220525	130	-	238	241	211	265	229	231	231	370	258	225	249	234	293	265	246	242	c("ENSGALT00000060761"	"ENSGALT00000072327"	"ENSGALT00000058312"	"ENSGALT00000038026")
ENSGALG00000036798:E009	ENSGALG00000036798	E009	127.663	0.0019029	44.3309	1.28e-09	2.09e-07	21.5226	18.2073	21.1737	17.8293	-0.534168	-0.0529649	-0.600035	1	138805469	138805541	73	-	123	119	154	169	110	108	104	213	111	128	122	116	180	111	105	112	ENSGALT00000053661
ENSGALG00000041114:E010	ENSGALG00000041114	E010	48.4143	0.00120847	44.3407	1.28e-09	2.09e-07	14.136	11.296	13.8614	10.9163	-0.675728	-0.0596429	-0.777729	2	49145573	49145694	122	-	49	40	47	63	54	36	63	62	49	41	41	58	44	43	51	47	c("ENSGALT00000046543"	"ENSGALT00000082757"	"ENSGALT00000055804")
ENSGALG00000002548:E026	ENSGALG00000002548	E026	82.7414	0.0601103	44.3018	1.3e-09	2.12e-07	9.8829	18.202	10.8767	19.3899	1.85441	0.284661	2.05434	Z	9188280	9188414	135	+	49	8	31	68	15	17	11	18	182	139	208	137	203	52	155	125	c("ENSGALT00000076740"	"ENSGALT00000004022")
ENSGALG00000003693:E062	ENSGALG00000003693	E062	45.7705	0.0769664	44.298	1.3e-09	2.12e-07	6.37399	13.938	7.10189	13.6661	2.31849	0.315921	2.25866	23	5444839	5444923	85	+	11	1	16	28	5	2	7	9	90	49	149	130	86	49	89	67	c("ENSGALT00000064884"	"ENSGALT00000071537"	"ENSGALT00000005857"	"ENSGALT00000050438"	"ENSGALT00000064867")
ENSGALG00000038801:E013	ENSGALG00000038801	E013	680.646	0.000142262	44.2822	1.31e-09	2.14e-07	38.7683	40.0535	37.6833	39.7112	0.131457	-0.112641	0.096644	33	1632540	1632544	5	+	717	670	671	634	622	547	688	658	602	738	873	655	967	681	712	673	c("ENSGALT00000089966"	"ENSGALT00000090184"	"ENSGALT00000078184")
ENSGALG00000004048:E012	ENSGALG00000004048	E012	11.9081	0.00368324	44.2468	1.34e-09	2.17e-07	4.62931	7.30583	3.95852	7.59718	1.32924	-0.453966	1.4438	28	4709710	4709854	145	+	6	2	9	8	6	3	3	2	29	19	23	21	24	11	16	19	c("ENSGALT00000076098"	"ENSGALT00000067459"	"ENSGALT00000081870"	"ENSGALT00000072467"	"ENSGALT00000006443")
ENSGALG00000001654:E005	ENSGALG00000001654	E005	266.683	0.00149664	44.2037	1.37e-09	2.21e-07	27.2736	26.6145	28.8125	25.071	-0.0842376	0.191435	-0.287363	19	3405726	3406149	424	+	324	344	254	302	309	238	333	329	272	255	302	206	188	262	196	200	ENSGALT00000002525
ENSGALG00000033927:E001	ENSGALG00000033927	E001	342.37	0.0294265	44.2085	1.36e-09	2.21e-07	28.2984	32.1383	29.7036	29.9146	0.455453	0.17097	0.196179	AADN04002600.1	12392	13926	1535	-	412	302	376	305	358	227	409	304	279	388	457	373	395	397	335	271	ENSGALT00000069025
ENSGALG00000006097:E001	ENSGALG00000006097	E001	66.4231	0.108755	44.1914	1.37e-09	2.22e-07	6.87495	16.2387	9.9079	15.7192	2.56574	1.07471	2.46539	12	9911395	9912744	1350	+	9	5	18	73	6	4	3	7	100	107	170	139	172	88	120	111	ENSGALT00000036246
ENSGALG00000029395:E001	ENSGALG00000029395	E001	379.96	0.00887642	44.1498	1.4e-09	2.27e-07	33.6385	29.7856	33.6026	27.4485	-0.443553	-0.00399546	-0.730483	AADN04006791.1	2137	2584	448	+	419	409	434	450	449	392	437	610	195	460	401	304	300	356	322	209	ENSGALT00000056867
ENSGALG00000039068:E018	ENSGALG00000039068	E018	88.2746	0.0026072	44.128	1.42e-09	2.29e-07	18.2482	14.8074	17.8792	15.6576	-0.647629	-0.0641762	-0.476325	1	193048573	193049138	566	+	93	88	84	81	91	55	81	95	74	102	135	78	95	89	96	106	ENSGALT00000057974
ENSGALG00000010177:E030	ENSGALG00000010177	E030	21.4415	0.0126076	44.1021	1.44e-09	2.31e-07	5.8819	9.73399	5.95334	9.7628	1.47744	0.0351743	1.48619	1	36371539	36371676	138	-	5	7	11	20	8	5	9	5	36	24	56	36	32	35	43	28	c("ENSGALT00000049117"	"ENSGALT00000068245"	"ENSGALT00000016545")
ENSGALG00000031511:E002	ENSGALG00000031511	E002	45.3199	0.00624749	44.1075	1.43e-09	2.31e-07	13.8322	9.66441	13.7091	11.0422	-1.07337	-0.0271483	-0.677507	15	5290533	5290594	62	-	70	60	42	55	53	47	51	57	31	41	33	29	49	22	55	38	ENSGALT00000053590
ENSGALG00000010371:E001	ENSGALG00000010371	E001	121.854	0.00242618	44.0323	1.49e-09	2.39e-07	21.359	17.5031	20.333	17.8059	-0.633095	-0.158729	-0.579407	4	35356333	35356459	127	-	118	83	159	188	108	91	92	166	82	109	111	123	132	135	181	108	c("ENSGALT00000067900"	"ENSGALT00000062336"	"ENSGALT00000068519"	"ENSGALT00000060535"	"ENSGALT00000016897"	"ENSGALT00000064524")
ENSGALG00000010763:E003	ENSGALG00000010763	E003	44.4533	0.00112594	44.0091	1.5e-09	2.41e-07	13.1829	10.5984	13.6055	10.7264	-0.654002	0.0955162	-0.618281	5	44584904	44585026	123	-	42	45	45	39	38	34	44	47	41	60	37	56	40	56	50	48	ENSGALT00000017502
ENSGALG00000040724:E017	ENSGALG00000040724	E017	36.0501	0.00630617	44.0072	1.5e-09	2.41e-07	8.19246	12.1343	8.87125	11.7521	1.16526	0.23429	1.06931	2	22474476	22474841	366	+	19	15	17	21	14	25	15	17	48	67	70	54	45	71	50	47	ENSGALT00000071149
ENSGALG00000004049:E020	ENSGALG00000004049	E020	37.2786	0.0100787	43.9592	1.54e-09	2.47e-07	9.07986	12.8534	8.94264	12.5991	1.03566	-0.0449211	0.975434	11	7772469	7772649	181	+	24	20	34	31	22	18	17	35	45	47	51	47	49	66	51	55	ENSGALT00000006444
ENSGALG00000005626+ENSGALG00000005623:E020	ENSGALG00000005626+ENSGALG00000005623	E020	82.1058	0.000722016	43.934	1.56e-09	2.5e-07	17.8879	15.8708	14.6039	14.2527	-0.372002	-0.627271	-0.701517	15	7220792	7220859	68	-	141	65	140	33	120	61	112	71	74	131	91	62	50	55	71	57	ENSGALT00000009027
ENSGALG00000000907+ENSGALG00000000908:E012	ENSGALG00000000907+ENSGALG00000000908	E012	195.047	0.000954027	43.9228	1.57e-09	2.51e-07	25.0282	22.6466	24.7061	21.8304	-0.332505	-0.04357	-0.452538	11	20112090	20112203	114	+	213	257	188	218	220	191	256	249	169	194	160	223	136	159	168	151	c("ENSGALT00000001334"	"ENSGALT00000090014"	"ENSGALT00000084700"	"ENSGALT00000087184"	"ENSGALT00000088933"	"ENSGALT00000047563")
ENSGALG00000000122:E017	ENSGALG00000000122	E017	1952.75	0.00147011	43.8856	1.6e-09	2.55e-07	57.0091	54.0451	55.8255	52.9169	-0.26744	-0.106349	-0.370276	16	155941	156051	111	+	2322	2031	2111	1283	1910	1308	2236	2179	2390	2106	2337	2322	1978	2134	1604	1661	c("ENSGALT00000089517"	"ENSGALT00000088792"	"ENSGALT00000088001"	"ENSGALT00000000171"	"ENSGALT00000089345")
ENSGALG00000035836:E008	ENSGALG00000035836	E008	174.416	0.0245332	43.8882	1.59e-09	2.55e-07	23.7649	19.3253	26.1567	16.4867	-0.671185	0.322814	-1.16946	1	67088293	67088347	55	+	217	279	163	325	174	235	294	358	84	73	81	134	55	102	162	57	c("ENSGALT00000052417"	"ENSGALT00000085381"	"ENSGALT00000088075"	"ENSGALT00000087941")
ENSGALG00000008176:E001	ENSGALG00000008176	E001	113.128	0.0121133	43.8198	1.65e-09	2.63e-07	21.1367	16.1377	19.5788	16.4393	-0.85165	-0.245678	-0.794338	3	3040531	3040749	219	+	189	127	162	118	133	89	179	123	84	84	92	74	111	103	74	83	c("ENSGALT00000043204"	"ENSGALT00000087251")
ENSGALG00000004620:E026	ENSGALG00000004620	E026	261.273	0.00740658	43.8109	1.66e-09	2.64e-07	29.0881	24.4741	29.1694	24.9955	-0.593322	0.00986815	-0.522527	8	7540111	7540269	159	+	218	261	360	276	248	229	248	327	227	242	330	242	301	192	288	268	ENSGALT00000039414
ENSGALG00000000141:E005	ENSGALG00000000141	E005	189.427	0.0162364	43.7548	1.7e-09	2.71e-07	21.4857	24.2238	20.3386	24.42	0.394686	-0.177035	0.421663	16	117695	117774	80	+	118	144	84	32	187	113	277	36	438	270	424	97	268	291	206	140	ENSGALT00000008925
ENSGALG00000030075:E004	ENSGALG00000030075	E004	2559.94	0.0011095	43.7494	1.71e-09	2.71e-07	59.2761	58.2744	58.8764	58.5182	-0.0891222	-0.0355246	-0.0674039	AADN04001799.1	10427	11025	599	-	4911	1277	3632	2419	2235	1229	2540	1171	2901	3568	3519	3808	3755	1140	2140	2267	c("ENSGALT00000049432"	"ENSGALT00000071505")
ENSGALG00000002719:E003	ENSGALG00000002719	E003	29.6352	0.00322718	43.7024	1.75e-09	2.77e-07	7.43583	10.3505	11.4498	9.26635	0.974887	1.27565	0.647177	18	4902460	4902570	111	+	15	42	15	47	12	36	15	32	52	31	37	40	35	19	22	35	c("ENSGALT00000038956"	"ENSGALT00000059621")
ENSGALG00000011811:E009	ENSGALG00000011811	E009	195.889	0.00379095	43.6856	1.76e-09	2.79e-07	25.2347	21.7222	26.8834	21.511	-0.49642	0.215717	-0.52817	5	53134125	53134261	137	-	166	156	213	199	147	188	129	311	207	187	177	312	250	143	233	196	c("ENSGALT00000019277"	"ENSGALT00000059349")
ENSGALG00000004769:E017	ENSGALG00000004769	E017	2863.06	0.000306578	43.6687	1.77e-09	2.81e-07	60.0866	61.5646	61.525	61.4137	0.130512	0.127028	0.117221	6	11953003	11953128	126	-	2514	1663	3301	3426	2722	2673	1807	3333	2952	3179	2997	3388	3537	2049	3414	3808	c("ENSGALT00000007605"	"ENSGALT00000084641"	"ENSGALT00000081103")
ENSGALG00000030878:E001	ENSGALG00000030878	E001	3315.17	0.000838445	43.6267	1.81e-09	2.87e-07	63.875	62.9828	64.9189	62.3934	-0.078123	0.0911584	-0.129854	2	145812305	145812464	160	+	4123	3233	3264	2962	3599	2195	3317	3515	3800	3156	3665	3152	3204	3983	3631	3163	c("ENSGALT00000059698"	"ENSGALT00000049142"	"ENSGALT00000087132")
ENSGALG00000001652:E002	ENSGALG00000001652	E002	135.572	0.00142413	43.6183	1.82e-09	2.88e-07	20.9358	18.4697	21.5734	18.271	-0.399633	0.0971184	-0.4337	15	711081	711153	73	+	141	197	169	181	171	130	194	198	84	111	102	120	94	69	120	104	c("ENSGALT00000002523"	"ENSGALT00000054542")
ENSGALG00000002157:E014	ENSGALG00000002157	E014	1501.89	0.00115034	43.5927	1.84e-09	2.9e-07	52.1454	50.0958	51.9906	48.9954	-0.189356	-0.0142217	-0.292027	10	1263729	1263787	59	-	1624	1679	1602	1227	1675	1210	1655	1667	1705	1479	1674	1463	1560	1814	1291	1055	c("ENSGALT00000048891"	"ENSGALT00000072256"	"ENSGALT00000089270"	"ENSGALT00000086553")
ENSGALG00000030280:E016	ENSGALG00000030280	E016	482.377	0.00141104	43.5986	1.84e-09	2.9e-07	36.1005	33.6438	34.5803	32.2967	-0.267581	-0.164351	-0.419	2	129208467	129208499	33	-	632	811	523	324	629	277	621	518	511	533	485	542	345	350	361	378	c("ENSGALT00000090374"	"ENSGALT00000068341"	"ENSGALT00000063091")
ENSGALG00000037487+ENSGALG00000040646:E001	ENSGALG00000037487+ENSGALG00000040646	E001	18.9655	0.00196778	43.5923	1.84e-09	2.9e-07	8.58415	6.67691	9.85201	6.03454	-0.736581	0.406778	-1.03171	KQ759550.1	46	833	788	+	19	26	24	30	21	24	29	27	11	18	14	13	12	13	14	9	c("ENSGALT00000065763"	"ENSGALT00000053179")
ENSGALG00000027682:E009	ENSGALG00000027682	E009	1020.26	0.000840072	43.5809	1.85e-09	2.92e-07	44.4733	45.4765	43.1146	46.2805	0.0969186	-0.132673	0.174006	1	33604066	33604084	19	-	1233	1030	955	680	1001	608	1032	964	1183	1005	1176	1128	1156	1446	1061	971	c("ENSGALT00000073655"	"ENSGALT00000015981"	"ENSGALT00000088803"	"ENSGALT00000080557")
ENSGALG00000036433:E006	ENSGALG00000036433	E006	24.1551	0.00419298	43.5755	1.86e-09	2.92e-07	4.48722	5.24767	6.13884	6.75403	0.454665	0.911292	1.19002	AADN04003860.1	10253	10527	275	+	1	35	2	199	1	44	3	30	2	2	19	1	0	35	1	5	c("ENSGALT00000057299"	"ENSGALT00000070235")
ENSGALG00000008585:E031	ENSGALG00000008585	E031	83.3062	0.00540816	43.5669	1.87e-09	2.93e-07	18.2324	14.1321	17.7333	14.3522	-0.787308	-0.087134	-0.740239	6	26031271	26031377	107	+	108	100	98	78	75	86	114	103	81	69	69	81	63	88	68	63	c("ENSGALT00000013979"	"ENSGALT00000046811")
ENSGALG00000012137:E047	ENSGALG00000012137	E047	80.725	0.00750919	43.5349	1.89e-09	2.98e-07	13.1306	18.427	14.4873	17.1316	1.04363	0.298527	0.81522	5	56272012	56272140	129	-	50	43	71	79	62	46	33	93	138	99	105	130	94	94	81	115	c("ENSGALT00000004057"	"ENSGALT00000051378")
ENSGALG00000005534:E012	ENSGALG00000005534	E012	187.814	0.00050794	43.516	1.91e-09	3e-07	24.1125	21.8824	24.4422	21.7877	-0.319835	0.0453841	-0.333969	6	16703780	16703940	161	-	221	226	221	216	213	202	198	312	114	154	121	203	155	136	178	160	ENSGALT00000008877
ENSGALG00000040676:E004	ENSGALG00000040676	E004	418.036	0.00345561	43.5145	1.91e-09	3e-07	33.0439	29.4685	33.698	30.0399	-0.415194	0.0730144	-0.346829	AADN04001960.1	3734	3981	248	-	564	478	581	529	514	495	622	683	268	230	224	256	405	266	279	308	ENSGALT00000077350
ENSGALG00000017330:E017	ENSGALG00000017330	E017	898.708	0.00229376	43.5072	1.92e-09	3.01e-07	43.5846	42.6796	45.0155	40.1889	-0.0889229	0.139081	-0.337959	1	195223597	195223714	118	-	1054	1158	1065	803	970	729	1163	1213	819	1038	996	841	673	744	702	639	c("ENSGALT00000085264"	"ENSGALT00000028006"	"ENSGALT00000070466"	"ENSGALT00000036364")
ENSGALG00000039120:E048	ENSGALG00000039120	E048	144.291	0.00172222	43.4991	1.93e-09	3.01e-07	22.0452	19.0871	21.7639	20.0137	-0.463225	-0.0418481	-0.312268	2	3900655	3900744	90	+	148	115	70	132	93	183	144	185	234	154	146	113	189	104	170	176	ENSGALT00000061514
ENSGALG00000010053:E006	ENSGALG00000010053	E006	48.0664	0.160708	43.4867	1.94e-09	3.03e-07	4.98051	15.0352	7.4418	15.3581	3.26778	1.1709	3.33298	8	20129069	20129257	189	+	6	3	16	44	2	5	0	8	76	34	124	97	157	61	105	82	c("ENSGALT00000069062"	"ENSGALT00000077706"	"ENSGALT00000068137"	"ENSGALT00000016337"	"ENSGALT00000057707"	"ENSGALT00000066531")
ENSGALG00000003815:E014	ENSGALG00000003815	E014	331.775	0.00054934	43.4714	1.95e-09	3.05e-07	29.8852	27.4652	30.6818	28.5835	-0.296714	0.0942628	-0.157541	20	5177955	5178069	115	+	335	443	360	409	362	330	395	563	188	243	182	253	354	285	324	313	c("ENSGALT00000006048"	"ENSGALT00000006049"	"ENSGALT00000085747"	"ENSGALT00000084661")
ENSGALG00000004946:E029	ENSGALG00000004946	E029	73.9755	0.00312374	43.4334	1.99e-09	3.09e-07	12.8453	15.2908	13.3299	16.4703	0.530017	0.111859	0.759183	9	9349133	9349168	36	-	35	17	57	84	27	22	35	34	74	95	86	161	132	121	154	96	ENSGALT00000007918
ENSGALG00000008437:E002	ENSGALG00000008437	E002	1208.91	0.000995365	43.4414	1.98e-09	3.09e-07	45.7773	47.7109	46.0219	48.5338	0.184123	0.0234513	0.261665	1	1139412	1139598	187	-	1132	1324	990	1580	744	1285	701	668	860	1149	1202	1159	1624	1157	1760	2187	ENSGALT00000013746
ENSGALG00000036837+ENSGALG00000033609:E009	ENSGALG00000036837+ENSGALG00000033609	E009	781.44	0.0010304	43.4311	1.99e-09	3.09e-07	40.8651	41.5769	38.9501	42.4308	0.0713205	-0.194748	0.15617	33	1621353	1621353	1	+	795	832	743	481	714	562	790	787	932	847	925	720	890	976	860	869	c("ENSGALT00000082640"	"ENSGALT00000083271"	"ENSGALT00000054983")
ENSGALG00000039191:E006	ENSGALG00000039191	E006	89.9568	0.000854438	43.4398	1.98e-09	3.09e-07	17.8389	16.0547	18.2614	15.0531	-0.327829	0.0735304	-0.525982	5	18325566	18325718	153	-	95	94	85	71	64	65	101	112	86	102	110	132	92	99	100	68	c("ENSGALT00000080625"	"ENSGALT00000067682")
ENSGALG00000040506:E002	ENSGALG00000040506	E002	41.2526	0.00792996	43.4336	1.99e-09	3.09e-07	12.8931	10.8021	13.1048	8.50695	-0.530232	0.0491693	-1.23703	Z	367072	367135	64	+	43	71	50	60	49	44	59	43	44	41	43	36	22	15	25	21	c("ENSGALT00000051570"	"ENSGALT00000088277")
ENSGALG00000015033:E016	ENSGALG00000015033	E016	59.8301	0.0551204	43.3768	2.05e-09	3.17e-07	8.98649	16.8644	9.58996	16.0925	1.89684	0.191993	1.75165	3	66318914	66323111	4198	+	18	36	26	10	23	24	19	29	106	68	169	108	92	107	88	79	c("ENSGALT00000024245"	"ENSGALT00000057473")
ENSGALG00000033079+ENSGALG00000024295:E019	ENSGALG00000033079+ENSGALG00000024295	E019	252.852	0.00678261	43.3815	2.04e-09	3.17e-07	25.1912	29.593	23.6292	26.9632	0.557197	-0.2142	0.231734	23	3274333	3276158	1826	+	262	230	247	173	201	173	220	219	525	321	449	274	221	220	232	215	c("ENSGALT00000046900"	"ENSGALT00000068454")
ENSGALG00000034095:E001	ENSGALG00000034095	E001	46.1866	0.00538966	43.37	2.05e-09	3.18e-07	12.8369	11.309	14.314	9.62236	-0.380275	0.330116	-0.860296	KQ759368.1	8521	8593	73	+	47	62	47	44	63	72	57	65	29	35	57	50	32	20	30	31	ENSGALT00000061074
ENSGALG00000006571:E004	ENSGALG00000006571	E004	12.603	0.016747	43.3238	2.1e-09	3.25e-07	2.88241	7.09792	5.61991	7.22891	2.61702	1.93583	2.67053	12	11408589	11408647	59	+	2	3	2	14	2	10	1	2	33	15	24	24	19	17	26	17	ENSGALT00000010618
ENSGALG00000039191:E003	ENSGALG00000039191	E003	86.0343	0.0110705	43.3199	2.1e-09	3.25e-07	18.0593	14.4079	19.0046	14.4873	-0.698429	0.16094	-0.681666	5	18322390	18322524	135	-	112	80	79	78	77	83	87	133	87	69	63	122	78	89	94	69	c("ENSGALT00000080625"	"ENSGALT00000067682")
ENSGALG00000004796:E011	ENSGALG00000004796	E011	57.0835	0.0111125	43.3122	2.11e-09	3.26e-07	14.8439	11.1309	15.191	11.2051	-0.86876	0.0707893	-0.848944	21	6379366	6379417	52	-	76	75	59	81	69	75	84	100	29	46	32	44	31	33	23	55	c("ENSGALT00000049495"	"ENSGALT00000052911")
ENSGALG00000008676:E014	ENSGALG00000008676	E014	787.08	0.00178724	43.3039	2.12e-09	3.27e-07	42.3626	39.0765	41.6207	38.887	-0.331179	-0.073732	-0.350664	3	15546329	15546409	81	+	591	567	676	1108	888	1028	981	889	383	684	409	536	864	1115	799	994	ENSGALT00000015273
ENSGALG00000043336:E004	ENSGALG00000043336	E004	215.305	0.000584199	43.2984	2.13e-09	3.27e-07	25.3246	24.4215	26.2301	22.8934	-0.122144	0.119354	-0.336607	33	1172966	1173047	82	+	240	221	205	219	179	222	209	304	167	252	257	206	199	277	190	147	c("ENSGALT00000066857"	"ENSGALT00000073824")
ENSGALG00000003973:E005	ENSGALG00000003973	E005	172.93	0.000525753	43.2813	2.14e-09	3.29e-07	23.6403	21.6814	22.7091	21.0827	-0.28408	-0.132706	-0.37484	19	5808757	5808937	181	-	253	210	233	159	188	119	268	175	134	110	223	118	158	178	134	140	c("ENSGALT00000006328"	"ENSGALT00000089073")
ENSGALG00000040258:E017	ENSGALG00000040258	E017	41.0548	0.00496183	43.2818	2.14e-09	3.29e-07	10.8132	12.5796	10.7227	11.9988	0.452961	-0.025027	0.3109	30	17095	17095	1	+	52	38	33	29	36	22	39	42	56	57	42	47	52	55	33	40	c("ENSGALT00000073056"	"ENSGALT00000090295"	"ENSGALT00000088974")
ENSGALG00000039193:E029	ENSGALG00000039193	E029	359.428	0.089016	43.2324	2.2e-09	3.37e-07	18.9591	33.1309	19.851	33.4143	1.89425	0.14619	1.92594	21	2717753	2718136	384	-	59	9	194	270	22	48	35	55	686	696	826	786	1005	309	603	558	c("ENSGALT00000049023"	"ENSGALT00000087506"	"ENSGALT00000065973"	"ENSGALT00000049138")
ENSGALG00000040258:E003	ENSGALG00000040258	E003	46.3189	0.00388871	43.2174	2.21e-09	3.39e-07	12.9136	12.9534	12.3024	10.5696	0.00928526	-0.146007	-0.59976	30	15287	15434	148	+	60	46	56	44	60	34	55	50	52	50	66	47	44	22	40	33	c("ENSGALT00000073056"	"ENSGALT00000071619"	"ENSGALT00000088974")
ENSGALG00000007914:E008	ENSGALG00000007914	E008	71.6314	0.00193707	43.209	2.22e-09	3.4e-07	13.1	16.4376	14.0988	16.0445	0.693764	0.222749	0.618902	2	17900523	17900689	167	+	53	56	53	44	41	41	82	62	80	105	94	108	105	81	86	91	ENSGALT00000012853
ENSGALG00000015770:E007	ENSGALG00000015770	E007	1763.88	0.000729956	43.1351	2.3e-09	3.52e-07	52.3918	54.3135	52.1598	54.3962	0.175286	-0.0212827	0.182791	1	102633079	102633090	12	-	1652	1313	1569	1800	1286	1421	1527	2538	1680	1768	1781	2244	2065	1855	2364	2018	c("ENSGALT00000088697"	"ENSGALT00000036803"	"ENSGALT00000001896")
ENSGALG00000033677:E015	ENSGALG00000033677	E015	3.49242	0.0130077	43.1183	2.32e-09	3.55e-07	1.30209	3.3384	1.72623	5.31707	2.72042	0.814098	4.07021	20	1617880	1618045	166	+	0	2	1	1	1	0	0	0	3	7	0	6	8	8	9	11	c("ENSGALT00000051087"	"ENSGALT00000049576"	"ENSGALT00000074779")
ENSGALG00000011329:E006	ENSGALG00000011329	E006	84.3253	0.000504741	43.1106	2.33e-09	3.56e-07	16.8323	14.4327	17.9574	15.5373	-0.473362	0.202066	-0.2475	3	42241261	42241370	110	-	60	55	71	109	46	77	78	127	79	73	71	103	135	99	119	79	c("ENSGALT00000069813"	"ENSGALT00000058465"	"ENSGALT00000082362"	"ENSGALT00000048333")
ENSGALG00000013892+ENSGALG00000013900:E040	ENSGALG00000013892+ENSGALG00000013900	E040	51.2629	0.0012959	43.1096	2.33e-09	3.56e-07	10.864	13.0135	11.8591	14.3385	0.541254	0.261865	0.835348	3	55324613	55324726	114	+	29	25	42	43	30	36	33	46	51	61	49	52	112	72	104	58	c("ENSGALT00000022537"	"ENSGALT00000077557")
ENSGALG00000001446:E021	ENSGALG00000001446	E021	493.023	0.0060277	43.0851	2.36e-09	3.6e-07	31.5357	35.3662	32.687	38.6923	0.427284	0.131437	0.778281	17	8908029	8908319	291	+	602	793	504	503	373	223	948	518	336	468	816	472	399	458	387	277	c("ENSGALT00000002199"	"ENSGALT00000084418")
ENSGALG00000002546:E034	ENSGALG00000002546	E034	17.3134	0.00435218	43.0509	2.4e-09	3.65e-07	6.84809	9.21498	5.61687	8.67824	0.871689	-0.577987	0.694712	17	8009389	8009442	54	+	12	35	14	12	7	3	9	13	22	25	27	25	29	18	15	21	c("ENSGALT00000004020"	"ENSGALT00000059123")
ENSGALG00000003806:E012	ENSGALG00000003806	E012	1357.72	0.000845448	43.045	2.41e-09	3.66e-07	47.9202	50.5135	48.3157	50.3535	0.242539	0.0372724	0.227695	12	2827053	2827147	95	-	1480	1634	1292	1339	1175	1050	1489	1660	1362	1342	1371	1533	1289	1298	1453	1349	c("ENSGALT00000083257"	"ENSGALT00000034226"	"ENSGALT00000087221"	"ENSGALT00000089943"	"ENSGALT00000082855"	"ENSGALT00000069049"	"ENSGALT00000084214"	"ENSGALT00000083990"	"ENSGALT00000066651")
ENSGALG00000037690:E009	ENSGALG00000037690	E009	34.4266	0.0489811	43.0193	2.44e-09	3.7e-07	7.19554	12.4993	8.30451	14.3514	1.63484	0.420424	2.05318	AADN04001826.1	5560	6283	724	+	23	27	17	25	8	28	23	21	61	47	59	34	34	60	42	55	ENSGALT00000063970
ENSGALG00000045672:E002	ENSGALG00000045672	E002	10.9508	0.0149839	43.0202	2.44e-09	3.7e-07	5.46218	6.4348	4.8052	6.62197	0.477448	-0.372452	0.561154	AADN04007133.1	435	456	22	+	23	14	18	12	12	5	19	16	4	13	9	10	5	9	4	5	ENSGALT00000089546
ENSGALG00000001334:E011	ENSGALG00000001334	E011	374.942	0.000303114	43.01	2.45e-09	3.71e-07	29.6155	31.1475	32.1692	31.4302	0.180942	0.298578	0.213717	21	1950421	1950583	163	+	351	444	309	471	321	369	339	471	384	391	435	382	365	293	410	372	c("ENSGALT00000067691"	"ENSGALT00000089806"	"ENSGALT00000002040"	"ENSGALT00000040376")
ENSGALG00000014442+ENSGALG00000028638:E021	ENSGALG00000014442+ENSGALG00000028638	E021	919.642	0.000420027	43.0132	2.45e-09	3.71e-07	42.2732	44.0178	42.3428	44.4502	0.171413	0.00689403	0.213456	1	76955527	76955527	1	+	1029	1166	767	659	952	597	1036	874	1302	1501	1295	749	891	932	624	686	c("ENSGALT00000051222"	"ENSGALT00000085687"	"ENSGALT00000023323"	"ENSGALT00000086833"	"ENSGALT00000054080"	"ENSGALT00000046744"	"ENSGALT00000086032"	"ENSGALT00000090208")
ENSGALG00000035331:E006	ENSGALG00000035331	E006	49.8897	0.00205785	42.9665	2.5e-09	3.78e-07	10.9888	13.8836	11.9227	13.3305	0.703191	0.243837	0.579959	AADN04003116.1	8815	8894	80	-	47	52	28	34	53	26	43	40	110	66	66	81	56	45	31	47	c("ENSGALT00000084950"	"ENSGALT00000059986"	"ENSGALT00000085348")
ENSGALG00000002932:E007	ENSGALG00000002932	E007	638.129	0.00122068	42.9504	2.52e-09	3.81e-07	39.6074	36.7352	39.3448	36.3899	-0.298446	-0.026839	-0.335108	18	5120569	5120572	4	+	711	804	775	568	780	512	766	747	625	691	775	481	575	624	516	400	c("ENSGALT00000071684"	"ENSGALT00000034721"	"ENSGALT00000073143"	"ENSGALT00000071529")
ENSGALG00000041013:E018	ENSGALG00000041013	E018	566.007	0.0241753	42.9329	2.54e-09	3.84e-07	31.0235	38.5712	29.4757	39.0733	0.825175	-0.183302	0.876904	7	22754779	22756470	1692	+	332	111	372	567	172	142	268	201	602	855	960	896	1387	695	1047	887	c("ENSGALT00000055651"	"ENSGALT00000090241"	"ENSGALT00000051348"	"ENSGALT00000062711"	"ENSGALT00000088127")
ENSGALG00000029261:E007	ENSGALG00000029261	E007	17.6004	0.00441036	42.8813	2.61e-09	3.93e-07	5.7031	8.34472	6.33542	9.55581	1.11302	0.306426	1.51267	3	2532867	2532923	57	+	12	14	12	10	5	15	10	14	16	23	21	18	37	27	26	28	c("ENSGALT00000076385"	"ENSGALT00000057153")
ENSGALG00000031702:E043	ENSGALG00000031702	E043	23.7008	0.00236661	42.8846	2.6e-09	3.93e-07	8.8516	8.09748	11.1974	7.02089	-0.262018	0.696998	-0.680137	33	561618	561744	127	-	22	25	28	47	19	24	23	45	29	26	19	22	22	7	22	9	c("ENSGALT00000078345"	"ENSGALT00000052852")
ENSGALG00000001658:E005	ENSGALG00000001658	E005	193.764	0.0393974	42.8383	2.66e-09	4e-07	26.2189	18.2687	29.2811	18.3286	-1.17991	0.38388	-1.1696	27	4534920	4534920	1	+	277	320	212	188	246	218	321	390	86	148	165	90	140	139	107	66	c("ENSGALT00000089176"	"ENSGALT00000083850"	"ENSGALT00000040117")
ENSGALG00000012256:E015	ENSGALG00000012256	E015	14.0221	0.0140017	42.8423	2.66e-09	4e-07	5.05573	7.80475	3.87605	7.97755	1.26695	-0.770873	1.33122	3	46151286	46151436	151	+	8	4	8	3	2	3	7	4	25	26	48	18	19	17	22	24	c("ENSGALT00000081343"	"ENSGALT00000071801"	"ENSGALT00000072843"	"ENSGALT00000080254"	"ENSGALT00000020015")
ENSGALG00000040371:E003	ENSGALG00000040371	E003	414.849	0.00154802	42.8164	2.69e-09	4.04e-07	31.2825	31.5073	33.7397	31.706	0.026015	0.278552	0.048905	5	18368373	18368445	73	-	358	741	331	568	253	401	428	610	263	300	380	436	485	391	458	323	ENSGALT00000054780
ENSGALG00000007623:E033	ENSGALG00000007623	E033	19.5043	0.0106237	42.8062	2.71e-09	4.06e-07	5.8283	8.59357	5.55207	8.88701	1.13625	-0.141356	1.23517	18	10354395	10355187	793	-	10	1	15	15	5	2	1	6	34	23	30	45	55	29	35	24	c("ENSGALT00000080696"	"ENSGALT00000012332"	"ENSGALT00000050214")
ENSGALG00000039120:E005	ENSGALG00000039120	E005	28.1658	0.0263085	42.8029	2.71e-09	4.06e-07	6.76755	11.2007	6.20189	11.1912	1.48544	-0.254776	1.4829	2	3883252	3883333	82	+	13	2	9	23	9	4	7	16	78	36	56	39	49	27	59	51	ENSGALT00000061514
ENSGALG00000026791+ENSGALG00000030016:E020	ENSGALG00000026791+ENSGALG00000030016	E020	2819.46	0.00288606	42.7744	2.75e-09	4.12e-07	60.9922	60.8558	63.7013	57.8239	-0.012047	0.238031	-0.281245	3	107833930	107833945	16	-	2634	2594	3055	3856	3243	2787	2999	3257	2019	3167	3668	2349	3629	2214	2441	1950	c("ENSGALT00000068937"	"ENSGALT00000087827")
ENSGALG00000015538:E010	ENSGALG00000015538	E010	48.2129	0.0039646	42.7503	2.78e-09	4.16e-07	13.895	10.7847	14.2016	11.2376	-0.76157	0.0663691	-0.63891	4	80445288	80445432	145	+	38	38	59	59	31	47	40	47	58	45	58	68	53	51	49	46	c("ENSGALT00000025047"	"ENSGALT00000065869")
ENSGALG00000001750:E007	ENSGALG00000001750	E007	44.1013	0.00170849	42.7426	2.79e-09	4.17e-07	12.2462	9.76225	13.6732	10.9485	-0.675775	0.332682	-0.335135	13	6715204	6715330	127	-	56	66	42	69	53	54	37	73	26	27	28	32	25	33	55	31	ENSGALT00000002683
ENSGALG00000008319:E005	ENSGALG00000008319	E005	608.436	0.000159922	42.7407	2.79e-09	4.17e-07	37.1527	37.0099	38.6688	36.914	-0.0150517	0.15804	-0.0251732	15	12651366	12651461	96	-	713	572	582	688	464	673	602	765	641	462	686	493	828	633	570	514	ENSGALT00000013542
ENSGALG00000030027:E012	ENSGALG00000030027	E012	278.572	0.00157897	42.7357	2.8e-09	4.18e-07	26.1259	28.9928	26.1942	29.2526	0.361035	0.0089146	0.392556	24	4212762	4212832	71	+	338	230	351	280	173	248	429	404	254	262	310	343	330	149	292	188	c("ENSGALT00000069425"	"ENSGALT00000069952"	"ENSGALT00000067096"	"ENSGALT00000060613")
ENSGALG00000039193:E051	ENSGALG00000039193	E051	201.713	0.15581	42.7112	2.83e-09	4.22e-07	12.134	26.6809	13.1447	26.8338	2.49388	0.240965	2.51352	21	2761136	2761305	170	-	31	1	67	133	12	5	10	22	421	414	434	482	557	183	379	318	c("ENSGALT00000049023"	"ENSGALT00000087506"	"ENSGALT00000049138")
ENSGALG00000006097:E011	ENSGALG00000006097	E011	58.9935	0.0282181	42.7023	2.85e-09	4.24e-07	9.11378	14.7194	10.5456	14.6027	1.43611	0.432209	1.4118	12	9965559	9965749	191	+	17	15	29	60	9	5	9	20	85	75	129	129	166	71	99	85	ENSGALT00000036246
ENSGALG00000038222:E072	ENSGALG00000038222	E072	76.1915	0.0234839	42.6812	2.88e-09	4.28e-07	18.3555	12.0099	18.3993	13.2983	-1.29993	0.00751287	-0.992995	18	7095801	7095930	130	-	66	103	98	74	100	66	114	113	41	60	72	71	48	78	66	55	c("ENSGALT00000056243"	"ENSGALT00000067064"	"ENSGALT00000051707"	"ENSGALT00000053934"	"ENSGALT00000073051"	"ENSGALT00000077468"	"ENSGALT00000072209")
ENSGALG00000028037:E004	ENSGALG00000028037	E004	776.292	0.00951588	42.6535	2.92e-09	4.33e-07	32.2071	36.6986	33.3501	37.8902	0.49286	0.128916	0.618105	5	38266092	38267713	1622	+	569	86	314	111	122	64	668	99	1165	2418	1013	838	1464	1635	2249	280	ENSGALT00000043488
ENSGALG00000044840:E009	ENSGALG00000044840	E009	105.295	0.0032081	42.6314	2.95e-09	4.37e-07	19.2968	16.6276	19.624	15.9839	-0.467194	0.0534946	-0.589388	AADN04011149.1	5315	5400	86	-	144	132	105	147	126	109	121	123	86	110	98	80	116	48	101	63	c("ENSGALT00000088094"	"ENSGALT00000089468")
ENSGALG00000041013:E036	ENSGALG00000041013	E036	875.893	0.0219569	42.6152	2.97e-09	4.4e-07	46.795	39.0529	46.1914	38.8374	-0.763533	-0.057583	-0.785699	7	22772272	22773149	878	+	818	834	922	952	712	723	1087	883	601	957	938	929	1041	1064	908	853	c("ENSGALT00000090241"	"ENSGALT00000088127")
ENSGALG00000007224:E004	ENSGALG00000007224	E004	87.7396	0.000813811	42.604	2.99e-09	4.42e-07	17.9563	15.1199	17.7681	15.1778	-0.532998	-0.033044	-0.521287	18	9974262	9974354	93	+	102	94	81	110	107	77	126	114	74	71	114	74	84	49	83	69	ENSGALT00000011691
ENSGALG00000039120:E012	ENSGALG00000039120	E012	29.0221	0.0296996	42.6051	2.99e-09	4.42e-07	6.29415	11.0721	6.73521	11.6183	1.66268	0.197709	1.80654	2	3886303	3886386	84	+	16	2	6	25	2	9	9	17	74	37	53	40	70	37	45	49	ENSGALT00000061514
ENSGALG00000036894:E001	ENSGALG00000036894	E001	134.816	0.00875049	42.5924	3e-09	4.44e-07	22.2416	18.2553	22.0492	18.1461	-0.632939	-0.0283756	-0.651804	17	910977	911012	36	-	118	80	150	135	91	118	122	172	117	137	132	164	183	112	179	195	c("ENSGALT00000070210"	"ENSGALT00000067248")
ENSGALG00000016105:E004	ENSGALG00000016105	E004	57.086	0.0121161	42.5832	3.02e-09	4.46e-07	15.2373	11.4291	15.755	11.9274	-0.869937	0.102742	-0.742187	4	91219208	91219386	179	-	63	48	50	85	29	63	53	77	52	69	53	52	84	61	39	52	ENSGALT00000025946
ENSGALG00000027703+ENSGALG00000003766:E046	ENSGALG00000027703+ENSGALG00000003766	E046	16.8745	0.0578214	42.5755	3.03e-09	4.47e-07	3.88795	9.13963	4.49717	8.50081	2.4935	0.422057	2.27995	19	5762578	5762603	26	-	2	0	8	15	3	1	1	3	40	31	46	31	33	17	31	27	ENSGALT00000005975
ENSGALG00000004594:E007	ENSGALG00000004594	E007	4393.35	0.000315897	42.5622	3.05e-09	4.49e-07	68.6496	67.555	67.9212	67.1268	-0.0946939	-0.0629879	-0.131797	13	13148701	13148796	96	+	8465	3883	3761	3033	4430	3249	6498	4322	6999	4493	6514	4039	3581	3458	3310	2234	c("ENSGALT00000088722"	"ENSGALT00000040533"	"ENSGALT00000007311")
ENSGALG00000003973:E004	ENSGALG00000003973	E004	241.726	0.000466616	42.5151	3.12e-09	4.59e-07	26.9428	24.9348	26.2967	25.0069	-0.263616	-0.0832655	-0.253893	19	5808485	5808567	83	-	366	278	306	225	239	173	369	256	179	163	305	159	245	253	199	204	c("ENSGALT00000006328"	"ENSGALT00000089073")
ENSGALG00000004620:E005	ENSGALG00000004620	E005	76.7454	0.0222067	42.5137	3.12e-09	4.59e-07	12.3394	17.7124	11.9186	17.5226	1.10665	-0.104175	1.07293	8	7526068	7526256	189	+	48	18	54	78	35	16	24	41	102	101	182	121	167	71	136	104	ENSGALT00000039414
ENSGALG00000038722:E010	ENSGALG00000038722	E010	304.845	0.000275423	42.3941	3.31e-09	4.86e-07	27.2915	29.6008	27.7456	29.7561	0.28463	0.057202	0.303244	6	16433831	16434025	195	+	246	170	374	293	230	243	208	341	204	477	332	595	441	273	270	320	ENSGALT00000062303
ENSGALG00000041037:E005	ENSGALG00000041037	E005	551.14	0.000268574	42.3829	3.33e-09	4.88e-07	36.2309	37.1939	35.173	36.2169	0.102023	-0.113742	-0.00149215	3	30998644	30998736	93	+	617	402	518	567	521	381	548	681	444	657	551	814	585	445	678	629	ENSGALT00000050796
ENSGALG00000016289:E088	ENSGALG00000016289	E088	54.8926	0.00100564	42.3774	3.34e-09	4.89e-07	14.8523	11.4851	14.3583	12.2551	-0.776921	-0.103286	-0.582433	3	87447433	87447596	164	+	73	40	79	57	65	44	73	74	65	56	57	38	43	33	61	38	c("ENSGALT00000081342"	"ENSGALT00000048133"	"ENSGALT00000026264")
ENSGALG00000016991:E016	ENSGALG00000016991	E016	8.8119	0.00951058	42.3721	3.35e-09	4.9e-07	3.67939	3.77167	7.35892	6.18461	0.0717502	2.01625	1.50829	1	168320399	168320441	43	-	7	19	2	11	2	18	7	15	5	5	3	7	8	5	14	12	c("ENSGALT00000085171"	"ENSGALT00000027451")
ENSGALG00000003267:E011	ENSGALG00000003267	E011	249.922	0.000332153	42.3564	3.37e-09	4.93e-07	25.4549	27.3539	25.2247	27.4432	0.246199	-0.0307192	0.257476	27	5324415	5324498	84	-	242	238	172	290	158	178	223	219	298	302	413	274	382	163	295	287	c("ENSGALT00000005170"	"ENSGALT00000069828")
ENSGALG00000043178:E028	ENSGALG00000043178	E028	77.201	0.0104494	42.3301	3.41e-09	4.99e-07	13.3329	17.1768	12.3041	16.9161	0.777177	-0.24214	0.729559	1	592951	593019	69	-	68	12	54	61	46	22	28	50	159	148	171	97	137	55	97	102	c("ENSGALT00000080345"	"ENSGALT00000064156"	"ENSGALT00000049401"	"ENSGALT00000066854")
ENSGALG00000037487+ENSGALG00000040646:E003	ENSGALG00000037487+ENSGALG00000040646	E003	45.9314	0.0015984	42.3168	3.44e-09	5.02e-07	12.8588	11.0939	14.0586	10.3215	-0.442724	0.270174	-0.65751	KQ759550.1	926	1115	190	+	56	58	54	58	53	47	51	61	27	41	46	44	30	48	32	33	ENSGALT00000065763
ENSGALG00000029583:E009	ENSGALG00000029583	E009	231.148	0.00178691	42.3123	3.44e-09	5.03e-07	27.3632	23.6204	25.6995	24.1171	-0.498018	-0.214954	-0.428784	1	48950513	48950596	84	-	356	207	303	341	234	201	268	373	192	138	142	170	233	129	286	186	ENSGALT00000050600
ENSGALG00000002563+ENSGALG00000028851:E028	ENSGALG00000002563+ENSGALG00000028851	E028	93.4426	0.00148048	42.3009	3.46e-09	5.05e-07	17.5966	15.4951	17.718	14.7622	-0.394325	0.0215174	-0.542881	28	4448840	4448841	2	-	154	189	151	96	102	84	134	91	70	64	59	100	30	67	44	60	c("ENSGALT00000053606"	"ENSGALT00000054176"	"ENSGALT00000056098"	"ENSGALT00000069557"	"ENSGALT00000044909"	"ENSGALT00000039281")
ENSGALG00000010177:E032	ENSGALG00000010177	E032	39.3431	0.0433824	42.2462	3.56e-09	5.18e-07	6.39131	13.6072	8.73035	12.7003	2.23767	0.913939	2.02921	1	36375040	36375243	204	-	7	13	19	31	7	20	6	16	80	31	120	75	56	72	62	46	c("ENSGALT00000049117"	"ENSGALT00000068245"	"ENSGALT00000016545")
ENSGALG00000031298:E039	ENSGALG00000031298	E039	118.849	0.00248091	42.1745	3.68e-09	5.36e-07	21.0142	17.7092	19.7563	17.766	-0.543811	-0.198125	-0.533781	AADN04000952.1	21849	21957	109	+	138	93	113	95	113	90	103	118	135	151	159	140	154	86	143	124	c("ENSGALT00000070090"	"ENSGALT00000069271")
ENSGALG00000003693:E086	ENSGALG00000003693	E086	176.579	0.0018323	42.1448	3.74e-09	5.43e-07	23.5219	20.9748	24.3976	21.5636	-0.37477	0.121732	-0.285124	23	5459550	5459693	144	+	177	118	151	178	135	101	146	139	240	215	334	218	227	156	187	204	c("ENSGALT00000064884"	"ENSGALT00000071537"	"ENSGALT00000005857"	"ENSGALT00000050438"	"ENSGALT00000064867")
ENSGALG00000001593:E018	ENSGALG00000001593	E018	74.4911	0.0021668	42.135	3.76e-09	5.45e-07	14.5346	17.6171	13.5641	15.6785	0.594002	-0.210151	0.232239	15	671427	671427	1	-	82	62	86	66	71	55	71	61	81	107	109	94	90	59	72	59	c("ENSGALT00000051602"	"ENSGALT00000085613"	"ENSGALT00000034831"	"ENSGALT00000086868"	"ENSGALT00000085473")
ENSGALG00000037837:E002	ENSGALG00000037837	E002	124.121	0.00713266	42.1254	3.77e-09	5.48e-07	21.5923	17.721	21.2295	17.47	-0.629632	-0.0549471	-0.674262	14	13630879	13630952	74	-	170	128	111	137	108	97	125	133	114	140	146	144	119	101	144	114	ENSGALT00000079236
ENSGALG00000016281:E050	ENSGALG00000016281	E050	5.74948	0.0307354	42.094	3.83e-09	5.55e-07	2.99589	6.47706	1.91958	3.95805	2.23786	-1.28651	0.806278	1	115128951	115129052	102	+	2	2	3	1	3	0	1	1	11	6	26	23	2	6	4	8	c("ENSGALT00000075829"	"ENSGALT00000026250")
ENSGALG00000010842:E001	ENSGALG00000010842	E001	44.6966	0.00316971	42.0872	3.84e-09	5.57e-07	14.2906	11.5766	11.3271	10.0898	-0.635516	-0.700626	-1.0449	5	45136789	45136997	209	+	68	46	67	34	62	26	75	40	60	51	46	33	26	31	33	29	ENSGALT00000017623
ENSGALG00000002389:E003	ENSGALG00000002389	E003	192.204	0.0260314	42.0725	3.87e-09	5.6e-07	27.5422	20.4596	26.6607	20.0345	-0.989321	-0.112221	-1.05661	18	4777877	4778041	165	-	194	160	363	163	150	144	182	195	133	229	318	291	203	91	186	164	c("ENSGALT00000060189"	"ENSGALT00000003760"	"ENSGALT00000067275"	"ENSGALT00000072970")
ENSGALG00000005105:E015	ENSGALG00000005105	E015	22.7344	0.0153365	42.0724	3.87e-09	5.6e-07	5.86899	9.94011	6.49105	9.88662	1.54591	0.293741	1.52992	8	10045266	10045492	227	+	11	13	6	11	9	6	7	13	43	27	68	41	25	34	36	33	c("ENSGALT00000008185"	"ENSGALT00000053904")
ENSGALG00000008272:E001	ENSGALG00000008272	E001	163.296	0.00109905	42.0172	3.98e-09	5.74e-07	22.9629	20.7298	22.1607	20.7097	-0.333181	-0.116678	-0.336304	10	20010060	20010276	217	+	175	161	168	204	155	185	222	266	64	125	133	138	179	161	136	158	ENSGALT00000013464
ENSGALG00000002189:E012	ENSGALG00000002189	E012	253.377	0.000381884	42.0048	4e-09	5.77e-07	26.2839	25.4919	28.1156	25.1543	-0.104085	0.232641	-0.149159	10	1243009	1243052	44	-	273	238	165	300	164	313	206	364	113	269	174	276	305	204	415	329	c("ENSGALT00000034726"	"ENSGALT00000090314")
ENSGALG00000039120:E052	ENSGALG00000039120	E052	145.231	0.0053755	41.9851	4.04e-09	5.82e-07	22.2626	19.072	22.6129	19.2611	-0.497803	0.0511645	-0.4665	2	3901583	3901699	117	+	147	118	58	133	121	198	139	220	246	134	156	110	169	98	164	157	ENSGALT00000061514
ENSGALG00000005321:E028	ENSGALG00000005321	E028	29.1371	0.0615072	41.9782	4.06e-09	5.84e-07	5.00924	10.9627	6.08508	11.1609	2.29771	0.566127	2.35116	20	8035216	8035396	181	-	5	0	10	24	2	4	2	8	65	26	81	64	85	37	51	36	ENSGALT00000008535
ENSGALG00000011992:E018	ENSGALG00000011992	E018	37.1808	0.00119663	41.9644	4.08e-09	5.87e-07	9.28107	11.4279	8.55515	11.5243	0.618047	-0.240145	0.643163	1	49832547	49832786	240	-	23	11	24	28	15	7	15	11	79	49	79	62	61	50	71	42	c("ENSGALT00000019563"	"ENSGALT00000076669")
ENSGALG00000009621+ENSGALG00000027736:E005	ENSGALG00000009621+ENSGALG00000027736	E005	5236.71	0.000445572	41.9439	4.12e-09	5.92e-07	71.6388	69.5283	72.0644	70.0647	-0.181618	0.0365355	-0.135387	14	4192384	4192482	99	-	8655	8103	4726	5433	4170	4447	7385	6275	6733	5215	5475	3945	3996	3965	3815	2982	c("ENSGALT00000084562"	"ENSGALT00000015673"	"ENSGALT00000085953"	"ENSGALT00000079176"	"ENSGALT00000088299"	"ENSGALT00000088705"	"ENSGALT00000089159"	"ENSGALT00000085271"	"ENSGALT00000087087"	"ENSGALT00000089197"	"ENSGALT00000089372")
ENSGALG00000030027:E013	ENSGALG00000030027	E013	376.059	0.00139182	41.9441	4.12e-09	5.92e-07	29.9544	32.4486	29.6014	32.7452	0.289835	-0.0422166	0.323394	24	4212916	4213003	88	+	440	317	507	367	255	325	594	553	326	337	432	454	438	200	390	245	c("ENSGALT00000069425"	"ENSGALT00000069952"	"ENSGALT00000067096"	"ENSGALT00000060613")
ENSGALG00000011811:E105	ENSGALG00000011811	E105	15.5874	0.00272808	41.9397	4.13e-09	5.93e-07	4.79083	8.27763	5.6351	7.74555	1.59604	0.471842	1.40095	5	53260451	53260547	97	-	7	6	5	12	4	4	4	9	25	26	26	38	21	26	23	25	c("ENSGALT00000019277"	"ENSGALT00000059349")
ENSGALG00000010411:E014	ENSGALG00000010411	E014	243.365	0.00176654	41.9237	4.16e-09	5.95e-07	27.911	24.1467	26.8455	24.6697	-0.493492	-0.1347	-0.421786	9	23883246	23883255	10	-	310	261	255	317	269	252	295	335	202	168	193	226	250	147	263	200	c("ENSGALT00000038908"	"ENSGALT00000085254")
ENSGALG00000016105:E002	ENSGALG00000016105	E002	71.6341	0.0190773	41.9247	4.16e-09	5.95e-07	17.1936	12.5186	17.6918	13.1398	-0.970418	0.0892472	-0.824355	4	91217938	91218085	148	-	93	76	58	110	31	79	72	84	60	88	66	59	88	75	57	68	ENSGALT00000025946
ENSGALG00000026445:E002	ENSGALG00000026445	E002	130.578	0.00785037	41.9292	4.15e-09	5.95e-07	16.6256	20.6771	22.1188	18.8787	0.688473	0.906995	0.398109	5	43916857	43916956	100	+	119	250	92	208	66	133	128	196	128	136	145	120	103	109	104	86	c("ENSGALT00000046527"	"ENSGALT00000045488")
ENSGALG00000013579:E026	ENSGALG00000013579	E026	36.3578	0.0364787	41.9125	4.19e-09	5.98e-07	15.7227	10.6777	8.12994	9.45809	-1.1692	-1.9748	-1.5289	4	62190862	62194149	3288	-	36	28	84	28	39	25	63	35	16	31	26	58	56	25	35	8	ENSGALT00000022100
ENSGALG00000041700:E003	ENSGALG00000041700	E003	208.805	0.00193557	41.9132	4.19e-09	5.98e-07	26.0189	24.0578	25.0993	21.8445	-0.264032	-0.121953	-0.581944	26	1230181	1230391	211	+	357	233	212	205	222	150	268	199	274	267	246	201	151	122	166	147	c("ENSGALT00000083519"	"ENSGALT00000060455"	"ENSGALT00000084405")
ENSGALG00000035236:E001	ENSGALG00000035236	E001	20.8354	0.00349813	41.8701	4.27e-09	6.1e-07	8.52099	7.11615	10.5479	6.62357	-0.528595	0.631074	-0.738266	AADN04001032.1	930	962	33	+	17	31	28	36	25	19	19	40	14	12	14	22	22	16	14	8	ENSGALT00000077760
ENSGALG00000021139:E019	ENSGALG00000021139	E019	91.2505	0.0593403	41.8615	4.29e-09	6.12e-07	12.494	6.04557	13.0164	5.21745	-2.14207	0.123472	-2.57085	15	7997614	7997739	126	-	678	214	77	8	197	122	85	11	19	8	12	2	1	1	1	1	c("ENSGALT00000088071"	"ENSGALT00000085358")
ENSGALG00000001238:E003	ENSGALG00000001238	E003	105.765	0.00176664	41.8475	4.32e-09	6.15e-07	17.2219	18.8579	15.9264	19.4863	0.284999	-0.24256	0.389017	18	2134938	2135366	429	-	112	82	73	62	75	67	108	89	147	137	137	102	119	187	113	117	c("ENSGALT00000001879"	"ENSGALT00000059741"	"ENSGALT00000089565")
ENSGALG00000016984:E012	ENSGALG00000016984	E012	102.011	0.00617034	41.8413	4.34e-09	6.16e-07	15.1162	19.8499	16.1179	18.4484	0.851059	0.197465	0.618777	1	167962831	167963004	174	-	54	43	83	101	49	58	63	91	181	141	144	161	128	132	137	126	ENSGALT00000027439
ENSGALG00000026488+ENSGALG00000003966:E008	ENSGALG00000026488+ENSGALG00000003966	E008	1394.1	0.000464748	41.8223	4.38e-09	6.22e-07	48.2675	49.4428	50.4581	50.3487	0.110176	0.204666	0.194512	19	5803247	5803317	71	+	1479	1724	1272	1161	1360	1101	1407	1588	1537	1222	1606	1321	1323	1999	1329	1159	c("ENSGALT00000006318"	"ENSGALT00000064221"	"ENSGALT00000070924"	"ENSGALT00000061900")
ENSGALG00000045672:E003	ENSGALG00000045672	E003	6.48477	0.0191158	41.8088	4.4e-09	6.25e-07	3.70407	2.15575	5.6416	1.96036	-1.56547	1.22121	-1.83993	AADN04007133.1	500	626	127	+	17	19	3	17	6	8	7	21	3	0	0	1	1	0	1	0	ENSGALT00000089546
ENSGALG00000010053:E034	ENSGALG00000010053	E034	163.292	0.00299418	41.747	4.54e-09	6.44e-07	23.9779	20.259	22.8335	20.8468	-0.55027	-0.161876	-0.458307	8	20219509	20219635	127	+	150	85	186	180	154	144	154	219	136	152	167	172	267	125	229	156	c("ENSGALT00000068137"	"ENSGALT00000016337"	"ENSGALT00000069062"	"ENSGALT00000057707"	"ENSGALT00000066531")
ENSGALG00000039120:E017	ENSGALG00000039120	E017	70.1792	0.074683	41.739	4.56e-09	6.46e-07	9.19857	17.2226	9.4872	17.7279	1.89345	0.0912894	1.98382	2	3888852	3889179	328	+	38	2	7	55	11	17	16	34	182	108	142	86	172	72	139	114	ENSGALT00000061514
ENSGALG00000002563+ENSGALG00000028851:E029	ENSGALG00000002563+ENSGALG00000028851	E029	144.755	0.00122794	41.7001	4.65e-09	6.57e-07	20.9255	19.2966	21.7296	18.7409	-0.25942	0.12218	-0.352016	28	4448842	4448910	69	-	204	305	210	148	152	124	226	145	122	98	90	161	68	108	77	83	c("ENSGALT00000044909"	"ENSGALT00000053606"	"ENSGALT00000054176"	"ENSGALT00000055205"	"ENSGALT00000039281"	"ENSGALT00000069557"	"ENSGALT00000089035"	"ENSGALT00000056098")
ENSGALG00000007936:E020	ENSGALG00000007936	E020	162.362	0.000518763	41.7006	4.64e-09	6.57e-07	20.6694	22.2649	20.4942	23.8334	0.241235	-0.0273714	0.465739	4	12998944	12998944	1	+	138	188	144	116	169	67	187	145	174	155	199	178	204	219	163	201	c("ENSGALT00000090121"	"ENSGALT00000085037"	"ENSGALT00000012893"	"ENSGALT00000071530")
ENSGALG00000031298:E048	ENSGALG00000031298	E048	135.867	0.0147969	41.6933	4.66e-09	6.58e-07	23.4453	16.737	21.7902	19.2687	-1.07779	-0.240333	-0.635593	AADN04000952.1	24195	24287	93	+	206	135	128	120	118	93	150	146	126	124	142	126	173	155	151	124	c("ENSGALT00000070090"	"ENSGALT00000069271")
ENSGALG00000031298:E016	ENSGALG00000031298	E016	33.7087	0.0573362	41.6467	4.77e-09	6.73e-07	5.24841	12.2851	7.92326	11.9268	2.50294	1.20246	2.41411	AADN04000952.1	12677	12677	1	+	5	4	12	37	4	7	5	11	62	70	89	49	69	26	64	61	ENSGALT00000069271
ENSGALG00000012456:E007	ENSGALG00000012456	E007	269.809	0.00203152	41.634	4.8e-09	6.76e-07	25.8166	27.0976	23.8224	27.9563	0.165811	-0.27021	0.273964	1	51457236	51457486	251	+	536	173	92	140	246	99	230	120	909	440	509	240	263	224	157	158	ENSGALT00000037796
ENSGALG00000033927:E002	ENSGALG00000033927	E002	8.34873	0.0349481	41.625	4.82e-09	6.79e-07	6.93122	2.52728	4.75249	4.49443	-2.92766	-1.099	-1.26104	AADN04002600.1	14822	14887	66	-	21	4	24	6	19	8	12	5	3	4	0	0	3	6	9	7	ENSGALT00000069025
ENSGALG00000029182:E017	ENSGALG00000029182	E017	283.65	0.000603596	41.5965	4.89e-09	6.88e-07	18.6947	21.8643	18.9477	21.6677	0.50212	0.0425181	0.472719	AADN04001035.1	16628	16662	35	-	127	3158	79	124	45	45	158	110	51	56	171	59	47	27	58	67	c("ENSGALT00000056155"	"ENSGALT00000063998")
ENSGALG00000013568:E009	ENSGALG00000013568	E009	16.9565	0.00638412	41.5781	4.93e-09	6.93e-07	6.35281	8.38937	5.71349	9.93175	0.81429	-0.309123	1.31249	2	89694651	89694665	15	-	14	10	36	14	1	4	38	13	20	37	19	8	22	13	30	4	ENSGALT00000022087
ENSGALG00000017040:E031	ENSGALG00000017040	E031	18.3984	0.0157476	41.5747	4.94e-09	6.94e-07	5.02682	8.70952	4.67129	8.77898	1.60605	-0.213029	1.62945	1	171299671	171299868	198	-	4	8	2	4	3	6	12	8	2	64	5	4	36	24	38	79	c("ENSGALT00000048519"	"ENSGALT00000027531")
ENSGALG00000000377:E012	ENSGALG00000000377	E012	74.0388	0.0101352	41.5136	5.09e-09	7.14e-07	16.1018	12.447	17.4647	12.988	-0.784052	0.252429	-0.655851	28	510611	510671	61	-	86	98	96	133	77	99	129	93	58	51	41	39	43	56	47	35	ENSGALT00000000510
ENSGALG00000039193:E019	ENSGALG00000039193	E019	309.723	0.00096343	41.5087	5.1e-09	7.15e-07	28.4465	27.9495	28.9735	27.9214	-0.0615864	0.0645409	-0.0650862	21	2711405	2711484	80	-	155	76	352	377	149	177	128	267	435	463	483	577	618	200	387	349	c("ENSGALT00000049023"	"ENSGALT00000087506"	"ENSGALT00000065973"	"ENSGALT00000049138")
ENSGALG00000036738:E011	ENSGALG00000036738	E011	118.327	0.0188248	41.5049	5.11e-09	7.16e-07	22.0657	16.3759	21.1142	16.5905	-0.946055	-0.143175	-0.905696	1	92234023	92234273	251	+	158	72	143	182	87	80	113	75	216	170	148	126	109	55	85	134	c("ENSGALT00000052654"	"ENSGALT00000077190"	"ENSGALT00000055783")
ENSGALG00000001313:E003	ENSGALG00000001313	E003	365.02	0.000553531	41.4995	5.12e-09	7.17e-07	29.8991	31.9546	29.6803	31.8726	0.240118	-0.0261663	0.230723	19	2850232	2850390	159	-	352	371	332	294	344	274	398	434	423	415	467	403	391	324	388	366	c("ENSGALT00000001999"	"ENSGALT00000085309")
ENSGALG00000002377:E011	ENSGALG00000002377	E011	1250.33	0.00081256	41.3932	5.4e-09	7.54e-07	47.8837	48.1269	46.2831	49.4057	0.0229429	-0.152002	0.142902	21	3212985	3213005	21	-	1477	1186	1132	933	1329	860	1136	1270	1280	1349	1166	1517	1380	1586	1279	1442	c("ENSGALT00000003745"	"ENSGALT00000085170"	"ENSGALT00000083588"	"ENSGALT00000089272"	"ENSGALT00000058375"	"ENSGALT00000088161"	"ENSGALT00000089014"	"ENSGALT00000083380"	"ENSGALT00000049654"	"ENSGALT00000089190"	"ENSGALT00000085364"	"ENSGALT00000088233")
ENSGALG00000000122:E020	ENSGALG00000000122	E020	2400.98	0.000940964	41.3758	5.44e-09	7.6e-07	60.0743	57.4364	58.7281	56.8235	-0.234742	-0.119492	-0.289644	16	156278	156401	124	+	2876	2370	2573	1663	2260	1542	2663	2573	2985	2577	3011	2748	2535	2851	2042	1998	c("ENSGALT00000088792"	"ENSGALT00000089345"	"ENSGALT00000089517"	"ENSGALT00000000171"	"ENSGALT00000083202"	"ENSGALT00000088001")
ENSGALG00000044840:E006	ENSGALG00000044840	E006	225.325	0.00256854	41.3531	5.5e-09	7.68e-07	24.0512	26.2967	23.9206	26.909	0.301192	-0.0181288	0.380135	AADN04011149.1	3305	3458	154	-	260	201	188	173	177	157	191	271	237	249	298	263	392	157	277	232	c("ENSGALT00000088094"	"ENSGALT00000089468")
ENSGALG00000008779:E003	ENSGALG00000008779	E003	190.694	0.00053585	41.3428	5.53e-09	7.71e-07	24.4976	22.4153	24.6816	21.8571	-0.294195	0.0250856	-0.376579	3	10022622	10022837	216	+	239	244	157	226	231	172	218	234	223	205	192	185	163	124	148	140	ENSGALT00000014276
ENSGALG00000011238:E015	ENSGALG00000011238	E015	229.163	0.00635295	41.3401	5.54e-09	7.71e-07	27.3812	23.2258	27.2566	22.3985	-0.556062	-0.0157821	-0.675386	8	28844163	28844226	64	-	192	277	242	405	205	292	212	390	119	165	224	232	301	126	176	156	ENSGALT00000018328
ENSGALG00000030533:E001	ENSGALG00000030533	E001	443.751	0.00130668	41.2766	5.71e-09	7.95e-07	31.7546	34.0445	33.5011	33.7834	0.257773	0.197538	0.228904	AADN04000659.1	56622	58685	2064	-	473	459	355	329	376	284	431	479	635	478	632	477	487	530	485	377	ENSGALT00000078667
ENSGALG00000005678:E095	ENSGALG00000005678	E095	169.294	0.000361777	41.2638	5.75e-09	7.99e-07	22.634	23.2676	20.1907	23.1202	0.0909663	-0.370371	0.0699724	12	8926120	8926121	2	+	164	146	198	177	122	113	185	126	213	229	246	213	213	124	186	139	c("ENSGALT00000036256"	"ENSGALT00000055290")
ENSGALG00000031332:E009	ENSGALG00000031332	E009	306.001	0.000275835	41.2612	5.76e-09	7.99e-07	27.5186	30.1668	27.8797	29.3127	0.323483	0.0452787	0.221249	27	4058975	4059114	140	-	304	301	357	323	260	248	268	320	312	351	328	426	327	259	330	289	ENSGALT00000067237
ENSGALG00000004769:E003	ENSGALG00000004769	E003	3164.24	0.00109474	41.2424	5.81e-09	8.06e-07	64.7808	61.6063	63.3817	61.3692	-0.278203	-0.122285	-0.299097	6	11947108	11947259	152	-	3269	1847	4313	3738	3484	2977	2676	3874	2598	3168	3263	3525	3592	2038	3613	3572	ENSGALT00000007605
ENSGALG00000026364:E001	ENSGALG00000026364	E001	156.947	0.00224715	41.2364	5.83e-09	8.08e-07	22.2317	21.3521	22.8646	18.7399	-0.131405	0.0920909	-0.548852	4	63189333	63189491	159	+	197	211	171	174	174	160	202	225	130	169	187	137	94	84	122	110	ENSGALT00000044806
ENSGALG00000039193:E045	ENSGALG00000039193	E045	152.933	0.155103	41.2071	5.91e-09	8.18e-07	10.14	24.0643	12.1272	23.3749	2.68044	0.53393	2.58391	21	2728081	2728305	225	-	22	0	45	115	6	10	10	9	349	278	370	380	407	130	238	262	c("ENSGALT00000049023"	"ENSGALT00000087506"	"ENSGALT00000065973"	"ENSGALT00000049138")
ENSGALG00000028600:E001	ENSGALG00000028600	E001	1698.44	0.00244115	41.1531	6.07e-09	8.39e-07	53.4501	52.6187	54.5531	49.9447	-0.0759581	0.10027	-0.322763	22	4658892	4659020	129	+	1863	2277	1715	1814	1770	1532	1949	2202	1658	1725	1848	1350	1864	1313	1439	1281	ENSGALT00000044106
ENSGALG00000016843:E014	ENSGALG00000016843	E014	32.7732	0.00292255	41.1474	6.09e-09	8.41e-07	8.25487	11.3257	8.85227	11.2941	0.936445	0.205669	0.92811	1	139014795	139014857	63	+	12	7	25	46	8	15	12	28	53	48	38	53	64	48	39	49	ENSGALT00000027208
ENSGALG00000031298:E013	ENSGALG00000031298	E013	49.2003	0.0395598	41.1247	6.15e-09	8.5e-07	7.74082	14.3924	9.53772	14.1914	1.84788	0.614667	1.80503	AADN04000952.1	12583	12660	78	+	14	6	21	51	13	12	9	17	90	96	116	74	97	44	92	83	c("ENSGALT00000070090"	"ENSGALT00000069271")
ENSGALG00000013537:E014	ENSGALG00000013537	E014	767.366	0.000509298	41.0876	6.27e-09	8.64e-07	41.4796	39.8179	41.6717	39.6989	-0.167557	0.0191766	-0.179685	25	2114106	2114188	83	-	834	987	892	742	705	612	1070	895	710	674	728	790	761	625	698	736	c("ENSGALT00000065290"	"ENSGALT00000059307"	"ENSGALT00000052475"	"ENSGALT00000086321"	"ENSGALT00000086524"	"ENSGALT00000087031"	"ENSGALT00000022043"	"ENSGALT00000040693"	"ENSGALT00000067435"	"ENSGALT00000086594")
ENSGALG00000005922:E019	ENSGALG00000005922	E019	6.52809	0.146937	41.0586	6.35e-09	8.76e-07	1.43794	6.48304	1.79574	6.23136	4.36127	0.641596	4.24575	8	14102988	14102989	2	-	1	1	0	0	0	1	2	1	8	20	1	29	5	25	10	4	ENSGALT00000060043
ENSGALG00000037441:E001	ENSGALG00000037441	E001	489.609	0.0169432	41.0177	6.48e-09	8.93e-07	35.5698	30.9235	39.0242	29.5076	-0.520335	0.363205	-0.688129	25	2081232	2081237	6	+	676	634	540	574	540	571	838	876	482	365	364	253	324	385	334	136	ENSGALT00000050437
ENSGALG00000037704:E005	ENSGALG00000037704	E005	348.831	0.000245906	41.0009	6.54e-09	8.99e-07	31.01	29.5223	31.2293	28.8677	-0.176124	0.0255144	-0.255418	AADN04012016.1	1628	1715	88	+	445	407	386	335	383	304	429	413	297	293	435	280	333	316	318	285	c("ENSGALT00000070080"	"ENSGALT00000076850"	"ENSGALT00000061472")
ENSGALG00000005321:E003	ENSGALG00000005321	E003	147.412	0.00704106	40.9821	6.6e-09	9.06e-07	22.9787	18.854	22.8488	19.2373	-0.638148	-0.018671	-0.574359	20	8025982	8026114	133	-	107	95	145	181	89	137	117	158	200	160	170	210	205	121	185	146	ENSGALT00000008535
ENSGALG00000017334:E002	ENSGALG00000017334	E002	4.73754	0.00979014	40.9845	6.59e-09	9.06e-07	2.00274	4.6254	1.20415	4.62228	2.42215	-1.46893	2.42019	1	194348466	194348623	158	+	2	0	0	1	1	0	1	0	9	6	14	15	12	4	10	7	ENSGALT00000028013
ENSGALG00000011811:E110	ENSGALG00000011811	E110	16.9503	0.0128855	40.968	6.64e-09	9.11e-07	5.02649	8.59125	5.3638	8.28568	1.56597	0.188804	1.45942	5	53266712	53266813	102	-	5	5	7	3	8	10	2	10	20	27	27	50	22	19	35	33	c("ENSGALT00000019277"	"ENSGALT00000059349")
ENSGALG00000003120:E023	ENSGALG00000003120	E023	57.0676	0.00312513	40.91	6.83e-09	9.37e-07	11.3493	14.1921	10.8813	14.6983	0.673715	-0.125633	0.780612	15	4737388	4737508	121	+	36	27	37	35	19	18	36	21	106	79	101	92	116	67	103	66	ENSGALT00000004933
ENSGALG00000027703+ENSGALG00000003766:E055	ENSGALG00000027703+ENSGALG00000003766	E055	15.4949	0.0327955	40.8662	6.98e-09	9.56e-07	4.52059	8.22302	4.26674	8.50967	1.74512	-0.167643	1.84589	19	5764482	5764644	163	-	5	1	10	13	3	1	1	2	28	30	31	30	32	14	30	32	ENSGALT00000005975
ENSGALG00000016124:E005	ENSGALG00000016124	E005	448.786	0.00101285	40.8486	7.04e-09	9.63e-07	32.4306	34.2365	31.8994	34.7532	0.201729	-0.0605721	0.258335	4	38227816	38227942	127	-	391	422	395	461	490	377	501	518	293	318	363	676	350	592	695	415	c("ENSGALT00000086174"	"ENSGALT00000025976")
ENSGALG00000039193:E044	ENSGALG00000039193	E044	111.24	0.164255	40.8417	7.06e-09	9.66e-07	8.5853	21.0972	9.56959	20.294	2.74048	0.320281	2.61551	21	2727946	2727992	47	-	18	0	33	68	5	10	3	3	238	225	283	275	297	105	171	180	c("ENSGALT00000049023"	"ENSGALT00000087506"	"ENSGALT00000065973"	"ENSGALT00000049138")
ENSGALG00000030200:E002	ENSGALG00000030200	E002	51.8552	0.00136554	40.8188	7.14e-09	9.76e-07	12.5354	11.9431	14.8233	11.2848	-0.145423	0.508463	-0.315066	22	102077	102134	58	+	57	78	45	86	64	68	37	72	50	40	52	39	38	43	29	34	c("ENSGALT00000073000"	"ENSGALT00000053285")
ENSGALG00000003947:E008	ENSGALG00000003947	E008	455.813	0.000263071	40.7881	7.25e-09	9.9e-07	34.3341	32.6139	34.1698	32.2811	-0.191693	-0.0180738	-0.229453	6	10563780	10563895	116	+	573	535	490	481	489	449	629	606	456	400	418	443	315	432	318	332	c("ENSGALT00000089104"	"ENSGALT00000006294"	"ENSGALT00000051779")
ENSGALG00000002375:E031	ENSGALG00000002375	E031	72.7705	0.000637999	40.7801	7.28e-09	9.92e-07	17.7464	11.803	17.5592	12.5579	-1.24603	-0.0331883	-1.05985	17	8325555	8325702	148	+	56	17	52	68	35	35	49	47	116	137	110	87	144	56	110	100	ENSGALT00000003754
ENSGALG00000009621+ENSGALG00000027736:E006	ENSGALG00000009621+ENSGALG00000027736	E006	3144.86	0.000629328	40.7361	7.44e-09	1.01e-06	62.0034	61.2038	64.2151	62.2278	-0.0704188	0.193869	0.0197348	14	4192483	4192550	68	-	4780	5078	2633	3403	2347	2765	4192	3905	4309	3043	3176	2393	2576	2392	2334	1909	c("ENSGALT00000084562"	"ENSGALT00000015673"	"ENSGALT00000085953"	"ENSGALT00000079176"	"ENSGALT00000088299"	"ENSGALT00000088705"	"ENSGALT00000089159"	"ENSGALT00000085271"	"ENSGALT00000044363"	"ENSGALT00000087087"	"ENSGALT00000089197"	"ENSGALT00000089372")
ENSGALG00000039193:E041	ENSGALG00000039193	E041	98.9756	0.164746	40.7404	7.42e-09	1.01e-06	8.14434	20.0558	8.90892	19.2317	2.73278	0.264093	2.59904	21	2727937	2727937	1	-	16	0	30	60	4	8	3	2	215	202	252	243	267	91	159	153	c("ENSGALT00000087506"	"ENSGALT00000065973"	"ENSGALT00000049138")
ENSGALG00000043662:E005	ENSGALG00000043662	E005	393.625	0.000184149	40.7092	7.54e-09	1.02e-06	30.7668	32.2083	30.1715	32.6164	0.166534	-0.0701746	0.212855	11	400308	400343	36	-	202	156	620	322	322	238	300	415	312	489	392	394	762	341	575	618	c("ENSGALT00000070962"	"ENSGALT00000046836")
ENSGALG00000002495:E006	ENSGALG00000002495	E006	318.547	0.00172362	40.6972	7.58e-09	1.03e-06	30.5873	30.3004	28.2087	27.2119	-0.0338368	-0.286936	-0.411931	19	4890912	4890961	50	-	394	265	365	286	392	228	390	315	272	430	362	306	312	364	236	259	c("ENSGALT00000003929"	"ENSGALT00000090112")
ENSGALG00000002612:E027	ENSGALG00000002612	E027	174.238	0.00112409	40.6943	7.59e-09	1.03e-06	24.8796	21.8371	22.3814	21.1253	-0.43149	-0.351087	-0.539024	9	10672486	10672653	168	+	185	153	198	155	176	180	213	190	193	188	191	187	153	156	181	132	c("ENSGALT00000004113"	"ENSGALT00000080592"	"ENSGALT00000058783")
ENSGALG00000005907:E011	ENSGALG00000005907	E011	659.769	0.000559105	40.6583	7.73e-09	1.05e-06	37.6826	37.6927	39.4449	39.0829	0.00105505	0.182172	0.145079	12	9166757	9166895	139	+	550	793	617	643	590	629	678	929	543	599	557	657	685	628	819	767	c("ENSGALT00000088780"	"ENSGALT00000088887"	"ENSGALT00000088604"	"ENSGALT00000009501"	"ENSGALT00000089150")
ENSGALG00000030075:E012	ENSGALG00000030075	E012	890.063	0.0957999	40.6084	7.92e-09	1.07e-06	30.0054	48.6646	32.8452	48.0838	1.93495	0.328598	1.88032	AADN04001799.1	19583	20184	602	-	748	51	674	801	175	85	204	156	1606	1945	1890	2068	2135	499	1126	1108	c("ENSGALT00000049432"	"ENSGALT00000071505")
ENSGALG00000013726:E008	ENSGALG00000013726	E008	63.4004	0.00104415	40.5744	8.05e-09	1.09e-06	15.938	12.946	14.5906	12.7853	-0.634053	-0.271069	-0.671734	4	65151018	65151131	114	-	84	51	97	61	82	47	88	81	51	59	43	68	53	66	47	47	c("ENSGALT00000022308"	"ENSGALT00000056515")
ENSGALG00000010013:E002	ENSGALG00000010013	E002	54.4696	0.00126231	40.4579	8.52e-09	1.15e-06	13.9697	11.7385	13.5821	10.5099	-0.524792	-0.0853982	-0.854657	4	32158016	32158116	101	+	60	88	87	93	74	66	84	76	45	33	37	33	29	9	29	29	c("ENSGALT00000016263"	"ENSGALT00000089705")
ENSGALG00000002210:E013	ENSGALG00000002210	E013	30.4965	0.0268315	40.4046	8.75e-09	1.18e-06	7.17871	10.8883	6.94937	12.1909	1.22861	-0.0949757	1.56659	10	1234515	1234535	21	+	16	8	7	18	19	12	19	17	12	26	40	40	57	92	54	57	ENSGALT00000086528
ENSGALG00000010763:E004	ENSGALG00000010763	E004	33.3092	0.00926737	40.3988	8.77e-09	1.18e-06	12.2525	8.55808	11.9511	9.28646	-1.06595	-0.0747548	-0.825098	5	44585569	44585683	115	-	43	27	31	30	38	27	33	42	22	37	21	45	32	35	38	39	ENSGALT00000017502
ENSGALG00000032790:E005	ENSGALG00000032790	E005	39.758	0.00655641	40.4154	8.7e-09	1.18e-06	12.8736	9.57646	13.2524	10.0633	-0.883055	0.0875935	-0.736184	2	149354413	149354514	102	-	36	17	41	55	27	26	17	44	47	44	59	45	77	29	57	40	ENSGALT00000055904
ENSGALG00000032634:E001	ENSGALG00000032634	E001	24.1129	0.0104054	40.387	8.82e-09	1.19e-06	9.37965	6.51923	10.8901	7.60166	-1.06776	0.442992	-0.618449	11	476086	476132	47	+	28	51	28	24	30	37	28	39	8	18	14	15	17	10	21	15	ENSGALT00000079070
ENSGALG00000040921:E009	ENSGALG00000040921	E009	13.7671	0.0198675	40.3657	8.91e-09	1.2e-06	7.71239	4.29318	7.99519	7.68922	-1.70662	0.105678	-0.00882369	2	129700877	129700944	68	-	14	15	24	16	15	11	12	16	17	17	17	10	11	3	13	14	ENSGALT00000072743
ENSGALG00000012170:E007	ENSGALG00000012170	E007	15.0269	0.0122779	40.3456	9e-09	1.21e-06	8.16659	5.16985	8.83234	5.15455	-1.33515	0.230625	-1.34376	5	3685245	3685298	54	-	15	10	18	34	22	16	22	41	9	7	10	7	10	2	13	8	c("ENSGALT00000040172"	"ENSGALT00000089497")
ENSGALG00000039193:E042	ENSGALG00000039193	E042	100.094	0.164888	40.3531	8.97e-09	1.21e-06	8.22021	20.1442	8.98091	19.3341	2.71959	0.260578	2.58866	21	2727938	2727943	6	-	16	0	31	60	4	9	3	2	216	205	256	244	268	94	157	158	c("ENSGALT00000049023"	"ENSGALT00000087506"	"ENSGALT00000065973"	"ENSGALT00000049138")
ENSGALG00000039193:E043	ENSGALG00000039193	E043	97.7106	0.161911	40.3177	9.12e-09	1.22e-06	8.06788	19.9466	8.98127	19.0867	2.74303	0.315657	2.60275	21	2727944	2727945	2	-	16	0	29	60	4	9	3	2	211	198	248	244	262	93	151	152	c("ENSGALT00000087506"	"ENSGALT00000065973"	"ENSGALT00000049138")
ENSGALG00000000625:E023	ENSGALG00000000625	E023	8.16415	0.0204099	40.2932	9.23e-09	1.23e-06	2.54709	6.24728	3.95018	6.48426	2.60174	1.26977	2.71036	27	3161982	3162020	39	-	2	3	0	1	3	5	2	7	12	14	12	17	23	7	19	11	ENSGALT00000061999
ENSGALG00000004952:E004	ENSGALG00000004952	E004	2819.87	9.06e-05	40.293	9.24e-09	1.23e-06	60.9454	59.901	61.4614	60.5823	-0.0923585	0.0455062	-0.0320713	4	2040692	2040755	64	-	3563	3338	3018	2573	3001	2427	3308	3333	2760	2407	2750	2393	2459	3645	2369	2186	c("ENSGALT00000071143"	"ENSGALT00000007941")
ENSGALG00000007205:E005	ENSGALG00000007205	E005	796.346	0.000251617	40.3045	9.18e-09	1.23e-06	42.2612	40.5299	41.0946	40.2478	-0.173161	-0.116321	-0.20169	15	9342744	9342858	115	-	1018	798	1115	834	890	538	1155	792	654	819	656	713	841	795	625	660	c("ENSGALT00000011661"	"ENSGALT00000085155")
ENSGALG00000010053:E005	ENSGALG00000010053	E005	36.6965	0.134682	40.3027	9.19e-09	1.23e-06	4.8712	13.2105	6.75143	13.3615	2.93857	0.950542	2.97295	8	20052639	20052780	142	+	6	2	15	35	1	5	1	7	54	28	77	92	104	45	80	71	c("ENSGALT00000069062"	"ENSGALT00000077706"	"ENSGALT00000068137"	"ENSGALT00000016337"	"ENSGALT00000057707"	"ENSGALT00000066531")
ENSGALG00000039120:E020	ENSGALG00000039120	E020	38.2889	0.0394537	40.3029	9.19e-09	1.23e-06	7.51215	13.7312	7.37881	12.1859	1.79274	-0.0524646	1.43239	2	3890355	3890526	172	+	12	4	13	33	8	9	14	18	114	68	73	64	77	21	63	63	ENSGALT00000061514
ENSGALG00000006564:E008	ENSGALG00000006564	E008	108.211	0.00164708	40.2858	9.27e-09	1.24e-06	17.0452	19.6655	16.5115	19.5091	0.450325	-0.0988302	0.424884	9	4360783	4360783	1	+	109	124	94	83	87	64	102	114	94	123	100	128	141	165	95	135	ENSGALT00000010597
ENSGALG00000004184:E010	ENSGALG00000004184	E010	1889.84	0.000976361	40.2218	9.56e-09	1.27e-06	53.6525	55.1483	52.7155	55.0402	0.135702	-0.0855358	0.125931	13	12924879	12924889	11	+	1932	4135	1485	1885	1290	1415	1940	2211	1490	1530	1954	1362	2207	1787	2168	1824	c("ENSGALT00000045666"	"ENSGALT00000086044"	"ENSGALT00000006650")
ENSGALG00000034725:E006	ENSGALG00000034725	E006	141.196	0.000431391	40.2217	9.56e-09	1.27e-06	19.1472	21.6075	19.3392	21.6771	0.387959	0.0316813	0.39841	AADN04000659.1	10262	10292	31	-	129	107	115	97	104	84	113	133	195	168	237	165	205	141	187	157	c("ENSGALT00000074595"	"ENSGALT00000054808")
ENSGALG00000013568:E005	ENSGALG00000013568	E005	19.4913	0.022848	40.1718	9.8e-09	1.3e-06	8.21273	5.59565	9.47458	4.3635	-1.12151	0.421278	-1.84404	2	89685573	89685772	200	-	20	16	74	44	8	14	48	42	13	7	10	7	3	2	5	3	c("ENSGALT00000055769"	"ENSGALT00000022087")
ENSGALG00000031604:E010	ENSGALG00000031604	E010	5.34939	0.0202052	40.1731	9.79e-09	1.3e-06	2.40134	5.55882	1.86617	5.32739	2.43191	-0.728432	2.30821	6	10662655	10663085	431	+	3	0	0	2	1	1	2	1	14	6	20	6	7	7	9	12	c("ENSGALT00000067102"	"ENSGALT00000060823")
ENSGALG00000026558:E006	ENSGALG00000026558	E006	197.707	0.000411853	40.1543	9.88e-09	1.31e-06	22.9863	25.3223	22.3905	24.6628	0.322944	-0.086286	0.234073	21	6520907	6521153	247	-	188	144	178	152	156	129	190	214	252	238	305	176	302	197	219	219	c("ENSGALT00000079484"	"ENSGALT00000045567")
ENSGALG00000033932:E005	ENSGALG00000033932	E005	565.274	0.0809563	40.1406	9.95e-09	1.32e-06	37.5061	27.9959	39.006	31.6917	-1.07878	0.15565	-0.636959	16	87773	87781	9	-	1436	357	514	1400	485	341	1628	974	18	114	881	102	280	223	363	151	c("ENSGALT00000089467"	"ENSGALT00000086848"	"ENSGALT00000080529"	"ENSGALT00000066783")
ENSGALG00000002548:E052	ENSGALG00000002548	E052	269.125	0.0114175	40.1272	1e-08	1.33e-06	30.6129	26.5979	27.0612	23.7375	-0.493491	-0.434108	-0.877361	Z	9197212	9197319	108	+	357	207	352	229	179	158	382	208	356	365	454	396	355	101	207	176	c("ENSGALT00000076740"	"ENSGALT00000004022")
ENSGALG00000003601:E009	ENSGALG00000003601	E009	30.6492	0.0337156	40.1151	1.01e-08	1.33e-06	6.7836	10.3846	8.17628	10.8026	1.25323	0.547086	1.37062	26	5230741	5230955	215	+	11	6	11	36	9	6	6	8	57	34	53	63	64	44	55	52	c("ENSGALT00000052542"	"ENSGALT00000005696"	"ENSGALT00000048228"	"ENSGALT00000053804")
ENSGALG00000010177:E031	ENSGALG00000010177	E031	24.6924	0.0173739	40.1317	9.99e-09	1.33e-06	6.06102	10.5036	6.70994	10.2751	1.61579	0.296779	1.55044	1	36374294	36374458	165	-	4	8	12	17	11	12	8	10	37	24	69	48	32	45	50	26	c("ENSGALT00000049117"	"ENSGALT00000068245"	"ENSGALT00000016545")
ENSGALG00000007462:E005	ENSGALG00000007462	E005	902.318	0.000425376	40.1094	1.01e-08	1.34e-06	41.5117	43.1335	42.5881	43.5163	0.160648	0.106918	0.198185	20	11099450	11099629	180	+	573	768	771	1069	1063	976	1109	1365	619	834	621	477	1358	804	1350	826	c("ENSGALT00000012067"	"ENSGALT00000073180"	"ENSGALT00000087318")
ENSGALG00000039193:E052	ENSGALG00000039193	E052	153.605	0.149852	40.1049	1.01e-08	1.34e-06	10.6746	23.8545	12.1703	23.6273	2.49861	0.391929	2.46681	21	2761306	2761397	92	-	21	1	55	112	7	4	9	20	300	317	349	382	397	144	283	240	c("ENSGALT00000087506"	"ENSGALT00000049138")
ENSGALG00000009470:E004	ENSGALG00000009470	E004	573.712	0.00046384	40.0876	1.02e-08	1.35e-06	35.6282	37.2735	35.8641	37.8591	0.174978	0.0253439	0.236298	9	20664658	20664744	87	-	647	502	752	676	537	483	459	770	464	459	470	864	522	690	575	448	c("ENSGALT00000084132"	"ENSGALT00000015416"	"ENSGALT00000082075")
ENSGALG00000010811:E017	ENSGALG00000010811	E017	181.443	0.00259242	40.0779	1.03e-08	1.35e-06	22.0774	19.4366	24.0455	21.4682	-0.410364	0.281634	-0.09106	5	44874398	44874530	133	-	172	439	117	164	435	153	279	274	106	86	75	93	127	176	106	61	c("ENSGALT00000085308"	"ENSGALT00000017577"	"ENSGALT00000090059")
ENSGALG00000029395:E008	ENSGALG00000029395	E008	418.966	0.00737669	40.0764	1.03e-08	1.35e-06	31.3946	32.576	29.036	36.132	0.135195	-0.279592	0.525868	AADN04006791.1	4963	8893	3931	+	412	357	356	306	329	252	368	369	423	390	472	419	603	787	544	428	ENSGALT00000056867
ENSGALG00000003921:E002	ENSGALG00000003921	E002	750.415	0.000317326	40.0689	1.03e-08	1.36e-06	39.6321	41.0781	39.4317	40.9784	0.146289	-0.0204643	0.136284	20	5248045	5248627	583	-	1081	582	1072	669	597	480	1072	629	463	846	866	1145	816	730	681	559	c("ENSGALT00000070661"	"ENSGALT00000006247")
ENSGALG00000008432:E002	ENSGALG00000008432	E002	89.4788	0.00989749	40.069	1.03e-08	1.36e-06	18.393	14.7175	18.394	13.7092	-0.691132	0.000168135	-0.907234	9	15866427	15866470	44	+	93	162	98	124	129	71	135	134	50	95	73	72	53	41	66	48	c("ENSGALT00000087668"	"ENSGALT00000013739")
ENSGALG00000039120:E009	ENSGALG00000039120	E009	49.7441	0.0815662	40.0412	1.04e-08	1.37e-06	7.30976	14.2783	8.13853	15.5212	1.99153	0.314987	2.24697	2	3885169	3885442	274	+	19	3	4	49	4	13	18	13	117	90	77	62	124	63	85	98	ENSGALT00000061514
ENSGALG00000010186:E006	ENSGALG00000010186	E006	130.662	0.0011484	40.0321	1.05e-08	1.38e-06	20.3838	18.4262	21.532	18.7753	-0.321064	0.176895	-0.261814	3	30408445	30408513	69	-	155	151	135	152	117	137	151	210	113	121	133	125	115	67	134	112	c("ENSGALT00000016557"	"ENSGALT00000075282")
ENSGALG00000033682:E008	ENSGALG00000033682	E008	13.6484	0.0241154	40.0159	1.06e-08	1.39e-06	8.22994	3.47026	7.31345	4.39995	-2.51387	-0.346328	-1.82607	AADN04010902.1	7340	7433	94	+	24	31	23	20	30	22	12	19	6	1	2	3	3	6	6	4	ENSGALT00000065540
ENSGALG00000011329:E031	ENSGALG00000011329	E031	14.8404	0.00258463	39.9742	1.08e-08	1.42e-06	5.67001	8.4645	4.5772	7.3578	1.17188	-0.62224	0.760609	3	42294423	42294517	95	-	3	4	5	9	7	4	12	5	22	30	27	29	27	23	25	17	c("ENSGALT00000046353"	"ENSGALT00000069813"	"ENSGALT00000058465"	"ENSGALT00000018484"	"ENSGALT00000082362")
ENSGALG00000002232:E002	ENSGALG00000002232	E002	54.0823	0.00120574	39.9008	1.12e-08	1.46e-06	13.135	12.6872	15.4431	11.6432	-0.104663	0.49314	-0.362492	21	3033498	3033678	181	-	40	44	65	81	32	49	35	54	69	69	69	64	67	28	79	47	ENSGALT00000003495
ENSGALG00000011177:E012	ENSGALG00000011177	E012	16.6337	0.00381594	39.9031	1.12e-08	1.46e-06	9.19825	5.83649	8.46247	6.04166	-1.33264	-0.245727	-1.23198	1	42815984	42816139	156	-	18	21	13	24	23	17	28	22	13	15	4	17	9	20	16	6	c("ENSGALT00000080508"	"ENSGALT00000061573"	"ENSGALT00000018221")
ENSGALG00000043336:E002	ENSGALG00000043336	E002	105.162	0.00413351	39.913	1.11e-08	1.46e-06	18.675	17.0941	20.2124	15.7416	-0.277413	0.251662	-0.532727	33	1172134	1172148	15	+	128	117	106	122	88	115	97	179	71	127	114	86	85	115	92	64	ENSGALT00000073824
ENSGALG00000039191:E011	ENSGALG00000039191	E011	20.6767	0.00188127	39.8919	1.12e-08	1.47e-06	6.31166	9.31055	6.08517	9.2722	1.14034	-0.106561	1.12815	5	18341189	18341293	105	-	7	12	9	7	8	6	16	10	28	29	38	43	28	32	34	37	c("ENSGALT00000080625"	"ENSGALT00000067682")
ENSGALG00000004555:E011	ENSGALG00000004555	E011	87.0672	0.00133074	39.8687	1.14e-08	1.48e-06	15.07	17.8299	15.0252	17.7554	0.520955	-0.00912872	0.507839	13	13083149	13083151	3	+	78	78	71	70	64	69	75	68	152	95	136	108	106	100	94	69	ENSGALT00000007249
ENSGALG00000003948:E002	ENSGALG00000003948	E002	17.8394	0.003017	39.8518	1.15e-08	1.49e-06	8.70678	6.18002	7.82939	5.04638	-1.00403	-0.312253	-1.59384	12	2927475	2927482	8	+	15	24	43	25	27	15	49	25	10	9	9	13	4	6	8	3	c("ENSGALT00000061450"	"ENSGALT00000086842")
ENSGALG00000003948:E003	ENSGALG00000003948	E003	17.8394	0.003017	39.8518	1.15e-08	1.49e-06	8.70678	6.18002	7.82939	5.04638	-1.00403	-0.312253	-1.59384	12	2927483	2927484	2	+	15	24	43	25	27	15	49	25	10	9	9	13	4	6	8	3	c("ENSGALT00000061450"	"ENSGALT00000036281"	"ENSGALT00000086842")
ENSGALG00000015844:E007	ENSGALG00000015844	E007	188.307	0.00372401	39.8616	1.14e-08	1.49e-06	25.7833	20.9848	23.8598	22.3539	-0.681204	-0.260605	-0.475729	1	104657447	104657689	243	+	204	174	299	182	180	156	233	237	120	200	159	158	151	233	173	178	c("ENSGALT00000036785"	"ENSGALT00000087816")
ENSGALG00000028683:E005	ENSGALG00000028683	E005	260.396	0.00278494	39.8238	1.16e-08	1.51e-06	28.945	25.3141	26.739	24.9781	-0.462395	-0.275809	-0.507476	9	22986064	22986570	507	+	393	444	259	233	292	243	340	327	201	201	220	220	178	245	182	208	ENSGALT00000043771
ENSGALG00000031298:E038	ENSGALG00000031298	E038	139.355	0.00492094	39.8169	1.17e-08	1.51e-06	22.775	19.4672	21.1443	18.5524	-0.507288	-0.242238	-0.659784	AADN04000952.1	21425	21576	152	+	161	98	126	114	137	104	136	145	153	188	211	168	200	94	137	128	c("ENSGALT00000070090"	"ENSGALT00000069271")
ENSGALG00000008348:E008	ENSGALG00000008348	E008	993.304	9.67e-05	39.7794	1.19e-08	1.54e-06	43.761	43.7226	44.6513	43.3401	-0.0037523	0.0865984	-0.0412002	10	20166524	20166640	117	-	976	1318	1005	1274	983	1025	1247	1836	605	724	649	679	916	877	916	964	ENSGALT00000013589
ENSGALG00000009621+ENSGALG00000027736:E019	ENSGALG00000009621+ENSGALG00000027736	E019	2988.44	0.000794169	39.7729	1.19e-08	1.54e-06	61.8536	62.6269	60.166	62.2537	0.0679628	-0.14893	0.0351904	14	4194399	4194405	7	-	4872	3861	2528	2837	2339	2198	4100	2935	4320	3698	3581	2493	2530	2144	2521	2048	c("ENSGALT00000084562"	"ENSGALT00000015673")
ENSGALG00000020005+ENSGALG00000011483:E002	ENSGALG00000020005+ENSGALG00000011483	E002	51.6091	0.00516292	39.7734	1.19e-08	1.54e-06	14.1043	11.0168	14.1384	10.7552	-0.743565	0.00736425	-0.815168	3	42972131	42972164	34	+	63	64	79	57	65	58	83	84	28	52	45	21	35	45	23	25	c("ENSGALT00000083599"	"ENSGALT00000078034")
ENSGALG00000003532+ENSGALG00000027517:E004	ENSGALG00000003532+ENSGALG00000027517	E004	377.278	0.00324283	39.7688	1.19e-08	1.55e-06	29.4494	32.1109	29.6289	33.7752	0.311897	0.0215857	0.499076	18	6960690	6961253	564	-	420	293	290	358	315	332	346	426	397	449	354	450	426	360	516	432	ENSGALT00000089777
ENSGALG00000007926:E008	ENSGALG00000007926	E008	48.6577	0.0170421	39.7485	1.2e-08	1.56e-06	13.6211	10.273	15.2785	10.1975	-0.845668	0.35024	-0.867573	18	10723285	10723311	27	-	56	51	45	70	57	55	82	94	18	51	44	25	30	40	37	29	c("ENSGALT00000068967"	"ENSGALT00000012869"	"ENSGALT00000084498")
ENSGALG00000044458+ENSGALG00000005077+ENSGALG00000005071:E023	ENSGALG00000044458+ENSGALG00000005077+ENSGALG00000005071	E023	282.674	0.00124864	39.712	1.23e-08	1.59e-06	28.0637	27.1346	28.4301	27.6142	-0.116821	0.0453414	-0.0561895	4	2161722	2161807	86	-	303	232	348	281	224	209	215	282	258	299	380	379	416	165	302	357	c("ENSGALT00000063990"	"ENSGALT00000032408")
ENSGALG00000005703:E003	ENSGALG00000005703	E003	51.8366	0.00168699	39.6906	1.24e-08	1.6e-06	14.6342	12.0621	12.661	11.4219	-0.584895	-0.43919	-0.748205	10	10683693	10683798	106	-	74	33	96	69	61	56	71	59	30	44	48	57	29	16	68	30	ENSGALT00000009147
ENSGALG00000041013:E021	ENSGALG00000041013	E021	112.337	0.00820007	39.697	1.24e-08	1.6e-06	15.8517	19.0566	14.9168	20.4201	0.575242	-0.186758	0.795686	7	22761203	22761278	76	+	82	26	69	101	38	35	57	55	116	154	179	152	290	144	224	159	c("ENSGALT00000055651"	"ENSGALT00000090241"	"ENSGALT00000051348"	"ENSGALT00000062711"	"ENSGALT00000088127")
ENSGALG00000006771:E005	ENSGALG00000006771	E005	2584.13	0.000286338	39.6806	1.25e-08	1.61e-06	59.9169	59.7791	58.372	59.6432	-0.0122089	-0.137262	-0.0242609	14	8358992	8359054	63	-	3073	2637	2420	1939	2872	1777	2731	2690	2977	2947	3091	2755	2157	3432	2390	2150	c("ENSGALT00000089798"	"ENSGALT00000083309"	"ENSGALT00000010956")
ENSGALG00000005439:E022	ENSGALG00000005439	E022	21.5262	0.00503542	39.6266	1.28e-08	1.65e-06	5.88821	10.0629	7.2859	8.75238	1.57278	0.621895	1.16039	19	8511557	8511760	204	-	10	4	11	20	5	12	6	19	36	47	35	39	48	18	29	25	c("ENSGALT00000034715"	"ENSGALT00000054036"	"ENSGALT00000058549"	"ENSGALT00000065243")
ENSGALG00000010073:E006	ENSGALG00000010073	E006	542.81	0.000548115	39.6208	1.28e-08	1.65e-06	36.3743	34.1079	36.6548	34.7712	-0.24543	0.0297965	-0.172705	21	6788369	6788472	104	+	582	762	539	698	462	535	616	881	339	373	419	382	582	512	513	560	c("ENSGALT00000084524"	"ENSGALT00000088077"	"ENSGALT00000039102"	"ENSGALT00000085497")
ENSGALG00000040258:E001	ENSGALG00000040258	E001	2192.33	0.0151737	39.6146	1.29e-08	1.65e-06	56.7641	49.9228	61.2033	57.265	-0.624443	0.394725	0.0448885	30	14208	15258	1051	+	2197	2556	2381	2861	2232	2032	2890	3260	1248	1745	1378	1442	3119	2111	1914	2001	ENSGALT00000073056
ENSGALG00000002548:E024	ENSGALG00000002548	E024	61.6397	0.127838	39.5573	1.32e-08	1.7e-06	6.7701	16.4631	8.49699	17.1546	2.65316	0.666047	2.78102	Z	9187634	9187747	114	+	22	1	19	45	6	7	2	15	148	100	183	106	172	48	111	80	c("ENSGALT00000076740"	"ENSGALT00000004022")
ENSGALG00000001034+ENSGALG00000034171:E039	ENSGALG00000001034+ENSGALG00000034171	E039	168.144	0.00301525	39.5493	1.33e-08	1.71e-06	23.7135	19.053	24.1385	21.6786	-0.709043	0.0591256	-0.294762	20	252708	252937	230	+	180	176	176	221	132	165	203	219	110	144	143	141	181	157	182	190	c("ENSGALT00000083366"	"ENSGALT00000040660")
ENSGALG00000031298:E015	ENSGALG00000031298	E015	34.7038	0.0514369	39.537	1.34e-08	1.71e-06	5.6332	12.331	8.24625	12.0608	2.30833	1.11401	2.2418	AADN04000952.1	12662	12676	15	+	7	4	13	39	5	8	5	13	62	72	88	50	71	27	64	63	c("ENSGALT00000070090"	"ENSGALT00000069271")
ENSGALG00000040098:E005	ENSGALG00000040098	E005	57.287	0.00719752	39.5321	1.34e-08	1.72e-06	10.8814	12.8826	14.4449	15.504	0.505945	0.853109	1.06979	2	148995047	148995228	182	-	33	107	43	57	39	45	67	110	51	44	41	50	60	70	55	55	ENSGALT00000056015
ENSGALG00000008034:E019	ENSGALG00000008034	E019	14.4802	0.0077548	39.4955	1.36e-08	1.74e-06	3.70507	7.07293	4.18702	6.95169	1.88009	0.35437	1.82953	18	10940194	10940291	98	-	2	0	2	10	3	1	1	2	14	28	44	19	32	21	31	35	c("ENSGALT00000078264"	"ENSGALT00000013031")
ENSGALG00000037353:E009	ENSGALG00000037353	E009	5.66358	0.00791549	39.4982	1.36e-08	1.74e-06	2.83177	4.89505	1.73593	5.81196	1.5856	-1.41399	2.08492	1	132176030	132176110	81	+	1	0	2	2	2	1	3	0	22	10	6	9	13	6	10	9	c("ENSGALT00000084342"	"ENSGALT00000060271"	"ENSGALT00000075009")
ENSGALG00000031702:E045	ENSGALG00000031702	E045	19.9396	0.00475873	39.4726	1.38e-08	1.76e-06	8.16314	7.12463	10.5136	6.478	-0.398936	0.747562	-0.676974	33	561868	562006	139	-	20	19	27	43	15	20	16	42	23	20	13	18	16	6	20	9	c("ENSGALT00000078345"	"ENSGALT00000052852")
ENSGALG00000007914:E009	ENSGALG00000007914	E009	77.0098	0.00367459	39.465	1.38e-08	1.77e-06	13.8603	16.8036	14.0494	16.9461	0.591207	0.0411833	0.617459	2	17917940	17918059	120	+	73	44	62	42	47	38	76	78	78	109	118	101	123	106	93	86	ENSGALT00000012853
ENSGALG00000009086:E003	ENSGALG00000009086	E003	146.235	0.00112182	39.459	1.39e-08	1.77e-06	21.9084	18.8742	21.7903	20.1323	-0.478467	-0.0176095	-0.273065	3	7716407	7716823	417	-	218	294	116	124	153	115	232	145	165	117	112	114	114	115	128	99	c("ENSGALT00000014784"	"ENSGALT00000084806"	"ENSGALT00000089828")
ENSGALG00000037522:E028	ENSGALG00000037522	E028	17.7552	0.00268584	39.4574	1.39e-08	1.77e-06	5.49601	7.92458	5.67613	9.03732	1.06888	0.0938473	1.45552	28	2986070	2986234	165	-	8	3	6	14	8	6	3	8	35	27	45	24	27	26	35	24	c("ENSGALT00000057614"	"ENSGALT00000058343")
ENSGALG00000002157:E015	ENSGALG00000002157	E015	51.5267	0.00687963	39.438	1.4e-08	1.79e-06	13.8781	12.387	14.8579	10.089	-0.343451	0.207965	-0.956023	10	1263788	1263788	1	-	61	75	61	46	55	41	66	89	48	55	57	50	38	44	22	30	c("ENSGALT00000048891"	"ENSGALT00000072256"	"ENSGALT00000086553")
ENSGALG00000004521:E005	ENSGALG00000004521	E005	4888.33	0.00143549	39.4277	1.41e-08	1.79e-06	70.569	70.6705	69.6912	68.2517	0.00872929	-0.0756131	-0.199898	13	13058967	13059095	129	-	5725	4830	6885	4610	5029	3413	6840	4657	3873	6151	7516	5102	4066	3620	3895	3718	ENSGALT00000007197
ENSGALG00000001168:E016	ENSGALG00000001168	E016	83.4898	0.000727083	39.4173	1.42e-08	1.8e-06	16.2299	14.8048	18.1825	15.1274	-0.28261	0.354211	-0.216595	11	613862	613955	94	-	78	99	70	96	88	101	86	106	73	84	71	68	95	78	83	70	c("ENSGALT00000001768"	"ENSGALT00000070388")
ENSGALG00000006101:E008	ENSGALG00000006101	E008	165.178	0.00279974	39.4007	1.43e-08	1.81e-06	21.1233	22.2499	20.6494	24.1046	0.168946	-0.0732046	0.433326	20	9839064	9839972	909	+	187	171	128	169	171	134	145	184	129	166	186	176	143	230	185	171	ENSGALT00000009849
ENSGALG00000033039:E010	ENSGALG00000033039	E010	275.225	0.000311337	39.4005	1.43e-08	1.81e-06	27.9981	27.7511	25.8004	28.2861	-0.0308488	-0.281311	0.0357244	17	5428319	5428363	45	+	365	183	306	255	198	205	357	271	229	410	280	237	438	258	230	286	ENSGALT00000046276
ENSGALG00000036798:E047	ENSGALG00000036798	E047	44.1321	0.013268	39.3873	1.44e-08	1.82e-06	9.99026	13.1767	9.48283	13.6708	0.828063	-0.154335	0.939513	1	138837816	138837878	63	-	28	16	34	56	15	14	19	25	69	64	51	55	109	56	55	69	ENSGALT00000053661
ENSGALG00000008272:E003	ENSGALG00000008272	E003	328.842	0.00441459	39.3626	1.45e-08	1.84e-06	27.1669	30.5424	28.406	31.2801	0.412362	0.155088	0.498544	10	20011159	20011992	834	+	343	345	238	361	198	290	292	467	208	316	311	307	508	439	332	390	ENSGALT00000013464
ENSGALG00000012355:E029	ENSGALG00000012355	E029	20.068	0.00282477	39.3669	1.45e-08	1.84e-06	8.95433	6.07627	9.66222	6.85776	-1.13603	0.224777	-0.782893	7	30871152	30871156	5	-	21	26	28	22	26	25	31	45	7	13	14	14	12	12	16	10	c("ENSGALT00000020181"	"ENSGALT00000083957")
ENSGALG00000011570:E026	ENSGALG00000011570	E026	126.983	0.000500951	39.3532	1.46e-08	1.85e-06	18.1679	21.0804	18.5173	20.4089	0.473725	0.0599864	0.369453	25	1703710	1703711	2	+	133	88	93	102	100	89	105	126	175	145	164	173	180	152	145	121	c("ENSGALT00000055413"	"ENSGALT00000085766"	"ENSGALT00000086283"	"ENSGALT00000089394"	"ENSGALT00000018872"	"ENSGALT00000071565"	"ENSGALT00000047935"	"ENSGALT00000088846"	"ENSGALT00000089127"	"ENSGALT00000072084"	"ENSGALT00000088051"	"ENSGALT00000088851"	"ENSGALT00000085889")
ENSGALG00000040109:E014	ENSGALG00000040109	E014	40.2261	0.0193537	39.3512	1.46e-08	1.85e-06	8.4776	12.0163	10.8934	11.314	1.03533	0.742055	0.855056	13	12068905	12069048	144	-	15	18	18	38	11	17	13	29	75	43	101	71	77	36	76	44	ENSGALT00000059160
ENSGALG00000013768:E007	ENSGALG00000013768	E007	102.411	0.00312872	39.3382	1.47e-08	1.86e-06	18.2331	18.9379	15.0552	18.8039	0.119707	-0.594216	0.0972276	3	52485872	52486074	203	-	118	51	130	63	80	65	115	118	86	116	118	151	114	96	127	134	c("ENSGALT00000022362"	"ENSGALT00000076651")
ENSGALG00000001465:E002	ENSGALG00000001465	E002	193.971	0.00553676	39.314	1.49e-08	1.87e-06	24.529	21.0715	26.3108	22.0197	-0.499612	0.237285	-0.356706	18	9191917	9191949	33	+	347	210	235	185	178	179	270	244	151	175	197	183	159	173	132	130	c("ENSGALT00000057050"	"ENSGALT00000002220")
ENSGALG00000005230:E020	ENSGALG00000005230	E020	76.5386	0.00545209	39.3255	1.48e-08	1.87e-06	13.7013	17.0165	13.7173	17.1416	0.665392	0.00353749	0.688209	19	7469135	7469597	463	+	65	34	67	78	54	47	47	57	147	95	116	101	111	64	116	75	ENSGALT00000008405
ENSGALG00000015538:E001	ENSGALG00000015538	E001	22.2692	0.0214171	39.3175	1.49e-08	1.87e-06	5.99966	10.4588	5.91808	8.20866	1.63274	-0.0398887	0.917034	4	80398465	80398968	504	+	3	2	8	12	4	3	15	15	34	38	88	56	24	29	24	27	c("ENSGALT00000075791"	"ENSGALT00000025047")
ENSGALG00000016843:E013	ENSGALG00000016843	E013	26.7209	0.00825065	39.3215	1.48e-08	1.87e-06	6.66867	10.2465	8.08667	10.5	1.26341	0.564629	1.33599	1	139013636	139013680	45	+	11	7	14	37	2	12	10	24	50	44	26	36	54	39	35	44	ENSGALT00000027208
ENSGALG00000029182:E020	ENSGALG00000029182	E020	924.18	0.00374798	39.3194	1.49e-08	1.87e-06	31.4091	28.4195	32.2862	28.2031	-0.356729	0.100625	-0.383474	AADN04001035.1	18614	18695	82	-	392	10800	258	470	177	177	551	357	64	138	336	87	121	43	92	113	ENSGALT00000056155
ENSGALG00000031298:E014	ENSGALG00000031298	E014	33.425	0.0561877	39.3231	1.48e-08	1.87e-06	5.34634	12.1113	8.12074	11.8808	2.4064	1.22101	2.34877	AADN04000952.1	12661	12661	1	+	6	4	13	38	4	8	4	12	61	68	84	49	67	26	63	62	ENSGALT00000069271
ENSGALG00000010371:E002	ENSGALG00000010371	E002	104.713	0.0015249	39.2725	1.52e-08	1.91e-06	19.9756	15.9929	18.5788	17.1313	-0.697817	-0.230235	-0.484574	4	35357360	35357461	102	-	114	62	143	153	93	77	61	140	62	87	95	106	109	123	164	115	c("ENSGALT00000067900"	"ENSGALT00000062336"	"ENSGALT00000068519"	"ENSGALT00000060535"	"ENSGALT00000016897"	"ENSGALT00000064524")
ENSGALG00000016996:E005	ENSGALG00000016996	E005	2218.61	0.000546344	39.2689	1.52e-08	1.91e-06	55.8159	57.6517	56.7467	57.46	0.164731	0.0836829	0.147587	1	168731238	168731348	111	+	1767	1854	1944	2141	1690	2019	1952	2653	1938	2323	2867	2674	2418	2727	2472	2693	c("ENSGALT00000085795"	"ENSGALT00000030149")
ENSGALG00000028505:E009	ENSGALG00000028505	E009	210.81	0.00339065	39.1637	1.6e-08	2.01e-06	24.8055	25.6893	21.7275	25.6988	0.118234	-0.437838	0.119498	25	2697822	2697889	68	+	245	193	214	168	181	119	172	169	233	206	340	208	301	283	204	219	ENSGALT00000042974
ENSGALG00000039500:E003	ENSGALG00000039500	E003	116.043	0.00103349	39.1619	1.6e-08	2.01e-06	16.7839	19.7737	18.2613	20.2297	0.515885	0.263755	0.588793	14	120108	120276	169	-	116	126	74	95	57	101	102	129	153	129	127	145	145	150	141	110	c("ENSGALT00000087825"	"ENSGALT00000068295")
ENSGALG00000007936:E002	ENSGALG00000007936	E002	28.8276	0.00165107	39.1506	1.61e-08	2.02e-06	10.5338	9.08329	11.1952	7.45139	-0.438785	0.181416	-1.02093	4	12990329	12990418	90	+	33	54	30	30	45	22	44	36	21	24	38	22	22	15	15	15	ENSGALT00000012893
ENSGALG00000003169:E010	ENSGALG00000003169	E010	116.902	0.000464745	39.1349	1.63e-08	2.03e-06	20.3456	17.5405	19.0915	17.4535	-0.469695	-0.202917	-0.485222	11	2446442	2446586	145	+	165	155	118	97	187	91	169	132	157	94	125	82	75	75	86	84	c("ENSGALT00000086307"	"ENSGALT00000005022")
ENSGALG00000008677:E015	ENSGALG00000008677	E015	580.951	0.000158558	39.1282	1.63e-08	2.04e-06	35.7573	37.0964	35.9089	37.3715	0.142466	0.0162696	0.171396	2	19826431	19826438	8	-	743	1509	460	373	337	262	1213	665	537	506	665	654	404	334	375	443	c("ENSGALT00000083582"	"ENSGALT00000087655"	"ENSGALT00000084899"	"ENSGALT00000090185"	"ENSGALT00000079037"	"ENSGALT00000014123")
ENSGALG00000012766:E008	ENSGALG00000012766	E008	42.2592	0.0417371	39.0786	1.67e-08	2.08e-06	12.4653	8.15573	13.8572	13.1096	-1.25934	0.319933	0.151944	1	55625633	55625686	54	+	61	46	27	63	31	25	34	47	77	39	51	55	33	37	43	29	ENSGALT00000020831
ENSGALG00000042771:E017	ENSGALG00000042771	E017	40.1333	0.00734256	39.0805	1.67e-08	2.08e-06	9.53255	13.4018	9.53007	12.2176	1.01817	-0.00077085	0.739233	1	95261008	95261138	131	+	19	28	26	24	17	33	29	31	44	78	34	83	58	42	62	54	c("ENSGALT00000048548"	"ENSGALT00000053350")
ENSGALG00000000713:E004	ENSGALG00000000713	E004	12.2769	0.0209421	39.0578	1.69e-08	2.1e-06	4.86475	7.66467	3.76245	7.13909	1.3257	-0.745177	1.11763	11	19741539	19742035	497	+	5	4	13	1	2	2	4	6	18	15	34	27	23	14	19	21	c("ENSGALT00000001009"	"ENSGALT00000063417")
ENSGALG00000012579:E008	ENSGALG00000012579	E008	46.3611	0.00150527	39.0403	1.7e-08	2.12e-06	13.964	10.5423	13.1326	11.2691	-0.844261	-0.186021	-0.645601	7	36751366	36751526	161	-	39	36	52	48	52	44	49	51	50	30	44	39	53	51	57	54	c("ENSGALT00000078003"	"ENSGALT00000063723"	"ENSGALT00000020542")
ENSGALG00000004533:E001	ENSGALG00000004533	E001	101.1	0.00128951	39.0106	1.73e-08	2.15e-06	17.0434	16.0738	18.8267	18.3817	-0.181637	0.312232	0.23672	21	5531113	5531433	321	+	89	92	102	146	76	94	89	157	92	85	77	79	135	76	146	113	ENSGALT00000007218
ENSGALG00000011305:E004	ENSGALG00000011305	E004	140.013	0.00104455	39.0032	1.73e-08	2.15e-06	19.9137	21.9855	18.8857	21.0163	0.319441	-0.168533	0.17312	8	29114643	29114752	110	+	145	114	124	107	104	99	133	138	172	163	173	192	160	165	161	147	ENSGALT00000018443
ENSGALG00000039120:E011	ENSGALG00000039120	E011	31.8606	0.0454305	39.0098	1.73e-08	2.15e-06	6.10947	11.2208	7.02883	12.6183	1.78934	0.409287	2.14123	2	3886135	3886218	84	+	11	3	8	32	4	8	8	15	79	33	60	38	86	36	58	60	ENSGALT00000061514
ENSGALG00000040724:E045	ENSGALG00000040724	E045	46.2559	0.00982189	39.01	1.73e-08	2.15e-06	13.7473	10.3229	14.606	10.5706	-0.859258	0.18444	-0.788806	2	22516802	22517002	201	+	52	47	47	70	50	38	40	66	51	31	42	47	51	34	40	47	ENSGALT00000071149
ENSGALG00000006880:E012	ENSGALG00000006880	E012	123.294	0.000512564	38.9784	1.75e-08	2.18e-06	18.3263	19.6945	17.3721	19.6562	0.228136	-0.16765	0.221934	18	9340765	9340935	171	+	80	24	100	142	53	62	69	77	173	129	219	202	199	149	198	177	ENSGALT00000011145
ENSGALG00000035075:E004	ENSGALG00000035075	E004	98.0423	0.00457603	38.9432	1.78e-08	2.21e-06	17.7401	19.3684	16.0218	15.057	0.277061	-0.316775	-0.507797	16	83097	83302	206	+	171	134	48	111	132	56	109	71	193	101	200	96	71	36	62	34	c("ENSGALT00000071455"	"ENSGALT00000047881")
ENSGALG00000004005:E001	ENSGALG00000004005	E001	115.752	0.00426369	38.9318	1.79e-08	2.22e-06	17.109	20.0364	17.3698	19.9655	0.498347	0.0471733	0.487012	21	4668782	4669286	505	-	90	82	91	87	96	71	82	109	143	138	163	128	180	174	142	124	c("ENSGALT00000006382"	"ENSGALT00000085293")
ENSGALG00000011038:E003	ENSGALG00000011038	E003	12.7625	0.0223278	38.9272	1.8e-08	2.23e-06	7.95829	4.33899	7.19535	4.53446	-1.76794	-0.29539	-1.64011	2	32252654	32252669	16	+	11	21	34	16	15	16	25	23	3	6	6	6	7	4	8	2	c("ENSGALT00000069399"	"ENSGALT00000067563"	"ENSGALT00000017979")
ENSGALG00000037784:E004	ENSGALG00000037784	E004	263.732	0.00434147	38.8393	1.88e-08	2.32e-06	27.2814	25.335	29.093	25.7319	-0.253002	0.224611	-0.200327	12	2429663	2429944	282	-	331	308	318	336	242	255	335	319	190	203	285	256	305	134	261	214	ENSGALT00000065253
ENSGALG00000001962:E019	ENSGALG00000001962	E019	78.4766	0.00857894	38.8293	1.89e-08	2.33e-06	14.6966	16.2605	13.3467	17.7377	0.310868	-0.292951	0.581507	28	2843471	2843671	201	+	79	60	55	52	42	37	69	60	130	80	102	107	100	145	90	82	c("ENSGALT00000072454"	"ENSGALT00000089925"	"ENSGALT00000003039"	"ENSGALT00000090097")
ENSGALG00000010774:E003	ENSGALG00000010774	E003	39.4084	0.00433224	38.8324	1.88e-08	2.33e-06	12.235	9.3289	13.4523	10.481	-0.807335	0.286052	-0.462268	8	25250773	25250877	105	-	47	52	33	43	31	38	55	43	59	31	36	37	40	34	27	34	c("ENSGALT00000083592"	"ENSGALT00000060973"	"ENSGALT00000064604")
ENSGALG00000032930:E001	ENSGALG00000032930	E001	352.151	0.00247015	38.8209	1.89e-08	2.34e-06	32.14	28.7161	31.2547	28.7282	-0.404259	-0.101856	-0.402781	9	15322922	15323392	471	-	410	509	386	367	419	289	408	423	350	308	328	309	274	364	246	291	ENSGALT00000058391
ENSGALG00000026791+ENSGALG00000030016:E010	ENSGALG00000026791+ENSGALG00000030016	E010	4031.07	0.000972971	38.7834	1.93e-08	2.38e-06	66.0552	67.6541	65.373	67.9102	0.138731	-0.0593591	0.160895	3	107831662	107831725	64	-	3537	2950	4478	3756	4215	3114	4015	4027	3342	4806	5035	3702	6433	4379	4028	3959	c("ENSGALT00000068937"	"ENSGALT00000086007"	"ENSGALT00000087827")
ENSGALG00000005710:E021	ENSGALG00000005710	E021	63.7465	0.00586946	38.7674	1.94e-08	2.39e-06	13.2384	15.1804	11.3619	15.7304	0.416775	-0.459329	0.52617	2	4582397	4582669	273	+	39	30	43	47	46	25	59	41	97	65	73	100	82	120	102	78	ENSGALT00000009158
ENSGALG00000011811:E001	ENSGALG00000011811	E001	332.383	0.00825835	38.7157	1.99e-08	2.45e-06	32.2343	26.6933	33.2032	26.9342	-0.668748	0.109387	-0.637857	5	53126301	53126526	226	-	312	297	315	294	312	305	247	549	349	334	315	424	371	317	363	324	c("ENSGALT00000019277"	"ENSGALT00000059349")
ENSGALG00000000377:E007	ENSGALG00000000377	E007	155.485	0.000403748	38.7026	2.01e-08	2.46e-06	20.0189	22.1001	20.7877	22.9849	0.319563	0.120984	0.448337	28	504663	504723	61	-	157	169	139	138	147	128	180	189	198	148	162	145	142	175	159	151	ENSGALT00000000510
ENSGALG00000030904+ENSGALG00000038881:E046	ENSGALG00000030904+ENSGALG00000038881	E046	54.7475	0.158108	38.7008	2.01e-08	2.46e-06	7.47789	16.4291	6.6458	15.6945	2.35582	-0.34506	2.21455	KQ759536.1	48812	48936	125	+	20	4	24	29	0	3	17	7	99	138	184	81	111	35	95	97	c("ENSGALT00000071861"	"ENSGALT00000065590")
ENSGALG00000036787+ENSGALG00000041309:E010	ENSGALG00000036787+ENSGALG00000041309	E010	226.619	0.00035712	38.7046	2e-08	2.46e-06	24.0768	25.6543	24.761	25.6002	0.21343	0.0937776	0.206265	5	21635695	21635776	82	+	171	175	141	279	144	230	196	340	241	129	215	234	236	251	397	309	c("ENSGALT00000052390"	"ENSGALT00000052146")
ENSGALG00000002447:E003	ENSGALG00000002447	E003	202.485	0.00609378	38.6793	2.03e-08	2.48e-06	23.2062	25.5655	21.0192	26.4352	0.32388	-0.32323	0.437833	13	2590973	2590973	1	-	216	153	176	146	154	125	174	207	215	256	236	248	321	245	199	253	ENSGALT00000073093
ENSGALG00000013352:E001	ENSGALG00000013352	E001	71.8045	0.000927369	38.6865	2.02e-08	2.48e-06	15.4622	14.3176	16.9232	13.2998	-0.235374	0.279145	-0.459242	25	933679	933712	34	+	80	89	68	93	80	72	77	97	73	66	105	58	62	43	60	47	ENSGALT00000021786
ENSGALG00000031120:E001	ENSGALG00000031120	E001	78.4813	0.000831409	38.685	2.02e-08	2.48e-06	17.2164	14.3294	16.9055	13.9814	-0.565489	-0.0567511	-0.640335	13	13577397	13577508	112	+	98	88	66	87	96	80	119	100	81	74	82	62	71	56	52	59	ENSGALT00000063933
ENSGALG00000030904+ENSGALG00000038881:E094	ENSGALG00000030904+ENSGALG00000038881	E094	412.574	0.003854	38.6761	2.03e-08	2.49e-06	34.8484	29.8663	34.7562	30.1861	-0.566997	-0.0100487	-0.528957	KQ759536.1	66831	67004	174	+	479	597	367	349	302	250	635	370	356	520	673	407	471	299	366	339	c("ENSGALT00000071861"	"ENSGALT00000065590")
ENSGALG00000007695+ENSGALG00000007711:E013	ENSGALG00000007695+ENSGALG00000007711	E013	1322.64	0.00264284	38.6617	2.05e-08	2.5e-06	46.9916	50.1262	46.3471	51.1571	0.294522	-0.0613964	0.390033	10	18529350	18529350	1	-	1431	1248	1164	693	1067	672	1204	1228	2025	1561	1637	1484	1732	1878	1429	1270	c("ENSGALT00000084280"	"ENSGALT00000086960"	"ENSGALT00000089065"	"ENSGALT00000085792"	"ENSGALT00000085773"	"ENSGALT00000085022"	"ENSGALT00000050128"	"ENSGALT00000060334"	"ENSGALT00000084852"	"ENSGALT00000012495"	"ENSGALT00000087270"	"ENSGALT00000085532")
ENSGALG00000034100:E018	ENSGALG00000034100	E018	136.934	0.000959317	38.6599	2.05e-08	2.5e-06	21.1097	19.3567	21.5124	18.6596	-0.277867	0.0612083	-0.394066	10	19651774	19651907	134	-	82	35	190	227	64	73	71	108	149	176	190	258	202	125	150	173	c("ENSGALT00000063059"	"ENSGALT00000063821")
ENSGALG00000003806:E022	ENSGALG00000003806	E022	501.58	0.00272858	38.6113	2.1e-08	2.56e-06	36.6412	33.8663	35.6039	32.1815	-0.300481	-0.110833	-0.489686	12	2844151	2844151	1	-	705	673	586	615	531	409	678	663	379	521	439	429	410	329	401	371	c("ENSGALT00000034226"	"ENSGALT00000089943"	"ENSGALT00000082855"	"ENSGALT00000069049"	"ENSGALT00000083990"	"ENSGALT00000066651")
ENSGALG00000006207:E007	ENSGALG00000006207	E007	407.714	0.000523632	38.6121	2.1e-08	2.56e-06	33.3143	31.5561	32.5926	30.576	-0.199551	-0.081142	-0.313703	20	10193061	10193159	99	+	518	511	497	444	440	337	517	456	302	381	338	374	420	354	356	350	c("ENSGALT00000048828"	"ENSGALT00000077998"	"ENSGALT00000069111"	"ENSGALT00000010020")
ENSGALG00000030904+ENSGALG00000038881:E011	ENSGALG00000030904+ENSGALG00000038881	E011	9.9705	0.0951266	38.6103	2.1e-08	2.56e-06	1.9412	6.43009	3.85638	7.81138	3.47077	1.98504	4.04009	KQ759536.1	31868	32030	163	+	3	4	0	4	0	3	1	3	31	12	21	8	29	18	21	11	c("ENSGALT00000071861"	"ENSGALT00000065590")
ENSGALG00000040484:E026	ENSGALG00000040484	E026	141.302	0.0011358	38.5899	2.12e-08	2.58e-06	21.002	18.5958	20.3876	22.2207	-0.388369	-0.0955939	0.183267	4	46671160	46671210	51	+	168	176	134	120	119	104	147	157	99	140	130	138	198	128	172	170	c("ENSGALT00000090135"	"ENSGALT00000058525")
ENSGALG00000033789:E010	ENSGALG00000033789	E010	1970	0.00115261	38.5471	2.16e-08	2.63e-06	52.8169	55.0453	53.096	55.5596	0.202648	0.0255095	0.249102	1	54763322	54763591	270	-	1675	2333	1440	2462	1615	1887	2465	3581	946	1425	747	1389	2557	2591	1792	2712	c("ENSGALT00000081140"	"ENSGALT00000088519")
ENSGALG00000016691:E007	ENSGALG00000016691	E007	1520.16	0.0010758	38.5141	2.2e-08	2.67e-06	50.9209	52.7771	49.3291	50.9223	0.170739	-0.147972	0.000130286	1	129194789	129194823	35	+	1380	1217	1718	1178	1500	1050	1429	1763	1586	2594	2030	1722	1761	1117	1552	1427	c("ENSGALT00000048410"	"ENSGALT00000059910"	"ENSGALT00000036604"	"ENSGALT00000079540"	"ENSGALT00000056359"	"ENSGALT00000087100"	"ENSGALT00000047584")
ENSGALG00000040724:E024	ENSGALG00000040724	E024	26.2283	0.00248671	38.4978	2.22e-08	2.69e-06	7.74521	9.06479	7.52773	10.9633	0.462762	-0.0835039	1.02654	2	22491650	22491862	213	+	21	16	15	14	8	10	14	16	33	31	41	26	38	55	39	53	ENSGALT00000071149
ENSGALG00000002548:E027	ENSGALG00000002548	E027	80.159	0.0521661	38.4693	2.25e-08	2.73e-06	10.8406	17.9336	10.8259	18.6082	1.533	-0.00402497	1.64922	Z	9188505	9188633	129	+	54	7	39	65	19	22	16	15	163	139	187	155	177	52	122	134	c("ENSGALT00000076740"	"ENSGALT00000004022")
ENSGALG00000036496:E025	ENSGALG00000036496	E025	6.77017	0.00594258	38.4622	2.26e-08	2.74e-06	5.81908	2.51633	5.97309	3.50402	-2.42993	0.0760966	-1.47217	KQ759482.1	16755	16897	143	+	12	14	9	10	8	5	14	14	2	1	1	4	2	6	4	2	c("ENSGALT00000055083"	"ENSGALT00000082748")
ENSGALG00000039193:E012	ENSGALG00000039193	E012	318.251	0.00399709	38.4412	2.28e-08	2.76e-06	29.7932	28.0367	29.8779	27.4361	-0.214145	0.010118	-0.289408	21	2710896	2711053	158	-	156	80	421	406	165	197	134	289	443	452	474	603	561	191	364	381	c("ENSGALT00000049023"	"ENSGALT00000087506"	"ENSGALT00000065973"	"ENSGALT00000049138")
ENSGALG00000037704:E010	ENSGALG00000037704	E010	233.168	0.00142384	38.4334	2.29e-08	2.77e-06	24.5982	26.6208	23.9105	27.1659	0.267946	-0.0947324	0.337707	AADN04012016.1	4907	5704	798	+	245	205	206	190	196	174	294	198	271	216	334	196	281	290	266	242	c("ENSGALT00000070080"	"ENSGALT00000076850"	"ENSGALT00000061472")
ENSGALG00000040297:E001	ENSGALG00000040297	E001	94.3208	0.000661845	38.4264	2.3e-08	2.78e-06	18.3892	15.6739	16.7109	15.5214	-0.497346	-0.299266	-0.527427	21	4764631	4764836	206	+	102	167	155	69	116	128	152	68	39	59	85	67	78	83	62	63	ENSGALT00000055755
ENSGALG00000043092:E036	ENSGALG00000043092	E036	587.644	0.00151082	38.4038	2.32e-08	2.8e-06	38.5535	35.1694	38.3028	36.1354	-0.357961	-0.0259632	-0.254023	1	51866965	51867053	89	+	708	764	553	578	519	425	694	616	749	549	603	636	620	520	521	532	ENSGALT00000046939
ENSGALG00000039387:E020	ENSGALG00000039387	E020	86.9889	0.00216335	38.3705	2.36e-08	2.85e-06	17.5171	14.8446	17.2526	14.6565	-0.511696	-0.0475079	-0.550673	2	51330300	51330309	10	-	127	127	101	110	124	79	126	112	71	67	82	39	48	56	61	68	c("ENSGALT00000087111"	"ENSGALT00000061673"	"ENSGALT00000064599"	"ENSGALT00000085191")
ENSGALG00000004946:E027	ENSGALG00000004946	E027	76.2833	0.00131928	38.3469	2.39e-08	2.88e-06	13.4659	15.4757	13.7747	16.4456	0.424361	0.0687519	0.611953	9	9347669	9347749	81	-	43	19	61	83	32	26	34	40	81	86	94	166	126	125	148	102	ENSGALT00000007918
ENSGALG00000035378+ENSGALG00000004683:E018	ENSGALG00000035378+ENSGALG00000004683	E018	96.5714	0.000647795	38.3381	2.4e-08	2.89e-06	16.6424	18.5716	15.5083	18.4974	0.343148	-0.218009	0.330513	20	9738243	9738243	1	-	102	81	78	77	91	60	97	98	122	92	145	105	105	102	110	119	c("ENSGALT00000029895"	"ENSGALT00000085519"	"ENSGALT00000080399"	"ENSGALT00000083140"	"ENSGALT00000085335"	"ENSGALT00000087143"	"ENSGALT00000053298")
ENSGALG00000000141:E002	ENSGALG00000000141	E002	737.614	0.0117898	38.3098	2.43e-08	2.93e-06	42.1081	35.6597	45.6915	37.1409	-0.664855	0.349662	-0.507218	16	116944	117213	270	+	884	924	299	428	1326	764	1071	415	1539	506	846	291	679	807	643	437	c("ENSGALT00000008925"	"ENSGALT00000068635")
ENSGALG00000011870:E004	ENSGALG00000011870	E004	88.9746	0.002622	38.272	2.48e-08	2.98e-06	15.5516	16.9848	16.5682	16.4377	0.27272	0.195569	0.171047	5	54064084	54064478	395	-	37	79	78	109	54	59	45	75	109	112	76	164	150	88	144	89	ENSGALT00000019364
ENSGALG00000006294:E003	ENSGALG00000006294	E003	155.062	0.000623196	38.2524	2.5e-08	3.01e-06	23.1667	21.0477	21.7196	19.7883	-0.313227	-0.211367	-0.51134	9	15938407	15938571	165	+	192	158	162	163	151	124	229	150	146	172	182	152	171	117	136	125	ENSGALT00000010167
ENSGALG00000036894:E007	ENSGALG00000036894	E007	161.372	0.00495957	38.2488	2.5e-08	3.01e-06	23.7957	20.1828	22.8492	20.2542	-0.536972	-0.134242	-0.525648	17	913068	913202	135	-	109	81	207	183	110	130	134	152	144	180	167	195	264	108	254	231	c("ENSGALT00000070210"	"ENSGALT00000067248")
ENSGALG00000037402:E009	ENSGALG00000037402	E009	399.133	0.000194504	38.2453	2.51e-08	3.01e-06	30.9142	30.6179	32.4943	31.1853	-0.0347141	0.181792	0.031585	3	57350978	57351091	114	+	579	298	551	286	639	593	430	617	346	372	149	309	208	186	607	225	c("ENSGALT00000057250"	"ENSGALT00000059653"	"ENSGALT00000080391")
ENSGALG00000004521:E006	ENSGALG00000004521	E006	4009.83	0.0017557	38.2387	2.52e-08	3.02e-06	67.2195	67.1908	66.8811	64.653	-0.00249248	-0.0293498	-0.2232	13	13059687	13059882	196	-	4581	4077	5653	3978	4174	2874	5612	3864	3198	4979	6122	4087	3311	2875	3167	2976	ENSGALT00000007197
ENSGALG00000007936:E006	ENSGALG00000007936	E006	181.59	0.00084363	38.2324	2.52e-08	3.02e-06	23.5293	22.7171	24.3144	21.0069	-0.115944	0.109247	-0.370875	4	12991712	12991755	44	+	195	272	187	191	234	117	239	180	149	188	207	195	172	151	112	156	c("ENSGALT00000084875"	"ENSGALT00000012893"	"ENSGALT00000071530")
ENSGALG00000008779:E001	ENSGALG00000008779	E001	44.1173	0.0122376	38.2389	2.52e-08	3.02e-06	12.2765	10.0818	14.474	9.79622	-0.587752	0.498377	-0.672926	3	10012981	10013135	155	+	35	74	38	73	59	60	55	62	35	37	37	37	26	17	26	35	ENSGALT00000014276
ENSGALG00000041380:E014	ENSGALG00000041380	E014	2058.84	0.00471803	38.2236	2.53e-08	3.03e-06	53.668	56.6956	54.3154	56.8565	0.273633	0.0588527	0.288067	16	75391	75451	61	+	2120	2421	834	723	3559	2456	1473	568	4931	2881	2801	2315	1960	1198	2184	1119	c("ENSGALT00000085671"	"ENSGALT00000077683"	"ENSGALT00000080781"	"ENSGALT00000088264"	"ENSGALT00000079478"	"ENSGALT00000087837")
ENSGALG00000001446:E013	ENSGALG00000001446	E013	606.861	0.000156453	38.1906	2.58e-08	3.08e-06	37.4055	35.741	36.8436	35.7158	-0.176717	-0.0591973	-0.179422	17	8903415	8903548	134	+	938	1018	777	695	531	303	1527	758	348	472	905	416	353	262	368	249	c("ENSGALT00000002199"	"ENSGALT00000068748"	"ENSGALT00000084418"	"ENSGALT00000074098")
ENSGALG00000036894:E035	ENSGALG00000036894	E035	44.759	0.0550995	38.1883	2.58e-08	3.08e-06	7.52472	13.4388	8.03273	13.5313	1.72258	0.191648	1.74337	17	928449	928551	103	-	12	1	23	43	4	3	10	14	60	60	70	96	121	48	103	90	c("ENSGALT00000070210"	"ENSGALT00000067248")
ENSGALG00000008432:E004	ENSGALG00000008432	E004	399.492	0.00136708	38.1573	2.62e-08	3.12e-06	33.3766	31.3821	32.4295	29.8004	-0.22661	-0.106575	-0.412621	9	15880050	15880315	266	+	458	607	431	372	430	331	531	529	330	432	413	446	306	250	345	284	c("ENSGALT00000087668"	"ENSGALT00000013739")
ENSGALG00000043725:E009	ENSGALG00000043725	E009	62.2027	0.0037708	38.1579	2.62e-08	3.12e-06	14.7964	12.4792	15.9777	12.3636	-0.516421	0.235971	-0.544412	11	18683477	18683635	159	-	102	115	80	68	42	42	102	61	54	49	78	70	45	33	36	38	ENSGALT00000058898
ENSGALG00000002375:E029	ENSGALG00000002375	E029	81.7776	0.00175187	38.15	2.63e-08	3.13e-06	18.8939	13.0519	18.3091	12.6202	-1.1408	-0.0992443	-1.24224	17	8324095	8324260	166	+	57	20	72	63	55	41	36	59	154	156	146	99	148	52	111	104	ENSGALT00000003754
ENSGALG00000041863:E004	ENSGALG00000041863	E004	85.0805	0.00164346	38.1539	2.62e-08	3.13e-06	15.0624	17.3414	15.1853	17.5988	0.435614	0.0249108	0.481663	2	137029887	137029973	87	-	69	115	77	67	79	59	96	93	99	89	112	104	58	122	71	72	c("ENSGALT00000067339"	"ENSGALT00000054125"	"ENSGALT00000087805"	"ENSGALT00000083925")
ENSGALG00000040174:E001	ENSGALG00000040174	E001	120.849	0.00816904	38.1394	2.64e-08	3.14e-06	20.019	18.1799	19.9577	18.5644	-0.305561	-0.009804	-0.23963	1	48176561	48176586	26	+	149	114	129	113	74	140	101	121	160	88	204	80	109	115	141	130	ENSGALT00000049616
ENSGALG00000030791:E001	ENSGALG00000030791	E001	240.636	0.00889292	38.1249	2.66e-08	3.16e-06	28.0731	23.1761	28.2182	24.4785	-0.649862	0.0180024	-0.468056	4	5837514	5839870	2357	-	193	232	188	260	245	190	211	222	346	291	210	287	249	319	225	241	ENSGALT00000061584
ENSGALG00000009250:E020	ENSGALG00000009250	E020	638.324	0.00431235	38.1065	2.68e-08	3.19e-06	35.8837	40.2498	36.5965	40.0507	0.4545	0.0760331	0.434306	7	15897052	15897165	114	-	630	597	545	614	546	495	655	702	889	693	718	746	666	682	644	617	c("ENSGALT00000048883"	"ENSGALT00000054696"	"ENSGALT00000055655"	"ENSGALT00000053017"	"ENSGALT00000038715")
ENSGALG00000011811:E101	ENSGALG00000011811	E101	29.9138	0.0288401	38.1011	2.69e-08	3.19e-06	8.58437	11.0143	6.01152	10.9288	0.738101	-1.04292	0.714879	5	53256410	53256568	159	-	17	11	15	11	18	10	15	3	31	54	67	55	45	41	55	51	c("ENSGALT00000019277"	"ENSGALT00000059349")
ENSGALG00000033790:E024	ENSGALG00000033790	E024	44.3429	0.00111014	38.0969	2.7e-08	3.2e-06	13.6124	11.1266	12.9184	10.1384	-0.606165	-0.158269	-0.88287	10	20120842	20120973	132	-	68	29	53	50	53	41	63	60	34	46	53	31	48	24	34	36	ENSGALT00000055483
ENSGALG00000027703+ENSGALG00000003766:E018	ENSGALG00000027703+ENSGALG00000003766	E018	51.1139	0.00647871	38.0892	2.71e-08	3.21e-06	14.1524	11.0207	14.7665	11.7092	-0.752865	0.129585	-0.571814	19	5754370	5754494	125	-	56	49	44	59	35	48	61	58	43	55	60	59	49	41	58	59	c("ENSGALT00000073510"	"ENSGALT00000005975")
ENSGALG00000031298:E041	ENSGALG00000031298	E041	178.06	0.00331888	38.079	2.72e-08	3.22e-06	24.5183	21.4298	23.8766	21.4307	-0.443573	-0.08854	-0.443424	AADN04000952.1	22362	22551	190	+	198	139	157	148	153	138	156	182	210	234	236	211	231	151	206	179	c("ENSGALT00000070090"	"ENSGALT00000069271")
ENSGALG00000010238:E017	ENSGALG00000010238	E017	61.7004	0.00498346	38.0625	2.74e-08	3.24e-06	15.6853	12.1962	15.1465	11.9745	-0.764407	-0.107404	-0.819465	1	37973450	37973480	31	-	73	101	48	66	108	49	96	77	71	65	50	51	31	31	45	34	c("ENSGALT00000016642"	"ENSGALT00000048966")
ENSGALG00000031298:E040	ENSGALG00000031298	E040	109.138	0.00732714	38.0339	2.78e-08	3.29e-06	19.9439	16.8717	20.2067	16.4777	-0.527038	0.0418954	-0.60039	AADN04000952.1	22093	22201	109	+	114	105	97	96	111	98	93	116	130	133	148	116	137	78	121	96	c("ENSGALT00000070090"	"ENSGALT00000069271")
ENSGALG00000031606+ENSGALG00000010740:E049	ENSGALG00000031606+ENSGALG00000010740	E049	48.4007	0.00138504	38.0273	2.79e-08	3.3e-06	13.8294	11.5578	13.3371	10.4723	-0.54058	-0.109886	-0.834636	8	25183606	25183666	61	-	45	54	68	56	71	58	61	62	29	39	39	38	49	34	34	38	c("ENSGALT00000017477"	"ENSGALT00000058611")
ENSGALG00000015001+ENSGALG00000015017:E003	ENSGALG00000015001+ENSGALG00000015017	E003	12.6945	0.011369	37.9976	2.83e-08	3.34e-06	5.42222	7.88425	4.44481	8.1864	1.09323	-0.577372	1.20368	3	65897874	65897998	125	+	9	1	15	13	7	4	8	8	28	20	21	13	27	13	12	14	ENSGALT00000024193
ENSGALG00000000377:E011	ENSGALG00000000377	E011	90.6392	0.00353198	37.9876	2.84e-08	3.35e-06	17.3258	15.0063	18.5755	14.7385	-0.44424	0.218578	-0.499333	28	509611	509704	94	-	118	118	103	132	107	106	126	130	96	68	45	71	61	58	66	52	ENSGALT00000000510
ENSGALG00000001652:E003	ENSGALG00000001652	E003	196.574	0.000501184	37.9733	2.86e-08	3.38e-06	24.5958	22.1727	24.6981	22.4084	-0.343211	0.0139273	-0.308615	15	715941	715992	52	+	210	256	264	243	237	182	264	281	133	158	149	186	145	112	176	176	c("ENSGALT00000002523"	"ENSGALT00000054542")
ENSGALG00000028037:E003	ENSGALG00000028037	E003	146.774	0.00429925	37.9716	2.87e-08	3.38e-06	19.5848	17.6295	20.2568	17.5269	-0.332011	0.107821	-0.350258	5	38265877	38265984	108	+	171	29	103	40	40	15	200	26	201	452	156	146	190	212	442	49	ENSGALT00000043488
ENSGALG00000017040:E032	ENSGALG00000017040	E032	13.2121	0.027812	37.9553	2.89e-08	3.4e-06	3.6439	7.41267	3.78375	7.61478	2.06563	0.10908	2.14446	1	171300573	171300740	168	-	2	6	2	3	1	4	6	4	2	43	5	4	20	24	34	54	c("ENSGALT00000048519"	"ENSGALT00000027531")
ENSGALG00000040109:E007	ENSGALG00000040109	E007	66.5962	0.0100071	37.9559	2.89e-08	3.4e-06	13.1429	13.6866	13.2417	15.2997	0.122725	0.0226252	0.462664	13	12064190	12064395	206	-	37	28	42	40	23	40	39	44	105	65	118	92	142	73	110	111	ENSGALT00000059160
ENSGALG00000016363:E004	ENSGALG00000016363	E004	45.8377	0.00145962	37.9284	2.93e-08	3.44e-06	12.1031	11.254	13.573	9.88911	-0.21773	0.345659	-0.602243	3	92285184	92285234	51	+	46	77	40	70	59	53	64	85	28	31	39	37	17	41	18	28	c("ENSGALT00000083770"	"ENSGALT00000074537"	"ENSGALT00000026395"	"ENSGALT00000083305")
ENSGALG00000012579:E035	ENSGALG00000012579	E035	45.8954	0.00229242	37.9056	2.96e-08	3.47e-06	10.5452	13.0049	9.77428	13.2225	0.627908	-0.225267	0.678049	7	36787259	36787868	610	-	20	22	34	28	29	27	24	20	47	55	63	87	78	67	84	71	c("ENSGALT00000078003"	"ENSGALT00000063723"	"ENSGALT00000067516"	"ENSGALT00000020542")
ENSGALG00000036798:E044	ENSGALG00000036798	E044	61.1018	0.0220627	37.9072	2.96e-08	3.47e-06	10.5348	15.0554	11.8972	16.1799	1.07602	0.363033	1.29771	1	138836326	138836409	84	-	25	14	41	92	17	29	24	43	80	90	58	88	148	86	93	87	ENSGALT00000053661
ENSGALG00000007919:E011	ENSGALG00000007919	E011	31.2652	0.00623125	37.8804	3e-08	3.51e-06	10.8897	8.41283	11.8727	8.37275	-0.763596	0.258242	-0.777643	9	15678702	15678753	52	-	42	46	31	48	36	35	44	54	16	23	25	23	21	9	30	22	c("ENSGALT00000050326"	"ENSGALT00000012860")
ENSGALG00000016984:E004	ENSGALG00000016984	E004	152.884	0.00529777	37.8774	3e-08	3.51e-06	23.4832	19.8987	22.8575	19.1709	-0.538457	-0.0891718	-0.657103	1	167947153	167947308	156	-	164	155	162	121	148	137	182	218	164	132	164	171	114	137	159	158	ENSGALT00000027439
ENSGALG00000011811:E114	ENSGALG00000011811	E114	10.7228	0.00829214	37.8752	3e-08	3.52e-06	3.71642	6.43558	4.18437	7.15364	1.59532	0.343666	1.90443	5	53271671	53271763	93	-	2	5	5	0	3	6	2	6	14	18	18	19	22	9	23	27	c("ENSGALT00000019277"	"ENSGALT00000059349")
ENSGALG00000039120:E044	ENSGALG00000039120	E044	114.574	0.00697807	37.8247	3.08e-08	3.6e-06	19.6486	17.2251	20.8549	16.8978	-0.41487	0.190998	-0.47462	2	3899908	3900017	110	+	117	94	48	105	85	176	102	181	175	121	151	71	129	64	132	118	ENSGALT00000061514
ENSGALG00000016267:E001	ENSGALG00000016267	E001	413.834	0.00492275	37.8184	3.09e-08	3.61e-06	34.6697	30.72	33.7451	30.4404	-0.446502	-0.101765	-0.479394	3	85916977	85919153	2177	-	349	339	372	400	356	305	395	444	602	445	565	515	416	412	499	385	c("ENSGALT00000078001"	"ENSGALT00000026230"	"ENSGALT00000059088")
ENSGALG00000026822:E002	ENSGALG00000026822	E002	142.522	0.0580212	37.7795	3.15e-08	3.67e-06	14.4276	22.8317	16.1918	23.5655	1.44704	0.354172	1.55154	19	5383919	5387494	3576	+	60	24	65	161	43	43	35	62	213	207	303	220	324	170	245	226	c("ENSGALT00000069507"	"ENSGALT00000044548")
ENSGALG00000033813:E008	ENSGALG00000033813	E008	201.599	0.000386806	37.7742	3.16e-08	3.68e-06	23.9134	23.3593	25.0891	22.5367	-0.0778037	0.160767	-0.195893	5	52832158	52832920	763	+	146	228	139	222	176	353	173	227	163	243	177	140	234	193	219	191	c("ENSGALT00000057576"	"ENSGALT00000072729"	"ENSGALT00000084535")
ENSGALG00000004727:E014	ENSGALG00000004727	E014	40.7037	0.00401271	37.7338	3.22e-08	3.74e-06	9.679	12.9476	10.2119	12.4814	0.868834	0.15886	0.758337	19	6829246	6829383	138	+	20	23	44	57	22	32	13	21	80	57	56	56	58	39	59	37	ENSGALT00000007525
ENSGALG00000009835:E004	ENSGALG00000009835	E004	107.642	0.00366965	37.7335	3.22e-08	3.74e-06	15.5447	19.7428	17.3538	19.6096	0.747976	0.341084	0.726389	1	33612229	33612285	57	+	74	67	90	129	86	86	57	125	117	87	126	126	156	109	155	171	ENSGALT00000015988
ENSGALG00000010238:E015	ENSGALG00000010238	E015	76.4843	0.00358639	37.739	3.21e-08	3.74e-06	17.1921	13.5842	16.4827	13.8519	-0.723418	-0.130984	-0.664204	1	37960200	37960232	33	-	92	123	62	82	128	57	114	89	89	76	67	65	36	45	59	51	c("ENSGALT00000016642"	"ENSGALT00000048966")
ENSGALG00000033557:E008	ENSGALG00000033557	E008	636.835	0.00031389	37.7333	3.22e-08	3.74e-06	36.8427	38.5677	37.7706	38.6003	0.180313	0.0975029	0.183674	10	19955568	19955654	87	-	594	605	441	701	457	547	521	758	693	451	701	691	896	868	772	679	c("ENSGALT00000081677"	"ENSGALT00000071673")
ENSGALG00000039120:E016	ENSGALG00000039120	E016	51.9028	0.107944	37.7241	3.23e-08	3.76e-06	7.05175	14.9971	7.89442	15.715	2.24672	0.330721	2.39032	2	3888204	3888323	120	+	27	2	6	38	6	8	3	27	126	86	104	69	127	56	110	90	ENSGALT00000061514
ENSGALG00000031604:E020	ENSGALG00000031604	E020	3.56622	0.0257371	37.7152	3.25e-08	3.77e-06	0.0105841	4.92233	2.28141	4.0296	17.7323	15.5058	17.1517	6	10664095	10664536	442	+	0	1	0	1	0	0	0	4	10	3	15	8	7	5	4	4	ENSGALT00000060823
ENSGALG00000037697:E011	ENSGALG00000037697	E011	2276.03	0.000914869	37.7058	3.26e-08	3.79e-06	55.8494	58.1496	57.5813	57.9014	0.206165	0.155414	0.184017	1	137495195	137495356	162	-	2025	1834	2053	3134	1872	2071	1884	3405	1980	2598	2084	2630	2617	1821	2626	2554	c("ENSGALT00000077790"	"ENSGALT00000046531"	"ENSGALT00000082480")
ENSGALG00000001103:E012	ENSGALG00000001103	E012	228.683	0.00116848	37.6982	3.27e-08	3.8e-06	25.7491	27.0401	23.3976	25.3893	0.167392	-0.321007	-0.0476871	17	9879442	9879465	24	-	242	222	208	189	230	132	279	211	245	280	335	254	231	237	240	214	c("ENSGALT00000089184"	"ENSGALT00000038720"	"ENSGALT00000001657")
ENSGALG00000004848:E012	ENSGALG00000004848	E012	1132.06	0.000610832	37.6957	3.28e-08	3.8e-06	45.8409	47.6987	45.1984	47.2408	0.176862	-0.0617906	0.133504	21	6408705	6408726	22	-	1278	1277	1277	800	942	679	1191	1262	1301	1354	1348	1173	1230	1310	970	1113	c("ENSGALT00000083885"	"ENSGALT00000085514"	"ENSGALT00000084831"	"ENSGALT00000088284"	"ENSGALT00000084638"	"ENSGALT00000076455"	"ENSGALT00000007741"	"ENSGALT00000039197")
ENSGALG00000009977:E001	ENSGALG00000009977	E001	54.598	0.00589045	37.6869	3.29e-08	3.81e-06	14.0506	14.8459	10.8545	13.4541	0.167946	-0.776177	-0.131647	4	31390203	31390828	626	+	59	47	54	50	41	43	39	49	59	80	86	50	63	40	87	53	ENSGALT00000016217
ENSGALG00000042894:E011	ENSGALG00000042894	E011	60.0589	0.00326068	37.6801	3.3e-08	3.82e-06	11.4609	14.8989	13.0012	15.2796	0.792826	0.378764	0.870148	27	3170984	3171093	110	+	50	49	30	43	38	46	31	65	72	68	90	64	116	82	75	70	c("ENSGALT00000069555"	"ENSGALT00000090226"	"ENSGALT00000053036")
ENSGALG00000036991+ENSGALG00000040259:E014	ENSGALG00000036991+ENSGALG00000040259	E014	182.895	0.000512056	37.6192	3.4e-08	3.93e-06	24.0356	21.7006	23.5934	21.8092	-0.336354	-0.0617418	-0.320104	AADN04006785.1	7669	7774	106	+	296	160	245	174	237	158	231	214	140	179	169	155	145	202	136	113	c("ENSGALT00000071632"	"ENSGALT00000071658")
ENSGALG00000008187:E006	ENSGALG00000008187	E006	169.332	0.000479798	37.5897	3.45e-08	3.99e-06	23.0157	21.1117	22.9737	20.6972	-0.281849	-0.00601974	-0.345811	10	19790746	19790837	92	-	189	226	194	190	195	157	281	223	135	129	132	138	119	173	117	123	c("ENSGALT00000076599"	"ENSGALT00000013336")
ENSGALG00000040724:E018	ENSGALG00000040724	E018	32.6965	0.00915047	37.5666	3.49e-08	4.03e-06	8.19497	11.3537	7.98581	11.4875	0.965239	-0.0759472	1.00025	2	22475807	22476031	225	+	19	15	18	12	17	18	11	18	40	66	52	50	43	67	50	43	ENSGALT00000071149
ENSGALG00000010026:E023	ENSGALG00000010026	E023	3.97577	0.0101728	37.546	3.53e-08	4.07e-06	3.86057	2.12346	5.33724	1.64995	-1.72895	0.939978	-2.45765	3	27313800	27313884	85	-	6	9	3	9	6	9	3	8	1	0	4	1	0	2	0	1	c("ENSGALT00000084250"	"ENSGALT00000031908")
ENSGALG00000017106:E036	ENSGALG00000017106	E036	14.0898	0.00977244	37.5388	3.54e-08	4.08e-06	7.46453	10.2622	4.93901	5.62839	0.938153	-1.20414	-0.824241	1	177023426	177023530	105	+	15	4	19	10	11	12	20	22	38	2	7	11	6	24	12	15	c("ENSGALT00000069524"	"ENSGALT00000027641")
ENSGALG00000003693:E088	ENSGALG00000003693	E088	147.473	0.00535112	37.5012	3.6e-08	4.15e-06	21.3371	19.0593	23.7148	19.7921	-0.361684	0.346483	-0.241673	23	5460350	5460467	118	+	143	139	118	141	92	82	136	141	224	141	257	193	203	114	174	151	c("ENSGALT00000064884"	"ENSGALT00000071537"	"ENSGALT00000005857"	"ENSGALT00000050438"	"ENSGALT00000064867")
ENSGALG00000036474+ENSGALG00000003959:E006	ENSGALG00000036474+ENSGALG00000003959	E006	43.1966	0.00926908	37.4891	3.63e-08	4.17e-06	9.02005	13.4783	12.2324	12.6845	1.19864	0.906098	1.01527	28	4427950	4428021	72	-	37	57	26	42	31	41	25	56	58	48	46	59	52	32	51	47	c("ENSGALT00000006310"	"ENSGALT00000079249")
ENSGALG00000043517:E001	ENSGALG00000043517	E001	19.7713	0.0159274	37.4832	3.64e-08	4.18e-06	7.72117	8.58022	7.57861	7.6394	0.309964	-0.0546403	-0.0312211	KQ759613.1	21	716	696	+	16	43	25	13	14	21	20	37	4	12	22	14	16	28	23	9	c("ENSGALT00000066174"	"ENSGALT00000051719")
ENSGALG00000002157:E016	ENSGALG00000002157	E016	36.6512	0.0029844	37.475	3.65e-08	4.19e-06	11.762	10.4961	12.6025	8.60624	-0.339722	0.207263	-0.926879	10	1263933	1263960	28	-	39	56	49	31	35	32	49	58	38	36	41	34	30	34	16	17	c("ENSGALT00000072256"	"ENSGALT00000048891"	"ENSGALT00000089270"	"ENSGALT00000003378"	"ENSGALT00000086553")
ENSGALG00000003973:E002	ENSGALG00000003973	E002	914.996	0.00204451	37.4682	3.66e-08	4.2e-06	41.779	44.4448	42.3523	44.4355	0.262038	0.0569331	0.261132	19	5807309	5808014	706	-	1179	971	963	761	746	633	1137	844	877	772	1157	836	1002	1215	788	984	c("ENSGALT00000006328"	"ENSGALT00000089073")
ENSGALG00000013537:E016	ENSGALG00000013537	E016	829.118	0.000485567	37.4668	3.67e-08	4.2e-06	43.1489	41.07	41.7775	41.051	-0.20639	-0.135648	-0.208298	25	2114954	2114978	25	-	906	1008	972	741	846	640	1200	868	770	767	802	829	847	720	732	800	c("ENSGALT00000065290"	"ENSGALT00000059307"	"ENSGALT00000052475"	"ENSGALT00000086524"	"ENSGALT00000087031"	"ENSGALT00000022043"	"ENSGALT00000040693"	"ENSGALT00000067435"	"ENSGALT00000086594")
ENSGALG00000043935:E002	ENSGALG00000043935	E002	42.3773	0.00709594	37.4621	3.67e-08	4.21e-06	13.9675	10.1642	12.6921	10.3481	-0.953517	-0.289728	-0.900264	4	46066104	46066321	218	-	32	35	35	70	42	39	36	62	44	36	41	41	58	22	68	34	ENSGALT00000087140
ENSGALG00000038851:E002	ENSGALG00000038851	E002	73.3132	0.0013511	37.4342	3.72e-08	4.26e-06	16.3865	14.6387	14.4883	13.958	-0.346809	-0.378355	-0.491895	14	6337611	6337816	206	-	94	103	106	51	86	59	159	78	47	56	84	55	54	49	56	47	ENSGALT00000054711
ENSGALG00000043662:E015	ENSGALG00000043662	E015	471.92	0.00229677	37.4187	3.75e-08	4.29e-06	35.4782	32.5532	35.5822	32.3154	-0.323084	0.0112	-0.350068	11	403109	403214	106	-	335	231	869	496	473	371	396	640	270	571	444	345	792	296	562	609	c("ENSGALT00000070962"	"ENSGALT00000046836"	"ENSGALT00000074634")
ENSGALG00000034898:E001	ENSGALG00000034898	E001	64.3375	0.00854687	37.4064	3.77e-08	4.32e-06	13.4715	15.7704	11.5672	15.6325	0.48116	-0.458607	0.454116	5	44965411	44969472	4062	-	51	40	55	25	65	37	47	53	58	88	105	125	70	108	83	48	ENSGALT00000066126
ENSGALG00000006908+ENSGALG00000006855:E013	ENSGALG00000006908+ENSGALG00000006855	E013	22.9319	0.0400288	37.393	3.8e-08	4.34e-06	5.97698	5.55986	8.59336	11.7215	-0.210654	1.06279	1.98375	9	12499696	12499763	68	-	9	5	11	22	10	35	8	35	9	13	11	3	45	53	39	55	c("ENSGALT00000082406"	"ENSGALT00000073876"	"ENSGALT00000033424")
ENSGALG00000035252:E015	ENSGALG00000035252	E015	26.5551	0.0180377	37.3788	3.83e-08	4.36e-06	11.1586	7.74376	10.6534	6.65527	-1.07976	-0.138074	-1.52307	2	118161726	118161754	29	-	44	43	48	22	37	21	33	52	6	18	31	20	10	18	11	14	c("ENSGALT00000084525"	"ENSGALT00000066511"	"ENSGALT00000086605"	"ENSGALT00000058204"	"ENSGALT00000084841")
ENSGALG00000036991+ENSGALG00000040259:E009	ENSGALG00000036991+ENSGALG00000040259	E009	44.94	0.00118791	37.3804	3.82e-08	4.36e-06	10.8105	13.2152	10.4234	13.5324	0.602422	-0.108479	0.674218	AADN04006785.1	4798	4923	126	+	46	33	33	27	56	25	45	37	55	52	57	56	48	64	55	45	c("ENSGALT00000071658"	"ENSGALT00000061336")
ENSGALG00000038851:E001	ENSGALG00000038851	E001	66.8667	0.00137366	37.3677	3.85e-08	4.38e-06	13.0352	14.6963	14.8564	15.4456	0.36428	0.397415	0.516675	14	6336705	6337062	358	-	59	114	66	60	63	53	86	80	40	68	83	53	55	72	63	65	ENSGALT00000054711
ENSGALG00000006598:E038	ENSGALG00000006598	E038	6.73744	0.00622752	37.3616	3.86e-08	4.39e-06	3.21175	5.57144	2.5378	5.4506	1.59765	-0.681108	1.53385	24	3513650	3513738	89	-	3	0	5	5	0	0	0	2	9	10	13	11	18	8	14	16	c("ENSGALT00000081956"	"ENSGALT00000010639")
ENSGALG00000012311:E019	ENSGALG00000012311	E019	89.8132	0.00280936	37.3018	3.97e-08	4.52e-06	17.9482	15.8108	17.7076	14.4088	-0.394232	-0.0423067	-0.678865	4	61321922	61321923	2	-	119	95	118	99	120	91	113	131	85	105	79	66	73	68	52	39	c("ENSGALT00000067970"	"ENSGALT00000083878"	"ENSGALT00000083941"	"ENSGALT00000089247")
ENSGALG00000001446:E019	ENSGALG00000001446	E019	274.196	0.00487097	37.2766	4.02e-08	4.57e-06	24.8928	28.423	25.6986	30.2593	0.455037	0.107657	0.676798	17	8907368	8907428	61	+	373	449	249	258	194	124	554	297	193	288	456	264	189	226	220	166	c("ENSGALT00000002199"	"ENSGALT00000068748"	"ENSGALT00000084418"	"ENSGALT00000074098")
ENSGALG00000000377:E014	ENSGALG00000000377	E014	73.173	0.00879704	37.2721	4.03e-08	4.58e-06	16.6469	12.5368	16.5819	12.9621	-0.865512	-0.012135	-0.764962	28	521821	521972	152	-	89	135	97	98	96	72	134	73	55	46	48	43	35	58	49	38	ENSGALT00000000510
ENSGALG00000040703:E005	ENSGALG00000040703	E005	133.378	0.000507805	37.2605	4.05e-08	4.6e-06	19.0064	21.0408	19.2735	20.8759	0.32526	0.0442704	0.299861	KQ759552.1	9671	9790	120	+	156	117	120	119	141	124	118	151	112	145	171	143	131	132	157	134	ENSGALT00000062899
ENSGALG00000040180:E001	ENSGALG00000040180	E001	163.038	0.00370762	37.2319	4.11e-08	4.66e-06	22.0581	19.726	21.1479	20.3792	-0.360433	-0.136898	-0.256189	2	108248344	108248559	216	-	193	205	347	151	284	107	303	131	78	96	90	72	117	176	148	93	ENSGALT00000066024
ENSGALG00000039120:E028	ENSGALG00000039120	E028	143.906	0.0147609	37.2131	4.15e-08	4.7e-06	17.7981	22.3732	16.5818	22.8239	0.731893	-0.220682	0.797352	2	3893200	3893892	693	+	94	24	54	132	58	76	78	110	315	196	239	173	248	140	252	223	ENSGALT00000061514
ENSGALG00000016984:E010	ENSGALG00000016984	E010	202.752	0.00201214	37.2045	4.16e-08	4.72e-06	22.5297	25.3086	22.3269	25.1189	0.38708	-0.0296318	0.361687	1	167957788	167958252	465	-	123	115	179	184	146	126	148	173	282	224	274	310	230	273	279	266	ENSGALT00000027439
ENSGALG00000008149:E011	ENSGALG00000008149	E011	215.73	0.000308609	37.183	4.21e-08	4.76e-06	24.922	23.6561	26.1187	24.2916	-0.17421	0.15888	-0.0859266	15	11220116	11220238	123	-	189	200	183	233	195	195	210	297	242	201	210	193	291	227	231	216	c("ENSGALT00000060761"	"ENSGALT00000072327"	"ENSGALT00000058312"	"ENSGALT00000038026")
ENSGALG00000003948:E001	ENSGALG00000003948	E001	16.4142	0.0094915	37.1738	4.23e-08	4.78e-06	8.42181	5.63373	7.60759	4.67593	-1.17569	-0.298575	-1.7173	12	2927404	2927474	71	+	13	22	42	22	27	15	43	25	7	9	6	12	2	6	7	3	ENSGALT00000061450
ENSGALG00000037991:E004	ENSGALG00000037991	E004	321.471	0.000247016	37.1725	4.23e-08	4.78e-06	28.6476	30.0794	27.6815	29.9512	0.172815	-0.119825	0.157555	12	9133236	9133238	3	-	389	220	326	225	214	229	289	242	563	427	465	235	334	368	366	387	ENSGALT00000063505
ENSGALG00000043329:E005	ENSGALG00000043329	E005	679.74	0.00486308	37.1543	4.27e-08	4.82e-06	36.2808	39.721	37.5007	41.4715	0.358314	0.128921	0.534935	9	15380538	15380585	48	+	474	477	508	478	465	437	779	567	1146	671	886	859	816	1011	828	748	ENSGALT00000046778
ENSGALG00000011651+ENSGALG00000011662:E005	ENSGALG00000011651+ENSGALG00000011662	E005	219.945	0.00453854	37.1447	4.29e-08	4.84e-06	25.2739	21.7604	27.0383	24.8657	-0.495953	0.230256	-0.0548823	1	47735163	47735244	82	-	243	330	223	245	241	228	242	299	110	173	193	189	192	207	221	199	c("ENSGALT00000019040"	"ENSGALT00000086697")
ENSGALG00000034168:E007	ENSGALG00000034168	E007	114.132	0.000800061	37.1453	4.29e-08	4.84e-06	19.8002	17.066	19.29	17.4299	-0.468311	-0.0831222	-0.402495	12	7914858	7914991	134	-	113	108	135	174	116	130	147	136	63	81	78	93	122	115	101	118	ENSGALT00000070747
ENSGALG00000005796:E004	ENSGALG00000005796	E004	306.164	0.00192838	37.1156	4.35e-08	4.9e-06	29.9248	27.8021	27.8397	27.0007	-0.259115	-0.254419	-0.360375	15	7763641	7763737	97	-	483	439	331	255	511	244	492	248	227	291	216	233	289	235	193	226	ENSGALT00000009310
ENSGALG00000009466:E002	ENSGALG00000009466	E002	69.6374	0.00110148	37.1072	4.37e-08	4.91e-06	14.5022	15.1896	12.9112	16.4305	0.141676	-0.352549	0.383714	6	30397898	30398281	384	+	66	40	72	71	55	47	50	47	87	78	77	84	110	82	94	82	ENSGALT00000015412
ENSGALG00000011038:E004	ENSGALG00000011038	E004	69.0441	0.0095038	37.109	4.36e-08	4.91e-06	16.2614	12.7925	15.3258	13.0414	-0.732086	-0.182621	-0.673941	2	32252670	32252730	61	+	63	107	128	84	73	67	111	105	51	53	54	32	45	49	45	41	c("ENSGALT00000069399"	"ENSGALT00000017979"	"ENSGALT00000065275"	"ENSGALT00000067563")
ENSGALG00000015917:E023	ENSGALG00000015917	E023	9599.98	0.000606762	37.0441	4.5e-08	5.06e-06	82.8632	80.6911	82.3051	79.9515	-0.183903	-0.0472158	-0.246613	3	81789079	81789190	112	+	10099	11183	10033	7556	9627	7087	9963	12583	9944	10855	10332	10435	9763	8816	8900	9386	c("ENSGALT00000076035"	"ENSGALT00000085328"	"ENSGALT00000086433"	"ENSGALT00000083872"	"ENSGALT00000058127"	"ENSGALT00000086191"	"ENSGALT00000086570"	"ENSGALT00000071026"	"ENSGALT00000085911"	"ENSGALT00000084041"	"ENSGALT00000083789"	"ENSGALT00000087249"	"ENSGALT00000025653"	"ENSGALT00000049560")
ENSGALG00000008676:E024	ENSGALG00000008676	E024	495.781	0.00375412	37.0393	4.51e-08	5.07e-06	31.8695	34.7751	32.0085	36.7705	0.324721	0.0159146	0.539062	3	15552147	15552489	343	+	250	329	320	522	419	504	462	411	381	390	287	410	677	1157	658	718	ENSGALT00000015273
ENSGALG00000036798:E004	ENSGALG00000036798	E004	260.069	0.0115462	37.0313	4.53e-08	5.08e-06	28.81	24.0753	29.9603	23.9413	-0.614356	0.138759	-0.632953	1	138801026	138801203	178	-	217	286	273	336	227	278	251	480	212	291	205	182	328	211	206	237	ENSGALT00000053661
[truncated: 8,727 more rows]
[truncated: 10 more columns]
